# Supplementary material for: Expression profile of Caenorhabditis elegans mutant for the Werner syndrome gene ortholog reveals the impact of vitamin C on development to increase life span
Source: BMC Genomics. 2014 Oct 27;15(1):940. doi: 10.1186/1471-2164-15-940 (PMC4221712; doi:10.1186/1471-2164-15-940)
Supplement: Supplementary file 1 — Additional file 1: Table S1: Normalized counts for each biological replicate. This list gives the normalized number of reads for each gene in each replicate. (XLS 5 MB) [file 12864_2014_6625_MOESM1_ESM.xls]

## Sheet: Table S1
Table S1. Normalized counts for each biological replicate.
ensembl_gene_id	external_gene_id	N2.1	N2.2	N2.3	N2.1.vitC	N2.2.vitC	N2.3.vitC	wrn.1	wrn.2	wrn.3	wrn.1.vitC	wrn.2.vitC	wrn.3.vitC
2L52.1	2L52.1	421.811	465.456	441.361	440.442	437.25	302.18	277.651	261.534	256.48	347.628	293.521	362.866
2RSSE.1	2RSSE.1	1644.26	1848.56	1841.13	1322.5	1249.82	997.619	922.118	997.552	927.504	1076.38	826.565	982.621
2RSSE.2	2RSSE.2	81.9441	74.2607	74.6262	75.3698	69.3654	50.2214	29.9096	42.1045	58.6525	51.3626	47.0741	38.9996
3R5.1	pot-3	154.485	139.239	160.979	117.765	157.311	183.01	190.18	181.373	173.969	177.908	192.45	170.411
4R79.1	nas-6	304.94	297.043	332.62	151.917	125.105	337.931	266.364	247.769	275.368	354.327	368.285	359.475
4R79.2	4R79.2	59.1072	43.7608	57.5688	41.2179	38.3987	42.5605	31.6026	41.2948	43.7408	40.1968	26.3061	32.2171
6R55.2	6R55.2	0	0	1.06609	1.17765	2.47734	0.851211	1.69299	3.23881	1.98822	0	2.76906	2.54345
AC3.1	sri-20	6.71673	3.97825	5.33044	2.35531	4.95467	5.95847	3.95032	6.47761	2.98233	4.46631	5.53813	2.54345
AC3.10	spe-10	13.4335	7.95651	3.19827	11.7765	9.90934	15.3218	10.7223	9.71642	2.98233	9.67701	12.4608	8.47818
AC3.12	AC3.12	0	0	0	0	0	0	0	0	0	0	0	0
AC3.2	ugt-49	757.647	754.542	732.403	707.769	714.711	686.927	834.646	872.048	837.04	675.158	710.265	648.581
AC3.3	abu-1	116.871	145.869	164.178	60.0603	55.74	77.4602	143.34	118.216	144.146	112.402	76.1492	87.3253
AC3.4	pqn-2	9.40342	10.6087	8.52871	5.88827	2.47734	22.9827	33.8599	38.8657	39.7644	17.8653	8.30719	20.3476
AC3.5	AC3.5	2062.04	2052.78	1823.01	5131.03	5142.95	2820.91	4061.49	4030.69	3829.31	3226.17	2859.06	3002.12
AC3.6	col-151	24.1802	25.1956	22.3879	14.1318	6.19334	12.7682	5.64332	6.47761	5.96466	8.93263	6.92266	8.47818
AC3.7	ugt-1	407.034	356.717	302.769	274.393	246.495	194.927	234.198	221.048	192.857	205.45	181.374	191.607
AC3.8	ugt-2	233.742	241.347	204.689	254.373	256.404	352.401	415.348	445.336	412.556	366.238	375.208	344.214
AC7.1	tkr-3	44.3304	46.413	35.1809	34.1519	32.2054	26.3875	25.3949	21.8619	17.894	20.8428	19.3834	20.3476
AC7.2	soc-2	2260.85	2462.54	2502.11	3397.53	3452.17	2254.86	2479.11	2421.01	2556.85	2307.59	2146.02	2317.09
AC7.3	AC7.3	1.34335	1.32608	1.06609	1.17765	0	4.25605	7.90064	12.9552	6.95877	0	1.38453	2.54345
AC8.10	AC8.10	0	0	0	0	0	0	0	0	0	0	0	0
AC8.11	AC8.11	0	0	0	0	0	0	0	0	0	0	0	0
AC8.12	AC8.12	0	0	0	0	0	0	0	0	0	0	0	0
AC8.3	AC8.3	0	0	0	0	0	0	0	0	0	0	0	0
AC8.4	AC8.4	0	0	0	0	0	0	0	0	0	0	0	0
AC8.7	AC8.7	0	0	0	0	0	0	0	0	0	0	0	0
AH10.1	acs-10	36.2703	41.1086	71.4279	24.7307	40.876	44.2629	20.8803	40.4851	23.8586	40.9412	38.7669	35.6084
AH10.2	AH10.2	0	0	0	0	0	0	0	0	0	0	0	0
AH10.3	AH10.3	59.1072	34.4782	30.9166	50.6391	40.876	45.9654	32.7312	25.9104	35.788	26.7979	26.3061	36.4562
AH10.4	AH10.4	1.34335	3.97825	1.06609	1.17765	1.23867	0.851211	2.82166	0	0.99411	2.23316	0	3.39127
AH6.1	gcy-1	0	0	0	1.17765	1.23867	0	1.12866	0	0.99411	0	1.38453	0
AH6.10	sra-6	14.7768	17.2391	21.3218	20.0201	23.5347	12.7682	9.0293	9.71642	3.97644	17.1209	19.3834	21.1955
AH6.11	sra-7	0	0	2.13218	0	1.23867	0	0.564332	1.6194	1.98822	0	0	0.847818
AH6.12	sra-8	1.34335	0	0	0	0	0	0	0	0	0	0	0
AH6.14	sra-9	1.34335	0	2.13218	0	1.23867	0	0	0	0	2.23316	0	0
AH6.2	sfxn-1.1	5.37338	5.30434	1.06609	2.35531	2.47734	5.95847	2.82166	4.85821	0.99411	7.44385	2.76906	9.326
AH6.3	AH6.3	0	1.32608	1.06609	0	0	1.70242	1.12866	2.4291	3.97644	0	1.38453	1.69564
AH6.4	sra-1	0	0	3.19827	0	0	0.851211	0.564332	0	0	0	0	0.847818
AH6.5	mex-6	79.2574	74.2607	82.0888	55.3497	39.6374	166.837	159.141	148.175	163.034	151.855	179.989	155.999
AH6.6	sra-2	0	0	0	0	0	0	0	0	0	0	0	0
AH6.7	sra-3	0	1.32608	0	0	1.23867	3.40484	1.12866	0.809701	1.98822	2.23316	1.38453	0.847818
AH6.8	sra-4	2.68669	5.30434	3.19827	0	6.19334	0	0.564332	4.85821	2.98233	1.48877	1.38453	1.69564
AH9.1	AH9.1	20.1502	11.9348	27.7183	22.3754	23.5347	19.5778	18.0586	13.7649	11.9293	18.6096	23.537	15.2607
AH9.2	crn-4	165.232	167.087	182.301	133.075	111.48	117.467	93.679	85.8283	66.6054	98.2589	103.84	117.847
AH9.3	AH9.3	335.836	334.173	378.461	307.367	312.144	309.841	224.04	226.716	275.368	275.423	294.905	287.41
AH9.4	AH9.4	12.0901	19.8913	10.6609	17.6648	21.0574	12.7682	12.9796	12.9552	13.9175	17.8653	6.92266	12.7173
AH9.6	AH9.6	244.489	249.304	250.531	217.866	183.323	145.557	101.015	95.5448	97.4228	134.734	142.607	124.629
B0001.1	lin-24	1892.77	1705.34	1959.47	1581.59	1509.94	1533.03	983.63	977.31	1052.76	1467.18	1516.06	1515.9
B0001.2	B0001.2	832.874	869.912	883.787	597.07	562.355	1092.1	1058.12	1038.85	1030.89	1096.48	1139.47	1171.68
B0001.3	B0001.3	728.093	830.129	759.055	867.93	822.475	941.439	955.413	932.776	901.658	899.218	942.866	935.991
B0001.4	B0001.4	671.673	620.608	717.478	611.202	692.415	818.013	859.477	859.093	869.846	856.043	850.102	838.492
B0001.5	B0001.5	513.158	522.477	562.895	549.964	545.014	760.982	678.891	685.817	645.177	746.619	675.651	674.863
B0001.6	B0001.6	2362.95	2471.82	2151.37	2606.15	2736.22	2117.81	2286.67	2319.79	2315.28	2364.17	2144.64	2161.09
B0001.7	B0001.7	347.927	343.456	319.827	217.866	222.96	516.685	517.492	512.541	550.737	588.809	491.509	514.626
B0001.8	B0001.8	386.884	411.086	460.55	423.955	417.431	489.446	522.007	489.869	500.037	499.483	488.74	570.582
B0019.1	amx-2	678.39	738.629	680.164	4469.19	4457.97	795.031	729.116	729.541	743.594	772.672	785.029	785.079
B0019.2	B0019.2	565.549	548.999	518.119	590.004	588.367	662.242	698.642	689.056	740.612	684.835	755.954	685.885
B0024.1	col-149	1552.91	1654.95	1778.24	5172.25	5510.83	3138.41	4030.46	3952.96	4084.8	3117.49	3098.58	3236.97
B0024.10	B0024.10	556.145	576.847	606.604	614.735	552.446	635.854	586.34	597.56	615.354	655.804	571.812	629.081
B0024.11	B0024.11	964.522	965.39	1028.78	826.712	822.475	1144.88	1323.92	1263.94	1352.98	1189.53	1230.85	1203.05
B0024.12	gna-1	318.373	307.652	335.818	456.929	474.41	445.183	366.251	380.56	390.685	391.547	438.896	472.235
B0024.13	B0024.13	138.365	133.935	133.261	170.76	167.22	245.149	226.861	225.097	246.539	219.594	195.219	211.955
B0024.14	crm-1	2293.09	2318	2128.98	1401.41	1291.93	1516.01	1359.47	1301.19	1330.12	1622.02	1395.61	1545.57
B0024.15	B0024.15	26.8669	35.8043	22.3879	32.9743	43.3534	29.7924	44.0179	35.6269	37.7762	24.5647	37.3824	40.6953
B0024.2	col-150	425.841	420.369	439.228	984.518	977.309	672.456	1084.08	1098.76	1168.08	582.854	690.881	670.624
B0024.3	B0024.3	142.395	153.826	141.79	144.851	128.821	96.1868	86.3427	65.5858	76.5464	89.3263	77.5338	71.2167
B0024.4	B0024.4	2928.49	2902.8	2519.17	3537.67	3283.71	3149.48	1784.42	1765.96	1641.28	2976.8	3147.04	3114.88
B0024.6	gcy-6	16.1202	11.9348	14.9252	9.42122	3.716	9.36332	8.46497	7.28731	4.97055	8.93263	11.0763	10.1738
B0024.8	che-12	389.57	379.26	347.545	310.9	336.918	262.173	299.096	292.302	286.304	270.212	263.061	310.301
B0024.9	trx-2	951.089	1034.35	1072.48	820.824	854.681	1077.63	1011.28	987.026	1102.47	1053.31	1140.85	1095.38
B0025.1	vps-34	2606.09	2731.73	2656.69	2688.58	2686.67	2484.68	2227.98	2241.25	2173.12	2425.95	2299.71	2442.56
B0025.2	csn-2	2071.44	2166.82	1830.47	1774.72	1635.04	1917.78	1727.42	1765.15	1628.35	1833.42	1894.04	1938.11
B0025.4	B0025.4	190.755	189.63	280.381	221.399	213.051	230.678	211.624	202.425	252.504	235.97	243.678	235.693
B0025.5	B0025.5	4.03004	5.30434	12.7931	2.35531	6.19334	5.10726	4.51465	0.809701	2.98233	4.46631	9.69172	5.93473
B0034.1	B0034.1	73.884	84.8694	76.7584	63.5933	54.5014	104.699	164.785	161.131	182.916	93.7926	103.84	89.0209
B0034.2	B0034.2	0	0	0	0	0	0	0	0	0	0	0	0
B0034.3	casy-1	3690.17	3621.54	3391.23	4008.73	3863.4	2294.01	2886.56	2802.38	2576.73	2844.3	2371.7	2450.19
B0034.4	B0034.4	4.03004	9.28259	11.727	10.5989	7.43201	4.25605	13.544	5.66791	5.96466	4.46631	9.69172	5.08691
B0034.5	B0034.5	36.2703	22.5434	39.4453	30.619	21.0574	16.173	30.4739	34.8172	22.8645	20.0984	22.1525	16.1085
B0034.7	B0034.7	59.1072	43.7608	76.7584	43.5732	48.308	42.5605	25.9593	21.0522	22.8645	27.5423	27.6906	36.4562
B0035.1	B0035.1	963.179	989.259	941.356	899.727	1026.86	1250.43	1191.3	1276.09	1208.84	1228.24	1229.46	1202.21
B0035.10	his-45	1.34335	0	3.19827	0	1.23867	1.70242	4.51465	4.85821	2.98233	1.48877	0	2.54345
B0035.11	B0035.11	1016.91	1025.06	1042.63	1046.93	1020.66	1213.83	1164.78	1225.89	1189.95	1228.98	1298.69	1280.21
B0035.12	B0035.12	1264.09	1320.78	1189.75	1234.18	1184.17	1568.78	1792.88	1810.49	1760.57	1727.72	1557.6	1595.59
B0035.13	B0035.13	824.814	824.825	831.549	1064.6	985.98	640.11	996.61	970.832	1017.97	579.132	663.191	649.429
B0035.14	dnj-1	1446.78	1410.95	1351.8	1416.72	1418.27	1235.96	1262.41	1220.22	1189.95	1293	1297.31	1276.81
B0035.15	B0035.15	471.514	465.456	527.714	451.041	433.534	646.92	672.119	633.996	683.947	573.177	659.037	660.45
B0035.16	B0035.16	134.335	94.152	120.468	113.055	95.3774	160.879	128.668	127.123	119.293	149.621	153.683	135.651
B0035.18	B0035.18	29.5536	26.5217	29.8505	31.7966	32.2054	40.0069	44.5822	42.1045	48.7114	40.1968	44.305	49.1734
B0035.2	dnj-2	1612.02	1792.87	1644.97	1970.21	1960.81	1544.1	1194.13	1202.41	1304.27	1587.03	1658.67	1575.25
B0035.3	B0035.3	573.609	560.934	512.789	482.838	480.603	612.02	558.688	608.086	513.955	533.724	599.502	543.451
B0035.4	pfd-4	1192.89	1262.43	1454.14	1118.77	1180.45	1106.57	1077.31	1066.38	1157.14	999.71	1178.24	1124.21
B0035.5	gspd-1	1414.54	1311.5	1346.47	1284.82	1280.78	1579.85	1838.03	1917.37	1956.41	1657.75	1759.74	1645.61
B0035.6	B0035.6	643.463	567.564	584.216	494.614	449.636	834.186	860.606	892.291	873.822	874.653	815.489	867.318
B0035.7	his-47	4.03004	14.5869	8.52871	7.06592	12.3867	17.0242	15.8013	14.5746	25.8469	14.1433	9.69172	17.8042
B0035.8	his-48	6.71673	2.65217	5.33044	1.17765	4.95467	7.66089	17.4943	16.194	18.8881	6.69947	13.8453	16.1085
B0035.9	his-46	0	0	0	0	0	0	0	0	0	0	0	0
B0041.1	B0041.1	16.1202	18.5652	21.3218	9.42122	18.58	10.2145	2.82166	4.04851	1.98822	11.1658	8.30719	13.5651
B0041.2	ain-2	4351.1	4235.51	3928.54	4002.84	3988.51	3166.5	3576.17	3519.77	3100.63	3664.61	3061.2	3144.56
B0041.3	B0041.3	206.875	285.108	270.786	254.373	293.564	219.612	167.606	183.802	188.881	206.939	231.217	244.172
B0041.4	rpl-4	38456	40911	40180.9	41332.1	41239	41431.8	54702.9	53427.3	55540.9	46596.3	42001.1	42051.8
B0041.5	B0041.5	1787.99	1547.54	1700.41	1550.97	1478.97	1189.99	952.027	972.451	992.122	1147.1	1160.24	1139.47
B0041.6	ptps-1	470.171	501.26	472.277	342.697	322.054	298.775	269.186	225.907	218.704	311.897	362.747	316.236
B0041.7	xnp-1	2944.61	2774.17	2577.8	3012.44	3127.64	2637.05	2814.32	2740.84	2652.28	3090.69	2627.84	2729.13
B0041.8	B0041.8	440.617	403.13	423.237	383.915	379.032	554.138	527.086	509.302	496.061	482.362	542.736	476.474
B0047.1	bath-20	21.4935	19.8913	20.2557	34.1519	26.012	17.0242	18.6229	21.0522	24.8527	15.6321	16.6144	17.8042
B0047.2	btb-3	32.2403	23.8695	25.5861	17.6648	12.3867	28.0899	20.3159	21.0522	21.8704	24.5647	20.768	27.978
B0047.3	bath-24	114.184	99.4564	108.741	48.2838	58.2174	118.318	111.738	123.075	113.329	126.546	128.761	110.216
B0047.4	math-1	0	1.32608	1.06609	0	0	0	0	0	0	0.744385	0	0
B0198.1	tsp-20	137.021	102.109	113.005	140.141	110.241	99.5916	111.738	127.933	95.4345	128.779	119.07	116.999
B0198.2	B0198.2	68.5106	58.3477	55.4366	61.238	64.4107	54.4775	53.0472	63.9664	56.6643	52.107	33.2288	44.0865
B0198.3	B0198.3	666.3	677.629	648.182	664.196	624.289	411.986	353.272	356.269	335.015	503.949	447.204	407.8
B0205.1	B0205.1	682.42	706.803	637.521	820.824	724.621	765.238	836.904	841.28	852.946	822.546	778.107	813.057
B0205.10	B0205.10	1.34335	0	0	2.35531	0	3.40484	25.9593	20.2425	14.9116	4.46631	6.92266	5.08691
B0205.11	mrpl-9	1406.48	1347.3	1399.77	1139.97	1231.24	1429.18	1524.82	1588.63	1636.3	1358.5	1475.91	1463.33
B0205.12	B0205.12	81.9441	110.065	101.278	49.4614	70.6041	80.865	74.4918	61.5373	77.5406	73.6942	78.9183	78.8471
B0205.13	B0205.13	315.686	342.13	333.686	272.038	232.87	536.263	487.582	496.347	535.825	500.971	575.965	515.473
B0205.14	B0205.14	57.7639	57.0216	51.1722	63.5933	61.9334	72.3529	53.6115	50.2015	46.7232	43.1744	55.3813	69.5211
B0205.2	srz-85	12.0901	3.97825	3.19827	11.7765	2.47734	6.80968	6.20765	11.3358	1.98822	8.18824	15.2298	0.847818
B0205.3	rpn-10	2980.88	3219.73	3217.45	2596.72	2696.58	3112.88	2470.64	2585.38	2734.8	2840.57	2827.21	3058.93
B0205.4	B0205.4	201.502	233.391	235.606	549.964	564.832	243.446	202.595	209.713	179.934	254.58	260.292	258.584
B0205.5	B0205.5	2.68669	0	5.33044	4.71061	0	1.70242	1.69299	2.4291	1.98822	1.48877	0	1.69564
B0205.6	B0205.6	987.359	995.89	997.859	998.65	1040.48	1393.43	1368.5	1391.88	1496.14	1272.9	1417.76	1364.99
B0205.7	kin-3	5303.53	5134.6	5295.26	5005.03	4768.87	5857.18	5800.2	5816.09	5649.53	5553.86	6033.79	5732.1
B0205.8	B0205.8	346.583	391.195	376.329	368.605	431.056	404.325	399.547	463.959	458.285	378.148	402.899	437.474
B0205.9	B0205.9	388.227	322.239	416.841	387.448	351.782	490.297	446.951	455.862	453.314	472.685	461.049	451.039
B0207.1	B0207.1	13.4335	9.28259	18.1235	8.24357	9.90934	2.55363	2.25733	3.23881	1.98822	5.2107	2.76906	2.54345
B0207.10	B0207.10	28.2103	29.1739	23.4539	43.5732	49.5467	20.4291	27.6522	22.6716	15.9058	20.8428	33.2288	13.5651
B0207.11	B0207.11	1.34335	0	0	0	0	0	0	1.6194	0	0	0	0.847818
B0207.12	avr-14	378.824	346.108	327.289	355.651	407.522	307.287	294.017	281.776	262.445	306.687	323.98	314.54
B0207.2	B0207.2	29.5536	43.7608	25.5861	25.9084	29.728	11.0657	14.1083	17.0037	13.9175	20.0984	27.6906	19.4998
B0207.3	gpa-14	40.3004	55.6956	45.8418	31.7966	35.9214	28.0899	40.0675	34.0075	23.8586	22.3316	22.1525	31.3693
B0207.4	air-2	342.553	328.869	362.47	296.769	293.564	302.18	339.163	324.69	355.891	315.619	310.135	278.932
B0207.5	B0207.5	13.4335	14.5869	6.39653	5.88827	4.95467	2.55363	2.25733	4.04851	0.99411	11.9102	2.76906	4.23909
B0207.6	B0207.6	432.557	456.173	460.55	431.021	388.942	351.55	365.687	333.597	349.927	332.74	368.285	336.584
B0207.7	B0207.7	0	1.32608	0	7.06592	4.95467	1.70242	2.82166	4.04851	3.97644	4.46631	0	0.847818
B0207.8	B0207.8	0	0	0	0	0	0	0	0	0	0	0	0
B0207.9	B0207.9	0	0	1.06609	0	0	0.851211	0.564332	0	0	0.744385	0	0.847818
B0212.1	otpl-1	189.412	192.282	170.574	123.654	113.957	138.747	117.945	109.31	103.387	143.666	127.377	158.542
B0212.2	sre-5	1.34335	5.30434	6.39653	28.2637	11.148	10.2145	9.59364	11.3358	13.9175	5.95508	6.92266	9.326
B0212.3	B0212.3	95.3776	67.6303	86.3532	114.232	104.048	86.8235	104.401	85.0186	110.346	133.245	103.84	115.303
B0212.4	nstp-6	188.068	190.956	208.953	164.871	178.368	234.083	223.475	215.381	171.981	228.526	267.215	193.303
B0212.5	osm-9	157.171	139.239	153.517	149.562	174.652	87.6747	130.361	85.0186	111.34	77.4161	78.9183	76.3036
B0212.6	B0212.6	34.927	17.2391	24.52	15.3095	21.0574	24.6851	23.7019	17.0037	25.8469	23.8203	30.4597	23.7389
B0213.10	cyp-34A5	79.2574	112.717	93.8158	63.5933	73.0814	92.7819	62.0765	59.9179	55.6701	84.8599	117.685	81.3905
B0213.11	cyp-34A6	155.828	164.435	137.525	89.5016	84.2294	83.4186	91.4217	93.9254	89.4699	72.2054	83.0719	80.5427
B0213.12	cyp-34A7	20.1502	17.2391	13.8591	12.9542	12.3867	14.4706	10.158	15.3843	19.8822	18.6096	13.8453	9.326
B0213.14	cyp-34A8	761.677	750.564	779.311	703.059	759.303	557.543	431.714	448.575	468.226	582.109	603.656	590.081
B0213.15	cyp-34A9	960.492	994.564	1006.39	511.101	443.443	274.941	293.452	263.963	310.162	252.347	267.215	284.867
B0213.16	cyp-34A10	36.2703	31.826	36.247	9.42122	21.0574	5.10726	10.7223	19.4328	14.9116	8.18824	12.4608	12.7173
B0213.17	nlp-34	5503.69	5822.84	6172.65	3207.93	3169.75	2966.47	1731.37	1711.71	1873.9	2640.34	3045.97	2924.97
B0213.2	nlp-27	271.356	289.086	292.108	632.4	597.038	600.955	785.55	744.925	791.311	502.46	603.656	555.321
B0213.3	nlp-28	34.927	23.8695	40.5114	20.0201	24.7734	50.2214	63.7695	69.6343	72.57	37.2193	38.7669	47.4778
B0213.4	nlp-29	388.227	444.238	341.148	341.519	331.963	526.899	604.963	622.66	635.236	430.999	502.585	470.539
B0213.5	nlp-30	484.948	476.064	551.168	405.113	382.748	394.11	401.804	410.519	426.473	305.942	380.746	390.844
B0213.6	nlp-31	5459.36	5719.4	5849.63	4360.85	4300.65	3556.36	1691.3	1701.99	1779.46	3031.14	3483.48	3316.66
B0213.7	str-83	0	0	0	0	0	0	0	0	0.99411	0.744385	1.38453	0
B0213.8	str-82	0	2.65217	0	0	0	0.851211	0	0.809701	0.99411	0	0	0
B0213.9	str-247	37.6137	67.6303	56.5027	20.0201	22.296	33.1972	19.1873	18.6231	13.9175	23.0759	40.1514	38.9996
B0218.1	faah-1	1061.24	1071.48	1028.78	2569.64	2505.82	1125.3	1616.81	1716.57	1715.83	1079.36	1138.08	1097.92
B0218.2	faah-2	4481.4	4325.69	4610.83	2793.39	2780.81	3507.84	2676.62	2586.19	2824.27	3482.98	3407.33	3526.92
B0218.3	pmk-1	702.57	705.477	636.455	647.709	661.449	646.92	636.002	616.992	616.348	633.472	631.346	646.885
B0218.5	B0218.5	5.37338	13.2608	8.52871	7.06592	7.43201	5.95847	16.3656	9.71642	14.9116	5.95508	9.69172	11.0216
B0218.6	clec-51	255.236	251.956	287.844	217.866	189.516	319.204	448.644	429.142	463.255	309.664	339.21	343.366
B0218.7	B0218.7	1.34335	1.32608	0	0	0	0	2.25733	1.6194	1.98822	0	2.76906	0
B0218.8	clec-52	193.442	228.087	244.134	257.906	251.45	179.605	392.775	400.802	432.438	179.397	199.373	184.824
B0222.1	B0222.1	90.0042	100.782	98.0801	116.588	117.673	76.6089	62.6408	86.638	74.5582	73.6942	83.0719	83.934
B0222.10	B0222.10	0	1.32608	0	0	1.23867	0.851211	0	0	0	0.744385	1.38453	0
B0222.11	B0222.11	6.71673	7.95651	11.727	18.8424	18.58	23.8339	32.7312	36.4366	40.7585	34.2417	33.2288	24.5867
B0222.2	pitr-2	0	5.30434	2.13218	0	1.23867	0	2.25733	1.6194	0.99411	0.744385	0	0.847818
B0222.3	pitr-3	337.18	347.434	340.082	201.379	222.96	232.38	152.37	164.369	152.099	233.737	217.371	228.911
B0222.4	tag-38	335.836	344.782	374.197	186.069	193.232	123.426	199.773	231.575	223.675	138.456	116.301	127.173
B0222.5	B0222.5	1042.44	1080.76	1073.55	705.414	745.678	644.366	536.679	544.119	485.126	666.225	650.73	634.168
B0222.6	col-144	2344.14	2409.5	2585.26	1008.07	1154.44	3552.1	8065.99	7816.05	8241.17	3654.93	3678.7	3582.88
B0222.7	col-145	1931.73	2104.5	2159.9	1096.39	1181.69	1642.84	2398.97	2370.81	2393.82	1525.99	1480.06	1570.16
B0222.8	col-10	2538.92	2737.04	2610.85	1390.81	1465.34	4516.52	10255	10172.3	9998.76	4639.75	4564.8	4297.59
B0222.9	gad-3	1907.55	1823.37	1659.9	2153.93	2043.8	2000.34	2155.75	2150.57	1880.86	2411.81	2031.11	2072.92
B0228.1	B0228.1	24.1802	49.0651	37.3131	50.6391	42.1147	79.1626	117.381	123.075	130.228	88.5819	76.1492	69.5211
B0228.4	cpna-2	12808.8	12705.2	8564.95	16807.5	16063	7604.71	12015.2	11592.5	7457.81	16616.9	6965.58	8346.77
B0228.5	trx-1	1.34335	3.97825	1.06609	7.06592	12.3867	5.95847	5.07898	5.66791	7.95288	3.72193	9.69172	5.08691
B0228.6	B0228.6	52.3905	64.9782	59.701	70.6592	59.4561	32.346	37.8102	30.7687	26.841	42.43	42.9205	44.0865
B0228.7	B0228.7	1034.38	1027.72	1153.51	943.3	948.819	1122.75	1318.28	1332.77	1433.51	993.755	1113.16	1071.64
B0228.8	B0228.8	1.34335	0	0	0	0	0	0	0	0.99411	0	0	0.847818
B0228.9	B0228.9	4.03004	0	0	4.71061	1.23867	0	1.12866	0.809701	0	0.744385	0	1.69564
B0238.1	B0238.1	1133.78	1051.59	1077.82	1406.12	1243.62	849.508	690.177	702.011	670.03	835.945	861.179	837.644
B0238.10	B0238.10	2231.3	2141.63	2281.43	1400.23	1518.61	2966.47	2554.73	2493.07	2673.16	2658.2	2978.13	2864.78
B0238.11	B0238.11	947.059	897.759	1021.31	824.357	815.043	1001.02	1109.48	1092.29	1198.9	941.648	1073.01	1005.51
B0238.12	B0238.12	87.3175	100.782	106.609	162.516	167.22	228.124	211.06	191.09	249.522	186.841	191.065	212.802
B0238.13	B0238.13	12.0901	5.30434	9.5948	0	4.95467	7.66089	18.6229	22.6716	19.8822	11.9102	5.53813	8.47818
B0238.15	B0238.15	0	0	0	0	0	0	0	0	0	1.48877	0	0.847818
B0238.3	srt-68	0	1.32608	0	0	1.23867	0.851211	0.564332	0	0.99411	0	0	0.847818
B0238.5	srt-67	2.68669	6.63042	4.26435	4.71061	4.95467	0	0	0	0	1.48877	0	1.69564
B0238.6	srt-70	10.7468	10.6087	9.5948	17.6648	11.148	4.25605	3.95032	5.66791	2.98233	5.95508	0	2.54345
B0238.7	B0238.7	0	0	0	0	0	0.851211	1.12866	0.809701	0.99411	0.744385	1.38453	0.847818
B0238.8	srt-69	8.06008	6.63042	8.52871	5.88827	3.716	3.40484	3.38599	1.6194	4.97055	4.46631	6.92266	4.23909
B0238.9	B0238.9	162.545	152.5	174.839	80.0804	105.287	209.398	216.703	218.619	215.722	222.571	221.525	217.889
B0240.1	rhr-2	127.618	135.261	105.543	200.201	143.685	160.879	218.396	213.761	168.999	139.2	135.684	132.26
B0240.2	spe-42	12.0901	5.30434	5.33044	22.3754	23.5347	11.0657	6.20765	8.90672	5.96466	8.93263	4.15359	10.1738
B0240.3	daf-11	59.1072	86.1955	41.5774	48.2838	60.6947	59.5847	60.9478	54.25	58.6525	55.0845	45.6895	55.1082
B0240.4	npp-22	729.437	661.716	673.768	799.626	855.919	1116.79	1216.13	1212.12	1226.73	1102.43	1114.55	1069.95
B0244.10	B0244.10	87.3175	83.5433	54.3705	89.5016	66.8881	137.896	90.293	108.5	82.5111	129.523	116.301	118.695
B0244.11	B0244.11	0	0	0	0	0	0	0.564332	0	0	0	0	0
B0244.2	ida-1	6629.41	6763.03	6166.26	6261.58	6078.14	2977.53	3479.1	3350.54	3292.49	3710.02	2919.98	3147.95
B0244.4	B0244.4	0	5.30434	4.26435	3.53296	4.95467	16.173	24.2663	17.0037	18.8881	22.3316	22.1525	16.1085
B0244.5	B0244.5	63.1373	54.3695	47.974	58.8827	61.9334	58.7335	47.9682	55.0597	43.7408	63.2728	63.6884	65.282
B0244.6	B0244.6	49.7038	54.3695	45.8418	62.4156	58.2174	57.0311	77.8778	51.8209	68.5936	93.0482	77.5338	73.7602
B0244.7	B0244.7	1.34335	9.28259	3.19827	3.53296	4.95467	5.10726	5.64332	11.3358	5.96466	8.18824	6.92266	5.93473
B0244.8	egg-1	77.9141	60.9999	88.4853	54.172	75.5587	156.623	154.627	152.224	176.952	154.088	175.836	157.694
B0244.9	B0244.9	0	1.32608	0	0	2.47734	2.55363	5.07898	4.04851	2.98233	2.97754	0	5.08691
B0250.1	rpl-2	21833.4	22812.6	21767.4	21568.7	22401.3	23890.1	30021.3	29826.2	28985.3	25542.8	25425.5	23547.3
B0250.10	srbc-78	0	0	0	0	0	0	0	0	0	0	0	0
B0250.2	calf-1	147.768	102.109	127.931	95.3899	92.9001	97.8892	67.1555	79.3507	83.5052	87.8375	65.073	98.3469
B0250.5	B0250.5	791.231	840.738	659.909	809.048	816.282	1000.17	1175.5	1180.54	1176.03	953.558	1037.01	973.295
B0250.6	srbc-79	0	0	0	0	0	0	0	0	0	0	0	0
B0250.7	B0250.7	6.71673	29.1739	27.7183	10.5989	17.3413	24.6851	18.6229	24.291	20.8763	23.8203	15.2298	31.3693
B0250.8	B0250.8	2.68669	2.65217	3.19827	0	6.19334	3.40484	4.51465	5.66791	0.99411	2.23316	1.38453	6.78254
B0250.9	dhcr-7	707.943	725.368	700.42	458.107	567.31	437.522	321.105	323.881	292.268	471.94	459.664	426.452
B0252.1	B0252.1	107.468	75.5868	81.0227	84.791	47.0694	146.408	143.905	125.504	115.317	157.065	139.838	139.89
B0252.2	asm-1	145.081	137.913	138.591	128.364	102.809	153.218	235.326	238.862	233.616	169.72	159.221	155.999
B0252.3	B0252.3	650.179	684.26	605.538	434.554	409.999	469.017	477.989	479.343	442.379	488.317	556.582	463.756
B0252.4	cyn-10	220.309	232.065	222.812	211.978	162.265	236.637	219.525	236.433	258.469	251.602	250.6	249.258
B0252.5	B0252.5	24.1802	14.5869	11.727	15.3095	23.5347	17.8754	32.7312	35.6269	22.8645	20.8428	23.537	11.8695
B0252.8	B0252.8	186.725	168.413	151.385	171.937	191.993	166.837	121.331	127.123	145.14	134.734	160.606	155.151
B0261.1	B0261.1	1452.16	1404.32	1431.76	1240.07	1226.28	1495.58	1346.5	1425.07	1514.03	1547.58	1401.15	1506.57
B0261.2	let-363	3514.19	3458.43	2910.42	3558.87	3524.01	2847.3	4050.77	3826.65	3459.5	3838.8	2427.08	2974.99
B0261.4	mrpl-47	565.549	564.912	647.116	508.746	457.068	686.076	858.913	813.75	873.822	630.494	750.416	712.167
B0261.5	B0261.5	2.68669	2.65217	0	1.17765	2.47734	0.851211	0.564332	0	0	1.48877	1.38453	0
B0261.6	B0261.6	0	5.30434	1.06609	2.35531	1.23867	1.70242	2.82166	2.4291	4.97055	0	2.76906	4.23909
B0261.7	B0261.7	651.523	616.629	697.222	555.852	606.947	783.965	698.078	721.444	722.718	758.529	830.719	790.166
B0261.8	B0261.8	510.471	498.608	524.516	695.993	645.346	550.733	539.501	553.836	596.466	538.191	593.964	611.277
B0261.9	B0261.9	0	0	0	0	0	0	0.564332	0	0	0	0	0
B0272.1	tbb-4	326.433	282.456	314.496	230.82	193.232	222.166	162.527	179.754	164.028	199.495	184.143	207.715
B0272.2	memb-1	76.5707	76.9129	102.344	144.851	163.504	116.616	121.331	106.071	115.317	104.958	132.915	122.086
B0272.3	B0272.3	2025.77	2016.97	2199.34	2169.24	2170.15	2057.38	1969.52	1856.65	2200.96	1892.23	1870.5	2083.09
B0272.4	B0272.4	458.081	423.021	512.789	475.772	458.307	254.512	296.838	290.683	310.162	232.248	261.676	245.019
B0273.1	B0273.1	10.7468	6.63042	22.3879	35.3296	37.16	8.51211	5.07898	4.85821	3.97644	8.93263	16.6144	11.0216
B0273.2	puf-7	38.957	31.826	29.8505	41.2179	35.9214	64.692	61.5121	59.9179	55.6701	65.5059	58.1503	50.8691
B0273.3	B0273.3	61.7939	59.6738	60.767	45.9285	40.876	122.574	96.5007	92.306	81.517	103.47	95.5327	116.151
B0273.4	unc-5	1516.64	1430.85	1605.53	1773.55	1740.33	1132.96	914.217	931.966	940.428	1172.41	1104.86	1147.1
B0280.1	ggtb-1	1414.54	1471.95	1423.23	1258.91	1258.49	1167.01	1032.16	1025.89	1028.9	1063.73	1176.85	1185.25
B0280.10	pot-1	275.386	246.652	301.703	229.642	240.302	262.173	253.949	236.433	265.427	254.58	263.061	268.758
B0280.11	B0280.11	2.68669	1.32608	3.19827	5.88827	3.716	0.851211	1.12866	3.23881	2.98233	3.72193	5.53813	5.93473
B0280.12	glr-2	380.167	338.152	287.844	401.58	335.679	202.588	194.13	196.757	190.869	247.88	245.062	229.759
B0280.13	B0280.13	271.356	262.565	247.333	248.485	289.848	303.031	238.712	276.108	257.474	302.965	294.905	321.323
B0280.17	B0280.17	37.6137	27.8478	28.7844	45.9285	43.3534	37.4533	37.8102	37.2463	32.8056	38.708	37.3824	32.2171
B0280.2	B0280.2	157.171	99.4564	121.534	137.785	116.435	144.706	58.1261	62.347	53.6819	152.599	112.147	134.803
B0280.3	rpia-1	754.96	769.129	785.707	686.572	689.938	982.297	1221.78	1177.31	1228.72	945.37	985.786	964.817
B0280.4	odd-1	91.3475	114.043	124.732	87.1463	82.9907	79.1626	60.3835	72.8731	68.5936	84.8599	94.1481	95.8034
B0280.5	cpg-2	642.119	822.173	808.095	388.626	376.555	797.584	753.383	685.007	796.282	776.394	787.798	816.449
B0280.7	B0280.7	916.162	920.303	956.281	420.422	426.102	987.404	695.821	727.922	724.706	941.648	1049.47	983.469
B0280.8	nhr-10	546.742	472.086	488.269	412.179	369.123	386.45	533.293	578.127	510.972	399.735	441.666	359.475
B0280.9	B0280.9	742.87	790.347	779.311	711.302	687.461	1064.86	1118.51	1159.49	1128.31	1011.62	1067.47	1005.51
B0281.1	B0281.1	1.34335	0	2.13218	0	1.23867	0.851211	1.69299	3.23881	0.99411	1.48877	0	1.69564
B0281.3	B0281.3	1352.75	1339.35	1245.19	829.068	802.657	1111.68	810.38	774.884	785.347	1170.17	1190.7	1154.73
B0281.4	B0281.4	0	0	0	0	0	0	0	0	0.99411	0	0	0
B0281.5	B0281.5	1.34335	0	0	1.17765	1.23867	0	0	0	1.98822	0.744385	0	0
B0281.6	B0281.6	9.40342	3.97825	5.33044	7.06592	4.95467	9.36332	7.90064	10.5261	2.98233	10.4214	5.53813	6.78254
B0281.8	B0281.8	0	0	2.13218	3.53296	6.19334	0	0	0	0.99411	0	0	0
B0284.1	B0284.1	3761.37	3724.97	3854.98	2635.59	2629.69	1161.9	678.891	659.907	683.947	1150.82	1223.93	1281.9
B0284.2	B0284.2	1003.48	949.477	914.704	1183.54	1164.35	538.816	248.306	260.724	251.51	525.536	577.35	551.082
B0284.3	B0284.3	171.948	176.369	152.451	171.937	156.072	130.235	71.6701	77.7313	67.5995	123.568	134.3	163.629
B0284.4	B0284.4	106.124	103.435	104.477	297.946	334.44	26.3875	18.0586	12.9552	16.8999	19.354	35.9978	29.6736
B0285.1	cdtl-7	964.522	893.781	868.862	970.386	1024.38	857.169	1009.02	1025.08	965.281	1042.88	768.415	857.144
B0285.10	ckb-3	5.37338	1.32608	7.46262	5.88827	8.67067	4.25605	4.51465	4.85821	3.97644	7.44385	5.53813	8.47818
B0285.3	B0285.3	233.742	241.347	205.755	234.353	190.755	259.619	237.584	221.048	214.728	252.347	260.292	248.411
B0285.4	B0285.4	863.771	852.672	902.977	900.905	898.034	918.456	910.267	908.485	944.404	909.639	941.481	872.405
B0285.5	hse-5	682.42	615.303	699.354	883.24	846.01	783.965	749.432	782.981	733.653	771.183	733.802	779.993
B0285.6	B0285.6	68.5106	72.9347	74.6262	95.3899	66.8881	69.7993	70.5414	82.5895	83.5052	86.3487	69.2266	74.608
B0285.7	mnp-1	775.111	698.847	654.578	751.343	673.835	671.605	617.379	662.336	620.324	729.498	600.887	651.972
B0285.8	ckb-1	251.206	228.087	254.795	233.175	250.211	312.394	293.452	302.828	290.28	253.835	340.595	293.345
B0285.9	ckb-2	490.321	511.869	536.242	427.488	438.488	786.519	1534.42	1556.25	1625.37	760.762	866.717	837.644
B0286.1	B0286.1	267.326	332.847	277.183	321.499	267.552	227.273	207.674	210.522	232.622	215.872	256.138	258.584
B0286.2	lat-2	842.278	779.738	783.575	665.374	639.153	617.128	480.246	494.728	463.255	589.553	549.659	579.908
B0286.3	B0286.3	4099.89	4133.41	4195.06	3730.8	3636.73	3225.24	2714.43	2641.25	2760.64	3051.24	3252.26	3264.95
B0286.4	ntl-2	3262.99	3262.17	3285.68	2955.91	3094.19	2560.44	2514.66	2547.32	2556.85	2696.16	2308.01	2642.65
B0286.5	fkh-6	8.06008	7.95651	8.52871	5.88827	2.47734	11.0657	21.4446	15.3843	24.8527	9.67701	16.6144	9.326
B0286.6	try-9	6.71673	5.30434	6.39653	9.42122	19.8187	7.66089	5.64332	5.66791	7.95288	2.97754	5.53813	4.23909
B0294.1	B0294.1	209.562	185.652	207.887	189.602	191.993	202.588	68.2841	59.1082	108.358	171.953	150.914	208.563
B0294.3	B0294.3	0	0	2.13218	1.17765	0	0	0	0	0.99411	0	0	0
B0302.1	kin-25	1926.36	2046.15	1976.53	1897.2	2077.25	1305.76	1287.8	1289.04	1324.15	1548.32	1010.71	1312.42
B0302.2	B0302.2	0	0	0	1.17765	1.23867	0	1.12866	0.809701	0	0	0	0.847818
B0302.4	B0302.4	0	0	0	0	0	0	0	0	0	0	0	0
B0302.5	B0302.5	1638.88	1584.67	1778.24	1602.79	1623.89	1431.74	628.101	624.28	646.171	1277.37	1398.38	1360.75
B0303.11	B0303.11	694.51	664.368	683.363	849.088	834.862	626.491	998.303	903.627	913.587	611.885	585.657	606.19
B0303.14	B0303.14	104.781	91.4998	92.7497	120.121	127.583	111.509	97.6294	117.407	141.164	114.635	125.992	111.912
B0303.15	mrpl-11	711.973	734.651	771.848	658.308	666.403	854.615	959.364	947.351	990.133	828.501	877.793	847.818
B0303.16	B0303.16	17.4635	11.9348	4.26435	23.5531	12.3867	5.10726	13.544	8.09701	9.9411	9.67701	9.69172	4.23909
B0303.2	anmt-1	368.077	362.021	442.427	388.626	414.954	342.187	324.491	323.881	342.968	337.951	332.288	356.084
B0303.3	B0303.3	4993.22	5232.73	5348.57	4902.57	4756.48	4688.47	4564.88	4612.06	4690.21	4719.4	4807.09	4782.54
B0303.4	B0303.4	1350.06	1442.78	1323.02	1455.58	1403.41	1328.74	1289.5	1231.56	1260.53	1288.53	1259.92	1252.23
B0303.7	B0303.7	592.416	624.586	620.463	673.618	604.47	545.626	563.767	548.168	523.896	544.146	508.123	528.191
B0303.8	sdz-1	2.68669	1.32608	1.06609	4.71061	1.23867	4.25605	3.95032	4.85821	2.98233	2.23316	5.53813	5.08691
B0303.9	vps-33.1	632.716	563.586	600.208	635.933	611.902	663.093	619.072	612.944	606.407	659.525	627.193	670.624
B0304.1	hlh-1	0	0	0	0	0	0	0	0	0	0	0	0
B0304.2	B0304.2	138.365	139.239	132.195	56.5273	59.4561	163.432	149.548	159.511	168.005	153.343	177.22	180.585
B0304.3	cyp-23A1	306.283	368.652	319.827	507.568	479.364	294.519	282.166	320.642	281.333	265.746	292.136	247.563
B0304.4	B0304.4	134.335	115.369	128.997	98.9229	79.2747	150.664	123.024	128.743	129.234	150.366	171.682	163.629
B0304.5	sra-32	5.37338	2.65217	0	10.5989	7.43201	0.851211	0.564332	0.809701	0	1.48877	2.76906	1.69564
B0304.6	sra-33	1.34335	2.65217	0	3.53296	7.43201	3.40484	7.33631	7.28731	3.97644	5.95508	4.15359	3.39127
B0304.7	sra-34	8.06008	9.28259	17.0574	14.1318	13.6253	5.10726	4.51465	5.66791	2.98233	7.44385	9.69172	3.39127
B0304.8	sra-35	2.68669	1.32608	1.06609	1.17765	1.23867	0.851211	1.12866	0	1.98822	2.23316	0	0
B0304.9	sra-36	4.03004	1.32608	0	1.17765	3.716	0.851211	1.12866	3.23881	0.99411	0.744385	0	0
B0310.1	B0310.1	421.811	423.021	396.585	379.204	365.407	353.252	366.251	378.131	343.962	323.808	390.438	352.692
B0310.2	B0310.2	170.605	171.065	116.204	280.281	315.86	172.796	199.773	200.806	197.828	183.119	209.064	200.933
B0310.3	B0310.3	296.879	290.413	319.827	273.216	286.132	184.713	115.124	131.172	134.205	209.917	196.603	216.194
B0310.5	ugt-46	1414.54	1425.54	1397.64	1532.13	1467.82	1307.46	1670.99	1671.22	1654.2	1370.41	1442.68	1326.84
B0310.6	B0310.6	139.708	139.239	121.534	47.1061	53.2627	62.1384	55.3045	46.153	51.6937	57.3177	48.4586	55.1082
B0331.1	cyp-29A4	4.03004	7.95651	3.19827	4.71061	9.90934	3.40484	5.64332	1.6194	4.97055	8.93263	5.53813	5.08691
B0331.2	pitr-4	381.51	423.021	460.55	366.25	334.44	276.643	161.399	172.466	158.063	246.392	278.291	272.997
B0334.1	ttr-18	1562.31	1596.61	1656.7	2007.9	1822.08	2121.22	2885.43	2904.4	3199.05	1892.23	2094.8	2174.65
B0334.10	B0334.10	2.68669	1.32608	5.33044	3.53296	0	0.851211	0.564332	0	2.98233	1.48877	2.76906	1.69564
B0334.11	ooc-3	882.578	974.672	851.805	873.819	881.931	970.38	813.202	782.172	843.999	882.097	908.253	910.557
B0334.13	B0334.13	924.222	989.259	1068.22	392.158	370.362	339.633	296.274	282.586	318.115	297.754	390.438	373.888
B0334.15	B0334.15	9.40342	6.63042	8.52871	3.53296	9.90934	17.8754	11.2866	8.90672	9.9411	13.3989	8.30719	7.63036
B0334.2	twk-5	111.498	131.282	99.1462	186.069	203.142	111.509	134.875	120.646	136.193	102.725	107.993	120.39
B0334.3	B0334.3	2865.36	2847.1	2794.22	2877.01	2808.06	3976	4352.69	4267.13	4400.92	4025.64	3907.15	4007.64
B0334.4	B0334.4	644.806	672.325	726.006	660.663	624.289	683.522	674.376	586.224	568.631	618.584	653.499	668.081
B0334.5	B0334.5	1.34335	0	0	0	0	0	0	0.809701	0	0.744385	0	0
B0334.6	B0334.6	624.656	555.63	631.124	592.359	585.89	504.768	290.631	272.869	293.262	579.876	523.353	544.299
B0334.7	srh-44	16.1202	10.6087	3.19827	11.7765	6.19334	2.55363	2.82166	4.85821	2.98233	3.72193	6.92266	8.47818
B0334.8	age-1	1006.17	1046.28	1059.69	965.676	1078.88	1043.58	1139.39	1120.63	1011.01	1203.67	1005.17	1062.32
B0336.1	wrm-1	458.081	480.043	404.048	425.133	516.524	543.924	634.309	616.992	639.213	614.118	546.89	586.69
B0336.10	rpl-23	23660.4	24903.9	26450.7	23629.6	23950.9	29713.2	32770.7	32417.2	35474.8	27144	31496.7	30048.4
B0336.11	hpo-28	1512.61	1584.67	1752.65	1615.74	1564.44	1237.66	947.513	941.683	1049.78	1256.52	1266.85	1229.34
B0336.12	B0336.12	0	2.65217	0	1.17765	0	0	0	0	0	0	0	0
B0336.13	B0336.13	180.008	145.869	144.988	109.522	118.912	181.308	177.2	153.843	164.028	167.487	161.99	184.824
B0336.2	arf-1.2	8820.41	8425.94	8029.78	8197.64	7744.15	8638.94	7851.54	7844.39	7282.85	8462.17	8525.94	8066.99
B0336.3	B0336.3	2153.38	2219.87	1993.59	2190.43	2287.82	2231.02	2625.83	2565.13	2427.62	2521.23	2229.1	2194.15
B0336.4	rgs-5	327.776	324.891	308.1	554.675	484.319	455.398	462.188	427.522	396.65	466.73	412.59	440.018
B0336.5	B0336.5	149.111	133.935	149.252	162.516	161.027	220.464	221.218	209.713	245.545	210.661	217.371	238.237
B0336.6	abi-1	630.029	694.868	655.644	681.861	675.074	776.304	784.421	757.071	759.5	772.672	780.876	814.753
B0336.7	B0336.7	212.249	193.608	185.499	203.734	213.051	311.543	305.303	353.03	336.009	294.777	304.597	342.518
B0336.8	lgg-3	188.068	209.521	180.169	170.76	205.619	204.291	177.2	185.422	178.94	171.209	192.45	209.411
B0336.9	swp-1	666.3	689.564	699.354	989.229	997.128	996.768	1067.72	1083.38	1048.79	981.844	912.406	974.143
B0344.2	wrt-9	1450.81	1430.85	1359.26	2261.09	2311.35	985.702	705.979	696.343	656.112	1206.65	845.949	951.252
B0348.1	B0348.1	0	0	3.19827	1.17765	2.47734	0	0.564332	0	0	0	0	0
B0348.2	B0348.2	275.386	324.891	342.214	220.221	167.22	238.339	116.817	122.265	145.14	216.616	275.522	241.628
B0348.4	egl-8	4398.11	4645.27	4397.61	4492.75	4542.19	2871.98	3319.4	3276.05	3142.38	3201.6	2302.48	2878.34
B0348.5	B0348.5	36.2703	49.0651	57.5688	48.2838	42.1147	109.806	68.8484	65.5858	66.6054	100.492	105.224	111.912
B0348.6	ife-3	1074.68	1109.93	1181.23	874.996	940.149	1550.05	1605.52	1610.5	1785.42	1531.95	1619.9	1599.83
B0350.2	unc-44	13515.4	13298	12270.7	16792.2	16812.4	10597.6	12695.2	12397.3	12151	13136.9	8710.09	10925.8
B0350.3	B0350.3	0	0	0	0	0	0	0	0	0	0	0	0
B0353.1	B0353.1	131.648	83.5433	127.931	116.588	110.241	83.4186	53.0472	87.4478	75.5523	84.8599	103.84	80.5427
B0361.10	ykt-6	1406.48	1345.98	1223.87	1427.32	1306.79	1209.57	1089.72	1093.91	1018.96	1211.86	1261.31	1112.34
B0361.11	B0361.11	9.40342	9.28259	6.39653	9.42122	12.3867	4.25605	3.38599	8.09701	3.97644	6.69947	6.92266	10.1738
B0361.2	B0361.2	685.106	682.934	607.67	686.572	665.165	738	753.947	747.354	760.494	717.588	761.492	721.493
B0361.3	B0361.3	2295.78	2169.47	2008.51	3061.9	3078.09	2302.52	1607.22	1600.78	1596.54	2273.35	2434.01	2306.91
B0361.4	B0361.4	200.159	181.674	165.244	105.989	131.299	114.913	91.986	102.832	108.358	99.0033	124.608	116.999
B0361.5	psd-1	638.089	783.716	759.055	659.486	699.847	1023.16	927.197	907.675	923.528	950.58	1042.55	980.925
B0361.6	B0361.6	428.527	426.999	466.947	376.849	375.316	596.699	667.604	629.948	596.466	550.845	575.965	561.256
B0361.7	pho-5	460.768	426.999	456.286	442.798	455.83	429.01	413.655	442.097	496.061	442.909	501.2	400.17
B0361.8	B0361.8	1679.18	1543.56	1607.66	1406.12	1319.18	1473.45	1378.1	1324.67	1273.45	1445.6	1474.53	1483.68
B0361.9	B0361.9	385.54	383.238	416.841	831.423	796.463	951.653	740.403	777.313	758.506	1006.41	1140.85	1050.45
B0365.1	acly-2	1066.62	1083.41	942.422	2083.27	2059.9	1669.22	1957.67	2030.73	1931.56	1856.5	1570.06	1658.33
B0365.3	eat-6	21457.3	22084.6	21630.9	22314.2	22545	21239.4	26732.9	26102.3	26139.1	23964.7	20104.8	21878.8
B0365.5	clec-225	456.738	444.238	503.194	946.833	1004.56	627.342	738.71	740.067	780.376	556.056	607.809	611.277
B0365.6	clec-41	3406.73	3108.34	2759.04	3132.56	2959.18	6241.93	8292.85	8407.13	7258.99	6970.43	6767.59	6038.16
B0365.7	dhc-3	572.265	538.39	383.792	375.671	310.906	286.007	156.32	170.037	148.122	402.713	289.367	323.866
B0379.1	B0379.1	1035.72	989.259	964.81	1223.58	1220.09	961.017	778.778	791.078	757.512	960.257	940.097	977.534
B0379.2	B0379.2	0	0	0	1.17765	0	0.851211	0.564332	2.4291	0	0	0	0.847818
B0379.3	mut-16	1180.8	1072.8	1088.48	1265.98	1301.84	1344.91	1388.82	1450.18	1335.09	1467.93	1261.31	1327.68
B0379.4	scpl-1	1522.01	1615.17	1581.01	1521.53	1607.79	1421.52	1339.16	1316.57	1379.82	1463.46	1225.31	1415.86
B0379.6	B0379.6	0	0	0	0	0	0.851211	0	0	0	0	0	0
B0379.7	B0379.7	0	0	0	0	1.23867	0	0	1.6194	0	2.23316	2.76906	0
B0391.11	fbxa-152	8.06008	2.65217	2.13218	1.17765	4.95467	1.70242	4.51465	4.04851	5.96466	3.72193	2.76906	7.63036
B0391.12	str-263	2.68669	0	1.06609	0	0	0	0.564332	0	0	0	0	0
B0391.3	B0391.3	0	1.32608	0	0	1.23867	0	0	0	0	0	0	0
B0391.4	str-12	1.34335	6.63042	4.26435	3.53296	3.716	5.10726	11.2866	4.04851	8.94699	9.67701	15.2298	11.8695
B0391.5	fbxa-153	51.0471	63.6521	43.7096	63.5933	56.9787	60.4359	33.8599	46.153	40.7585	53.5958	38.7669	61.0429
B0391.6	fbxa-154	13.4335	13.2608	22.3879	21.1978	21.0574	15.3218	5.64332	8.09701	2.98233	14.1433	12.4608	19.4998
B0391.9	fbxa-139	4.03004	2.65217	2.13218	3.53296	2.47734	0.851211	0	2.4291	0.99411	0.744385	1.38453	2.54345
B0393.1	rps-0	33188.7	34041.9	35061.5	36020.9	36732.7	46565.5	54027.4	53063	54312.2	45418.7	48763.2	46331.6
B0393.2	rbg-3	810.038	746.586	784.641	1092.86	1054.11	1132.96	1079	1127.91	1127.32	1205.16	1048.09	1116.58
B0393.3	B0393.3	407.034	433.63	417.907	388.626	372.839	594.996	655.189	646.142	678.977	585.087	566.273	645.19
B0393.4	B0393.4	13.4335	14.5869	13.8591	5.88827	30.9667	21.2803	62.0765	81.7798	59.6466	24.5647	22.1525	21.1955
B0393.5	B0393.5	2371.01	2401.54	2168.42	7383.88	7336.63	2557.04	1045.71	1056.66	950.369	3138.33	2521.23	2456.98
B0393.6	B0393.6	111.498	95.4781	94.8819	40.0402	52.024	182.159	169.299	131.172	161.046	177.908	143.991	134.803
B0393.7	B0393.7	4.03004	9.28259	8.52871	4.71061	9.90934	7.66089	12.4153	5.66791	11.9293	9.67701	8.30719	13.5651
B0393.8	B0393.8	1.34335	3.97825	1.06609	1.17765	2.47734	3.40484	1.12866	1.6194	0	0	1.38453	0
B0393.9	B0393.9	247.176	222.782	226.011	156.628	224.199	249.405	239.277	242.101	237.592	193.54	215.987	203.476
B0395.1	nhx-1	190.755	152.5	155.649	222.576	206.858	195.778	186.794	169.228	161.046	162.276	166.144	157.694
B0395.2	mboa-1	459.424	404.456	458.418	869.108	961.206	474.975	639.952	718.205	701.841	496.505	537.198	517.169
B0395.3	B0395.3	2122.49	2168.15	2202.54	2600.26	2571.47	2048.86	2213.31	2157.04	2233.76	2207.1	2003.42	2096.65
B0399.1	kcnl-1	486.291	452.195	468.013	514.634	561.116	327.716	347.628	328.739	333.027	344.65	269.984	307.758
B0399.2	oac-1	90.0042	92.8259	86.3532	49.4614	42.1147	176.201	410.833	418.616	379.75	195.773	161.99	181.433
B0403.2	ubc-17	220.309	197.587	267.588	158.983	199.426	106.401	121.896	129.552	125.258	88.5819	81.6874	90.7165
B0403.3	B0403.3	270.013	388.543	298.505	276.748	313.383	179.605	110.045	132.791	159.058	144.411	159.221	167.868
B0403.4	tag-320	9165.65	9224.25	9818.67	13819.8	14083.7	15839.3	17318.8	16920.3	18445.7	15274	15848.7	15743.1
B0403.5	B0403.5	2851.92	2803.34	3077.8	1470.89	1513.65	998.47	1279.9	1257.47	1274.45	1012.36	1093.78	1108.1
B0403.6	B0403.6	155.828	189.63	179.103	183.714	210.574	151.515	123.024	104.451	94.4404	130.267	134.3	128.868
B0410.1	B0410.1	1.34335	0	0	0	0	0	0	0	0	0	0	0
B0410.2	vang-1	103.438	123.326	113.005	215.511	211.812	105.55	122.46	103.642	113.329	118.357	120.454	135.651
B0410.3	B0410.3	819.441	738.629	783.575	766.652	755.587	662.242	700.9	724.683	718.741	702.7	629.962	630.777
B0412.1	dac-1	91.3475	91.4998	103.411	80.0804	84.2294	100.443	143.34	139.269	142.158	104.214	119.07	99.1947
B0412.2	daf-7	1329.91	1307.52	1415.77	1260.09	1227.52	998.47	657.446	670.433	719.735	912.617	865.332	963.969
B0412.3	B0412.3	1285.58	1342	1350.73	1555.68	1497.55	1314.27	1661.96	1723.85	1527.95	1538.64	1271	1329.38
B0412.4	rps-29	5754.89	6618.49	7724.88	6473.56	6167.33	6843.73	8261.25	8560.97	8736.24	7069.43	7196.79	6826.63
B0414.1	srz-4	1.34335	7.95651	1.06609	0	0	5.10726	1.12866	0.809701	0.99411	2.97754	5.53813	6.78254
B0414.2	rnt-1	314.343	307.652	259.059	274.393	282.416	194.927	122.46	119.836	110.346	202.473	189.681	196.694
B0414.3	hil-5	1226.47	1169.61	1266.51	728.967	727.098	1315.12	1383.74	1394.31	1434.5	1457.51	1462.07	1339.55
B0414.5	cpb-3	490.321	609.999	547.969	289.703	307.19	858.871	853.269	884.194	816.164	908.895	675.651	848.666
B0414.6	glh-3	351.957	380.586	359.272	239.064	236.586	543.072	492.661	489.869	451.326	617.84	533.045	518.865
B0414.7	mtk-1	2555.04	2348.5	2182.28	2621.46	2647.03	2316.14	2321.66	2360.28	2178.09	2760.18	2326.01	2507
B0414.8	vps-51	1149.9	981.303	936.026	1254.2	1142.05	1080.19	1005.07	1035.61	946.392	1134.44	1097.93	1070.79
B0416.1	tmc-2	1140.5	1323.43	1127.92	1192.96	1170.54	858.02	753.383	745.735	776.4	991.521	767.03	857.144
B0416.2	B0416.2	1.34335	0	0	1.17765	2.47734	0.851211	0.564332	1.6194	0.99411	0	0	0
B0416.3	B0416.3	73.884	71.6086	75.6923	70.6592	68.1267	36.6021	34.9886	18.6231	39.7644	32.0086	35.9978	28.8258
B0416.4	B0416.4	4.03004	5.30434	8.52871	5.88827	13.6253	4.25605	5.07898	6.47761	7.95288	11.9102	11.0763	10.1738
B0416.5	B0416.5	1697.99	1745.13	1748.39	2037.34	2023.98	1895.65	2105.52	2115.75	2136.34	1984.53	1816.51	1930.48
B0416.6	gly-13	787.201	726.694	816.624	746.632	743.201	766.089	724.602	765.168	669.036	758.529	761.492	696.059
B0416.7	B0416.7	65.8239	43.7608	62.8992	27.086	40.876	69.7993	88.0357	72.8731	64.6171	53.5958	77.5338	59.3473
B0432.1	B0432.1	1.34335	0	2.13218	2.35531	2.47734	2.55363	1.12866	3.23881	7.95288	2.23316	5.53813	5.08691
B0432.10	B0432.10	173.292	201.565	167.376	130.719	118.912	237.488	208.803	171.657	210.751	189.818	245.062	210.259
B0432.11	B0432.11	0	0	0	0	0	0.851211	1.12866	3.23881	1.98822	0.744385	0	0
B0432.12	clec-117	0	0	0	0	0	0	0	0	0	0	0	0
B0432.13	B0432.13	147.768	171.065	178.037	115.41	142.447	254.512	208.803	199.996	260.457	226.293	240.908	222.976
B0432.14	B0432.14	149.111	129.956	162.045	280.281	320.815	113.211	89.7287	89.0672	101.399	111.658	106.609	128.021
B0432.2	djr-1.1	816.754	846.042	934.96	759.586	719.666	930.373	838.597	827.515	830.082	859.021	953.942	863.079
B0432.3	mrpl-41	510.471	527.782	601.274	396.869	437.25	845.252	926.068	899.578	1020.95	796.492	920.713	857.144
B0432.4	misc-1	1376.93	1424.22	1455.21	1439.09	1526.04	1842.87	1862.29	1859.88	1962.37	1714.32	1835.89	1838.07
B0432.5	cat-2	88.6608	95.4781	86.3532	57.705	78.0361	63.8408	79.0064	72.8731	77.5406	61.784	73.3802	89.0209
B0432.6	B0432.6	175.978	181.674	174.839	171.937	164.743	175.349	184.536	183.802	207.769	180.886	156.452	184.824
B0432.7	B0432.7	245.832	253.282	214.284	293.236	302.235	269.834	268.057	281.776	274.374	309.664	202.142	276.389
B0432.8	B0432.8	17.4635	7.95651	10.6609	12.9542	12.3867	21.2803	20.8803	17.8134	13.9175	17.1209	20.768	22.0433
B0432.9	B0432.9	83.2874	104.761	68.2297	85.9687	86.7067	106.401	93.679	82.5895	86.4875	93.7926	103.84	98.3469
B0454.1	lin-8	194.785	208.195	176.971	190.78	174.652	141.301	145.598	147.366	162.04	155.577	152.298	143.281
B0454.10	sri-30	17.4635	22.5434	22.3879	36.5072	40.876	11.9169	11.851	20.2425	9.9411	10.4214	17.9989	10.1738
B0454.2	sri-31	5.37338	0	1.06609	3.53296	0	1.70242	0.564332	0	2.98233	0.744385	1.38453	1.69564
B0454.3	sri-28	1.34335	0	3.19827	1.17765	4.95467	0.851211	0	0.809701	0	2.97754	2.76906	0.847818
B0454.4	sri-29	12.0901	11.9348	6.39653	18.8424	28.4894	7.66089	7.33631	4.04851	2.98233	5.2107	4.15359	5.93473
B0454.5	B0454.5	80.6008	95.4781	82.0888	288.525	304.712	196.63	185.665	157.082	156.075	152.599	175.836	165.325
B0454.6	B0454.6	413.751	454.847	397.651	478.127	491.751	311.543	455.98	474.485	442.379	332.74	318.442	329.801
B0454.7	clec-2	1.34335	3.97825	2.13218	2.35531	2.47734	1.70242	2.25733	2.4291	3.97644	2.23316	1.38453	0.847818
B0454.8	B0454.8	1.34335	0	6.39653	10.5989	3.716	6.80968	5.07898	4.04851	0.99411	5.95508	1.38453	5.08691
B0454.9	B0454.9	222.995	254.608	244.134	240.241	282.416	246.851	198.08	208.093	212.739	261.279	249.216	228.063
B0457.1	lat-1	1757.1	1757.06	1646.04	1556.86	1635.04	1842.87	1713.31	1762.72	1779.46	2021.01	1514.68	1800.77
B0457.2	B0457.2	197.472	176.369	157.781	244.952	247.734	283.453	343.114	365.175	363.844	240.436	314.289	252.65
B0457.4	B0457.4	0	1.32608	2.13218	3.53296	0	0.851211	3.95032	1.6194	5.96466	2.23316	4.15359	0.847818
B0457.6	B0457.6	1265.43	1247.85	1343.27	968.031	1009.51	807.799	568.282	583.795	636.23	771.928	793.337	852.905
B0462.1	B0462.1	134.335	103.435	105.543	87.1463	79.2747	91.0795	66.5911	56.6791	65.6112	94.537	103.84	89.8687
B0462.3	fbxb-119	0	0	1.06609	1.17765	1.23867	1.70242	0.564332	0	0	0	0	0
B0462.4	B0462.4	24.1802	19.8913	25.5861	15.3095	14.864	14.4706	10.158	6.47761	13.9175	20.8428	23.537	19.4998
B0462.5	B0462.5	437.931	403.13	431.766	310.9	318.338	326.865	214.446	218.619	243.557	299.243	322.596	318.78
B0464.1	dars-1	5226.96	5308.32	5368.82	4769.49	4887.78	6043.59	6082.37	5965.07	6321.54	5707.2	5855.18	6130.57
B0464.2	B0464.2	1955.91	1938.74	1743.05	1999.65	2125.55	2246.34	2562.63	2568.37	2366.98	2543.57	2416.01	2300.98
B0464.3	nlp-36	1786.65	1741.15	1952.01	1552.15	1557.01	1482.81	1651.23	1753	1867.93	1396.47	1658.67	1537.09
B0464.4	bre-3	2071.44	2087.26	2210	1859.51	1867.91	1801.16	1534.42	1514.14	1530.93	1743.35	1550.68	1813.48
B0464.5	spk-1	6121.63	6194.14	5965.83	6789.17	6676.42	5669.06	6134.28	6156.97	6201.26	6526.77	5175.38	5728.71
B0464.6	B0464.6	1100.2	999.868	1124.72	1043.4	998.366	1304.05	1240.4	1210.5	1267.49	1325.75	1302.84	1343.79
B0464.7	baf-1	1660.38	1584.67	1680.16	1848.92	1829.51	1962.89	1806.99	1831.54	1840.1	1718.04	1871.89	1857.57
B0464.8	tag-342	369.42	348.76	339.016	295.591	320.815	429.861	394.468	378.94	364.838	395.269	437.512	466.3
B0464.9	B0464.9	303.596	293.065	288.91	287.347	271.268	353.252	352.143	358.698	357.88	355.072	369.67	329.801
B0478.1	jnk-1	474.201	446.891	431.766	411.001	432.295	300.477	298.531	276.918	280.339	291.055	293.521	290.802
B0478.3	B0478.3	37.6137	42.4347	39.4453	25.9084	27.2507	30.6436	40.0675	27.5298	27.8351	35.7305	31.8442	30.5214
B0491.1	B0491.1	252.549	270.521	312.364	259.084	267.552	310.692	278.78	293.922	283.321	298.499	312.904	285.715
B0491.2	sqt-1	4607.68	4775.23	5257.95	2193.97	2318.79	7148.47	13970.6	14022.4	15155.2	6766.46	7620.46	7108.11
B0491.3	rmd-3	1.34335	0	5.33044	4.71061	4.95467	5.95847	9.59364	6.47761	16.8999	2.23316	8.30719	5.08691
B0491.4	lgc-20	87.3175	76.9129	77.8245	68.3039	91.6614	51.0726	53.0472	40.4851	57.6584	66.9947	74.7647	50.8691
B0491.5	B0491.5	3375.83	3413.34	3522.36	2962.98	3147.45	3747.88	4289.48	4209.64	4378.06	3615.48	3552.71	3708.36
B0491.6	B0491.6	636.746	700.173	694.024	610.024	671.358	543.924	556.431	537.642	553.719	591.786	573.196	572.277
B0491.7	B0491.7	378.824	320.913	382.726	288.525	338.156	417.093	511.849	498.776	534.831	391.547	389.053	415.431
B0491.8	clh-2	421.811	407.108	411.51	346.23	344.35	224.72	231.376	244.53	216.716	267.979	260.292	236.541
B0495.1	sre-1	5.37338	7.95651	6.39653	8.24357	3.716	5.10726	5.07898	8.90672	4.97055	5.95508	4.15359	8.47818
B0495.10	cpna-5	459.424	474.738	496.797	561.741	551.207	479.232	676.634	608.895	634.242	454.82	448.588	459.517
B0495.2	B0495.2	1106.92	1083.41	1120.46	1180.01	1120.99	1647.09	1576.74	1623.45	1601.51	1662.96	1507.75	1635.44
B0495.4	nhx-2	1268.12	1335.37	1045.83	1131.72	952.535	1395.13	2398.41	2419.39	2206.92	1494.73	1394.22	1396.36
B0495.5	B0495.5	910.788	982.629	937.092	969.208	936.433	994.214	892.208	893.101	942.416	1019.81	984.402	1037.73
B0495.6	moa-2	175.978	175.043	230.275	162.516	154.833	225.571	193.566	188.66	220.692	186.841	214.602	199.237
B0495.7	B0495.7	3839.28	3893.38	3711.05	4184.2	4175.55	4565.04	5362.28	5225	5180.31	5013.44	4124.52	4714.72
B0495.8	B0495.8	799.291	785.042	755.857	763.119	744.439	850.359	812.073	787.03	863.881	846.366	811.335	852.057
B0495.9	B0495.9	652.866	680.281	592.745	554.675	585.89	736.297	621.893	666.384	681.959	663.247	715.803	719.797
B0496.1	B0496.1	16.1202	2.65217	2.13218	4.71061	8.67067	3.40484	2.82166	1.6194	0	4.46631	0	1.69564
B0496.11	B0496.11	25.5236	19.8913	23.4539	34.1519	33.444	21.2803	18.6229	18.6231	23.8586	18.6096	16.6144	16.1085
B0496.2	B0496.2	1.34335	0	2.13218	7.06592	3.716	2.55363	1.12866	0	0.99411	4.46631	1.38453	1.69564
B0496.3	unc-82	3768.09	3734.25	3609.78	3797.93	3884.46	2710.25	2715.56	2749.75	2776.55	3064.63	2312.17	2876.65
B0496.5	srtx-1	14.7768	15.913	9.5948	9.42122	14.864	13.6194	16.9299	11.3358	21.8704	19.354	19.3834	16.9564
B0496.6	B0496.6	4.03004	0	3.19827	4.71061	4.95467	5.10726	2.25733	0.809701	1.98822	2.97754	2.76906	2.54345
B0496.7	valv-1	1477.68	1521.02	1688.68	1204.74	1233.71	1057.2	504.512	523.877	567.637	931.226	1039.78	1049.6
B0496.8	tes-1	2397.87	2307.39	2204.67	2217.52	2128.03	1546.65	844.24	840.47	803.241	1447.83	1450.99	1477.75
B0507.1	B0507.1	670.33	641.825	649.248	571.162	593.322	856.318	563.203	576.507	619.33	923.782	863.948	870.709
B0507.10	B0507.10	1808.14	1650.98	1754.78	3688.41	3682.56	658.837	228.554	229.955	281.333	669.203	695.035	679.95
B0507.11	srx-115	0	3.97825	2.13218	2.35531	4.95467	2.55363	2.82166	3.23881	2.98233	2.23316	2.76906	0
B0507.2	B0507.2	1474.99	1458.69	1525.57	1293.06	1393.5	1304.91	1062.07	1004.84	1087.56	1325.01	1344.38	1400.6
B0507.3	B0507.3	185.382	196.261	167.376	180.181	201.903	254.512	191.308	208.903	208.763	221.082	218.756	239.932
B0507.4	B0507.4	12.0901	18.5652	10.6609	8.24357	13.6253	1.70242	0.564332	2.4291	0.99411	3.72193	2.76906	9.326
B0507.5	B0507.5	6.71673	7.95651	10.6609	8.24357	4.95467	0.851211	0	0	2.98233	2.23316	0	0.847818
B0507.6	B0507.6	921.535	905.716	867.796	1175.3	1153.2	382.194	270.879	248.578	257.474	416.111	361.363	402.714
B0507.7	B0507.7	108.811	107.413	59.701	181.359	201.903	40.8581	22.5733	25.1007	12.9234	38.708	47.0741	33.9127
B0507.8	B0507.8	1307.08	1314.15	1272.91	2880.54	2808.06	426.456	160.834	174.086	180.928	368.471	433.358	389.996
B0507.9	B0507.9	76.5707	74.2607	84.221	90.6793	113.957	29.7924	18.6229	20.2425	17.894	18.6096	20.768	38.9996
B0511.1	fkb-7	887.952	846.042	892.316	3807.35	3836.15	1185.74	498.305	514.16	536.819	1202.18	1165.78	1236.12
B0511.10	eif-3.E	2858.64	2783.45	2820.87	2799.28	2669.33	3444	3562.06	3614.51	3942.64	3230.63	3173.35	3348.88
B0511.11	B0511.11	180.008	194.934	234.539	156.628	169.697	274.941	194.694	213.761	225.663	270.956	268.599	257.737
B0511.12	B0511.12	1655	1803.48	1426.43	2051.47	2031.42	1404.5	1731.93	1763.53	1518.01	1808.11	1226.69	1386.18
B0511.13	B0511.13	308.97	282.456	310.232	345.052	322.054	383.896	369.073	390.276	371.797	397.502	413.975	391.692
B0511.2	B0511.2	2.68669	6.63042	6.39653	7.06592	4.95467	7.66089	9.0293	1.6194	12.9234	7.44385	8.30719	7.63036
B0511.3	fbxa-125	2.68669	5.30434	3.19827	0	0	5.10726	11.2866	10.5261	11.9293	11.1658	11.0763	9.326
B0511.4	tag-344	6.71673	1.32608	4.26435	4.71061	4.95467	16.173	18.6229	12.9552	18.8881	19.354	27.6906	19.4998
B0511.5	cutl-14	800.634	775.76	830.483	303.834	348.066	274.09	325.619	315.784	351.915	242.67	261.676	257.737
B0511.6	B0511.6	32.2403	45.0869	30.9166	20.0201	11.148	20.4291	36.6816	29.1493	27.8351	24.5647	47.0741	19.4998
B0511.7	B0511.7	417.781	403.13	409.378	378.027	431.056	485.19	423.249	445.336	470.214	436.21	465.203	489.191
B0511.8	mrps-30	1080.05	1086.06	1068.22	1017.49	1035.53	1461.53	1869.07	1807.25	1792.38	1534.18	1529.91	1476.9
B0511.9	cdc-26	345.24	307.652	350.743	341.519	288.61	451.142	394.468	408.899	385.715	387.08	365.516	436.626
B0513.1	lin-66	2387.13	2253.02	2153.5	2677.98	2713.92	1803.72	1948.07	1836.4	1803.32	2064.93	1435.76	1743.96
B0513.2	B0513.2	407.034	395.173	445.625	381.56	433.534	663.093	594.805	659.907	624.301	541.168	620.27	661.298
B0513.3	rpl-29	11313.7	11855.2	13343.2	11254.8	11833	12209.8	12077.8	12234.6	14474.2	10256.9	12008	12014.4
B0513.4	B0513.4	1.34335	3.97825	3.19827	2.35531	0	4.25605	5.64332	6.47761	6.95877	7.44385	5.53813	2.54345
B0513.5	B0513.5	797.947	713.434	754.791	605.314	615.618	745.66	1084.65	1095.53	1092.53	731.731	733.802	758.797
B0513.6	B0513.6	1.34335	0	0	0	1.23867	0	0	0	0.99411	0	0	0
B0513.9	vamp-8	149.111	160.456	191.896	182.536	187.039	137.045	169.864	144.937	166.016	172.697	159.221	174.651
B0523.1	kin-31	4.03004	3.97825	5.33044	5.88827	4.95467	5.10726	6.20765	4.04851	6.95877	6.69947	2.76906	5.08691
B0523.3	pgl-2	491.665	452.195	406.18	263.794	210.574	482.636	514.67	506.063	568.631	541.168	545.505	518.017
B0523.5	fli-1	2951.33	2799.36	2527.7	2413.01	2380.72	1973.96	1926.06	1963.53	1789.4	2495.92	1920.35	2141.59
B0524.2	B0524.2	4.03004	0	1.06609	1.17765	0	2.55363	2.25733	0.809701	0.99411	1.48877	1.38453	0
B0524.3	B0524.3	1.34335	0	0	1.17765	0	0	0	0.809701	0	0	0	0
B0524.4	B0524.4	0	0	0	0	1.23867	0	1.12866	3.23881	1.98822	0.744385	1.38453	0
B0524.5	B0524.5	6.71673	9.28259	7.46262	4.71061	7.43201	7.66089	9.59364	7.28731	4.97055	5.2107	8.30719	9.326
B0524.6	B0524.6	189.412	193.608	179.103	204.912	188.277	257.917	330.698	338.455	380.744	298.499	243.678	266.215
B0545.1	tpa-1	1508.58	1493.17	1471.2	1321.33	1337.76	1021.45	1361.17	1296.33	1258.54	1103.92	963.634	984.317
B0545.3	scl-23	10.7468	13.2608	12.7931	8.24357	9.90934	7.66089	5.07898	3.23881	1.98822	6.69947	1.38453	5.08691
B0545.4	B0545.4	17.4635	9.28259	5.33044	40.0402	22.296	20.4291	10.158	12.1455	10.9352	12.6546	12.4608	16.1085
B0546.1	mai-2	3116.56	3384.17	3676.94	2902.91	2747.37	4106.24	4540.61	4392.63	4727.99	3759.89	3930.68	3919.46
B0546.2	otub-4	355.987	372.63	437.096	421.6	351.782	466.463	424.942	387.037	456.296	430.999	405.668	452.735
B0546.3	B0546.3	509.128	525.13	590.613	431.021	481.842	488.595	448.644	417.806	492.084	450.353	395.976	471.387
B0546.4	B0546.4	749.587	728.021	769.716	568.806	614.379	537.114	429.456	442.907	398.638	555.312	588.426	533.278
B0546.5	B0546.5	0	2.65217	4.26435	8.24357	2.47734	0	2.25733	1.6194	0.99411	0	1.38453	2.54345
B0547.1	csn-5	824.814	800.955	867.796	783.139	722.143	903.134	833.518	783.791	916.569	836.689	872.255	915.643
B0547.2	B0547.2	0	0	0	0	0	0	0	0	0	0	0	0
B0547.4	srd-8	2.68669	3.97825	1.06609	4.71061	1.23867	4.25605	15.8013	6.47761	6.95877	5.95508	8.30719	6.78254
B0554.1	B0554.1	16.1202	31.826	17.0574	9.42122	28.4894	40.0069	14.1083	10.5261	16.8999	34.9861	52.6122	42.3909
B0554.2	B0554.2	0	0	0	0	0	0	0	0	0	0	0	0
B0554.3	B0554.3	0	0	0	0	0	0	0	0	0	0	0	0
B0554.4	B0554.4	4.03004	9.28259	6.39653	3.53296	0	5.10726	9.59364	8.90672	8.94699	1.48877	2.76906	5.08691
B0554.5	B0554.5	159.858	177.695	186.565	83.6134	102.809	120.872	110.045	117.407	131.222	127.29	106.609	115.303
B0554.6	dod-20	95.3776	78.239	105.543	203.734	232.87	144.706	67.7198	63.1567	65.6112	116.869	124.608	115.303
B0554.7	B0554.7	49.7038	34.4782	54.3705	52.9944	66.8881	32.346	25.9593	23.4813	16.8999	30.5198	33.2288	27.978
B0563.1	B0563.1	2.68669	3.97825	3.19827	4.71061	11.148	6.80968	3.38599	0	0	7.44385	4.15359	5.93473
B0563.10	B0563.10	8.06008	3.97825	12.7931	20.0201	30.9667	8.51211	5.64332	4.85821	6.95877	17.1209	17.9989	11.8695
B0563.2	tsp-11	173.292	122	154.583	242.597	234.108	150.664	164.785	165.179	149.116	154.088	153.683	183.129
B0563.4	tmbi-4	2756.55	2941.26	3195.07	2806.35	2874.95	2361.26	1777.64	1719.81	1926.58	2290.47	2422.93	2323.87
B0563.5	B0563.5	116.871	131.282	141.79	134.252	111.48	56.1799	46.8395	50.2015	58.6525	59.5508	67.842	86.4774
B0563.6	B0563.6	163.888	172.391	194.028	243.774	261.359	91.9307	94.2434	96.3545	86.4875	103.47	96.9172	107.673
B0563.7	B0563.7	29.5536	30.4999	26.6522	41.2179	33.444	30.6436	43.4535	43.7239	51.6937	23.8203	41.5359	22.8911
B0563.8	B0563.8	0	0	0	0	0	0	0	0	0	0	0	0
B0563.9	B0563.9	147.768	148.521	183.367	289.703	286.132	171.093	57.5618	38.056	47.7173	173.442	192.45	186.52
B0564.1	tin-9.2	658.239	705.477	720.676	608.847	660.21	834.186	1175.5	1166.78	1121.36	952.069	923.483	941.926
B0564.10	unc-30	90.0042	108.739	110.873	123.654	146.163	87.6747	93.679	71.2537	88.4758	86.3487	71.9956	74.608
B0564.11	rde-11	236.429	210.847	218.548	210.8	240.302	280.048	281.601	308.496	306.186	285.844	239.524	280.628
B0564.2	B0564.2	180.008	177.695	236.672	161.338	179.607	200.886	186.794	175.705	207.769	203.217	193.834	185.672
B0564.3	best-1	63.1373	62.326	73.5601	155.45	135.015	100.443	163.092	170.037	167.01	103.47	119.07	119.542
B0564.4	best-2	0	0	0	0	0	0	0	1.6194	0	0.744385	0	0.847818
B0564.6	B0564.6	0	0	0	0	0	0	0	0	0	0	0	0
B0564.7	B0564.7	701.227	742.607	731.337	705.414	682.506	943.141	1091.98	1060.71	1082.59	1001.94	935.943	916.491
B0564.9	B0564.9	0	0	0	0	0	0	0	0	0	0	0	0
BE0003N10.1	BE0003N10.1	263.296	282.456	280.381	242.597	297.28	343.038	419.863	413.757	457.29	378.148	321.211	334.888
BE0003N10.2	chin-1	283.446	328.869	261.192	274.393	247.734	379.64	380.359	369.224	372.791	376.659	362.747	355.236
BE0003N10.3	BE0003N10.3	194.785	224.108	172.706	451.041	457.068	228.976	282.166	270.44	264.433	224.06	210.449	209.411
BE10.1	BE10.1	1.34335	0	0	4.71061	0	0.851211	1.69299	1.6194	3.97644	2.23316	1.38453	0
BE10.2	agmo-1	3033.27	3080.49	3167.35	2536.66	2654.46	2128.88	1970.08	2002.39	2091.61	2044.08	2017.26	2035.61
BE10.3	BE10.3	2.68669	6.63042	3.19827	4.71061	1.23867	0	0.564332	2.4291	1.98822	0.744385	0	2.54345
BE10.4	BE10.4	8.06008	10.6087	6.39653	10.5989	11.148	22.1315	15.237	20.2425	24.8527	14.1433	16.6144	16.1085
BE10.5	BE10.5	0	0	0	0	0	0	0	0.809701	0	0	0	0
C01A2.1	C01A2.1	17.4635	15.913	10.6609	17.6648	16.1027	17.8754	10.158	11.3358	15.9058	11.1658	19.3834	14.4129
C01A2.2	C01A2.2	1411.86	1360.56	1581.01	1558.03	1642.47	1041.03	559.253	597.56	663.071	944.625	1068.86	1032.64
C01A2.3	C01A2.3	609.879	628.564	586.349	595.892	583.413	789.072	979.68	963.545	961.304	742.897	755.954	791.862
C01A2.4	C01A2.4	2082.19	2210.58	2334.73	1539.19	1373.68	1531.33	1006.2	995.933	1090.54	1416.57	1578.37	1587.12
C01A2.5	C01A2.5	1528.73	1531.63	1636.45	1245.96	1228.76	1308.31	1134.31	1111.72	1280.41	1231.21	1384.53	1304.79
C01A2.6	C01A2.6	67.1673	70.2825	50.1062	31.7966	19.8187	22.1315	9.0293	11.3358	10.9352	11.9102	12.4608	22.8911
C01A2.7	nlp-38	513.158	578.173	595.943	392.158	422.386	337.931	297.967	251.007	321.097	302.965	340.595	356.931
C01A2.9	C01A2.9	1.34335	7.95651	2.13218	11.7765	17.3413	3.40484	1.12866	1.6194	0	0.744385	1.38453	1.69564
C01B10.10	C01B10.10	1164.68	1059.54	945.62	807.87	763.019	682.671	652.367	627.519	495.067	715.354	783.645	664.689
C01B10.11	C01B10.11	5151.73	5190.3	5315.52	5799.94	5593.82	4347.98	3441.86	3545.68	3691.13	4235.55	4373.73	4649.43
C01B10.3	C01B10.3	1010.2	1131.15	929.629	1651.07	1542.14	1378.96	1009.59	1003.22	1046.8	1226.75	1387.3	1296.31
C01B10.4	C01B10.4	498.381	432.304	305.967	279.104	253.927	246.851	234.762	221.048	213.734	243.414	257.523	264.519
C01B10.44	C01B10.44	0	0	2.13218	0	0	0	0.564332	1.6194	1.98822	0	1.38453	0
C01B10.5	hil-7	303.596	291.739	286.778	234.353	219.244	110.657	78.4421	73.6828	79.5288	135.478	128.761	115.303
C01B10.6	C01B10.6	3465.83	3589.71	3835.79	2574.35	2556.61	4622.07	4848.17	4849.3	4602.73	5023.86	4405.58	4433.24
C01B10.7	C01B10.7	13.4335	10.6087	21.3218	11.7765	12.3867	5.10726	7.90064	10.5261	6.95877	3.72193	15.2298	8.47818
C01B10.8	C01B10.8	871.831	794.325	859.267	814.936	827.43	1173.82	1396.16	1347.34	1477.25	1195.48	1121.47	1227.64
C01B10.9	C01B10.9	1199.61	1226.63	1001.06	920.925	889.363	868.235	878.1	843.709	804.235	890.285	988.555	882.579
C01B12.1	sqt-2	2667.88	2709.19	2915.75	1428.49	1360.06	4217.75	7812.04	7781.23	8853.54	3829.12	4073.29	4269.61
C01B12.2	gmeb-1	612.566	572.869	588.481	769.007	704.802	528.602	511.284	514.97	541.79	468.963	484.586	479.017
C01B12.3	best-3	1014.23	1074.13	1125.79	924.458	940.149	778.006	446.951	506.873	443.373	771.183	767.03	798.645
C01B12.4	osta-1	30.897	22.5434	18.1235	29.4413	35.9214	21.2803	23.7019	25.9104	25.8469	26.7979	27.6906	16.1085
C01B12.5	best-4	111.498	90.1738	88.4853	77.7251	94.1387	66.3944	55.8688	51.8209	61.6348	69.9722	71.9956	58.4994
C01B12.8	C01B12.8	127.618	152.5	160.979	88.324	68.1267	137.045	137.697	142.507	149.116	128.034	128.761	131.412
C01B4.1	str-257	0	0	0	0	0	0	0	0	0	0	0	0
C01B4.10	str-76	0	0	0	0	0	0	0	0	0	0	0	0
C01B4.3	str-258	0	0	0	0	0	0	0	0	0	0	0	0
C01B4.5	srd-61	0	0	0	0	0	0	0	0	0	0.744385	0	0
C01B4.6	C01B4.6	0	0	0	0	0	0	0	0	0	0	0	0
C01B4.7	C01B4.7	0	0	0	0	0	0	0	0	0	0	0	0
C01B4.8	C01B4.8	0	0	0	0	0	0	0	0	0	0	0	0
C01B4.9	C01B4.9	0	0	0	0	0	0	0	0	0	0	0	0
C01B7.1	sup-37	1554.25	1530.3	1716.4	2151.57	2145.37	1732.21	1693.56	1744.1	1799.34	1855.75	1473.14	1782.11
C01B7.3	C01B7.3	0	0	0	0	0	0	0	0	0	0	0	0
C01B7.4	magu-2	1681.87	1650.98	1680.16	1744.1	1778.73	1859.9	1276.52	1269.61	1237.67	1938.38	1840.04	1835.53
C01B7.5	C01B7.5	52.3905	38.4565	45.8418	62.4156	45.8307	37.4533	16.3656	24.291	31.8115	32.753	35.9978	38.9996
C01B7.6	rpm-1	749.587	900.412	674.834	1081.09	1064.02	470.719	731.374	683.388	515.943	761.506	437.512	500.213
C01B7.7	C01B7.7	0	0	0	0	0	0	0	0	0	0	0	0
C01B9.1	C01B9.1	1464.25	1365.87	1412.57	1362.54	1336.52	1264.9	972.908	931.966	898.675	1437.41	1124.24	1282.75
C01B9.4	C01B9.4	4.03004	3.97825	1.06609	1.17765	0	1.70242	0.564332	0.809701	1.98822	1.48877	2.76906	0.847818
C01C10.1	clc-2	99.4076	90.1738	105.543	201.379	179.607	94.4844	146.162	136.03	149.116	105.703	113.532	111.912
C01C10.2	C01C10.2	1109.6	1115.24	1100.2	986.873	925.285	736.297	454.287	505.254	505.008	668.458	695.035	733.363
C01C10.3	acl-12	1269.46	1143.09	1239.86	1028.09	985.98	1284.48	1015.8	1023.46	873.822	1285.55	1320.84	1227.64
C01C10.4	clc-5	106.124	106.087	92.7497	228.465	247.734	129.384	162.527	185.422	159.058	137.711	109.378	117.847
C01C4.1	nlp-1	470.171	576.847	636.455	597.07	575.98	329.418	273.136	301.209	315.133	302.22	308.751	319.627
C01C4.2	C01C4.2	4.03004	1.32608	1.06609	3.53296	3.716	5.95847	5.07898	3.23881	2.98233	1.48877	4.15359	4.23909
C01C4.3	C01C4.3	627.343	608.673	648.182	810.225	819.998	609.467	567.153	555.455	595.472	616.351	559.351	559.56
C01C7.1	ark-1	972.582	934.89	895.514	1220.05	1273.35	872.491	1112.3	1119.01	1031.89	1045.86	839.026	952.947
C01F1.1	C01F1.1	1237.22	1267.74	1246.26	1177.65	1164.35	1281.92	1243.22	1259.09	1153.17	1306.4	1395.61	1347.18
C01F1.2	sco-1	494.351	506.564	513.855	473.417	483.08	636.705	752.818	753.022	770.435	648.36	668.729	635.864
C01F1.3	C01F1.3	2106.37	2142.95	2097	4289.01	4413.37	2516.18	2371.89	2309.27	2343.12	2590.46	2602.92	2593.48
C01F1.4	C01F1.4	42.9871	47.7391	37.3131	21.1978	27.2507	28.9412	38.9389	42.9142	33.7997	41.6856	41.5359	25.4345
C01F1.5	C01F1.5	999.449	969.368	989.33	3369.27	3360.51	1300.65	603.835	636.425	635.236	1263.22	1287.61	1280.21
C01F1.6	C01F1.6	646.149	663.042	631.124	558.208	522.718	417.944	542.323	515.78	490.096	468.218	420.898	428.996
C01F4.2	rga-6	228.369	250.63	259.059	255.551	260.12	140.45	200.338	182.993	198.822	151.855	117.685	133.107
C01F6.1	cpna-3	646.149	688.238	636.455	691.282	739.485	738	581.826	599.179	607.401	767.461	749.032	757.949
C01F6.2	C01F6.2	17.4635	11.9348	14.9252	9.42122	8.67067	22.1315	12.9796	19.4328	28.8292	14.8877	27.6906	17.8042
C01F6.4	fem-3	131.648	116.695	117.27	121.298	102.809	157.474	173.25	153.843	123.27	163.02	170.297	159.39
C01F6.5	aly-1	869.145	832.781	971.207	1018.67	1133.38	874.193	740.967	762.739	947.387	767.461	881.947	924.969
C01F6.6	nrfl-1	3713.01	3670.6	3416.81	3304.49	3309.72	3598.92	3937.91	3822.6	3649.38	3661.63	3411.49	3514.21
C01F6.8	icln-1	779.141	712.108	844.342	796.093	713.473	875.044	808.123	893.91	943.41	758.529	924.867	866.47
C01F6.9	C01F6.9	914.819	925.607	976.537	719.546	779.122	955.058	848.19	834.802	977.21	774.905	823.796	930.056
C01G10.1	C01G10.1	2.68669	0	2.13218	3.53296	2.47734	0.851211	2.25733	8.09701	3.97644	1.48877	0	0.847818
C01G10.10	C01G10.10	294.193	314.282	284.646	280.281	287.371	345.591	352.707	357.078	334.021	315.619	336.441	323.019
C01G10.11	unc-76	1186.17	1217.35	1260.12	1308.37	1286.98	910.795	827.874	816.989	783.358	957.28	841.795	949.556
C01G10.12	dnj-3	135.678	120.674	150.318	116.588	126.344	167.688	143.905	131.172	165.022	139.2	164.759	161.085
C01G10.14	C01G10.14	0	0	0	0	0	0	0	0.809701	0	0	0	0
C01G10.15	C01G10.15	17.4635	23.8695	15.9913	42.3955	32.2054	74.0553	127.539	121.455	110.346	56.5733	80.3028	79.6949
C01G10.16	C01G10.16	12.0901	13.2608	10.6609	8.24357	8.67067	2.55363	6.20765	1.6194	2.98233	5.2107	4.15359	2.54345
C01G10.17	C01G10.17	12.0901	18.5652	20.2557	30.619	37.16	86.8235	133.182	147.366	120.287	64.7615	94.1481	69.5211
C01G10.18	C01G10.18	0	0	0	0	0	0	0	0	0	0	0	0
C01G10.3	srx-78	0	0	0	0	0	0.851211	1.12866	0.809701	2.98233	0	0	0
C01G10.4	C01G10.4	34.927	22.5434	11.727	15.3095	16.1027	80.0138	110.045	153.843	113.329	64.0171	73.3802	72.0645
C01G10.5	C01G10.5	36.2703	34.4782	12.7931	17.6648	19.8187	76.6089	154.063	150.604	50.6996	69.2278	99.6863	66.9776
C01G10.6	C01G10.6	8.06008	22.5434	22.3879	48.2838	52.024	88.5259	102.708	117.407	115.317	80.3936	83.0719	77.1514
C01G10.7	C01G10.7	417.781	446.891	442.427	418.067	388.942	473.273	496.047	476.104	499.043	485.339	523.353	533.278
C01G10.8	C01G10.8	3884.96	3645.41	4093.78	3012.44	3057.03	4090.07	4457.65	4570.76	4640.5	3716.72	4175.75	4008.48
C01G10.9	C01G10.9	587.042	563.586	536.242	561.741	514.047	633.301	620.765	611.325	639.213	541.168	641.038	620.603
C01G12.1	madf-5	2518.77	2526.19	2546.89	2175.13	2019.03	1113.38	810.944	812.94	765.464	1178.36	1136.7	1088.6
C01G12.10	nspb-8	0	0	0	0	1.23867	11.0657	19.7516	18.6231	16.8999	9.67701	11.0763	11.0216
C01G12.11	nspb-9	4.03004	3.97825	2.13218	0	2.47734	8.51211	23.7019	22.6716	17.894	11.9102	15.2298	12.7173
C01G12.13	C01G12.13	0	6.63042	2.13218	2.35531	0	0.851211	2.25733	0	0.99411	0.744385	1.38453	0
C01G12.2	nspb-7	1.34335	1.32608	6.39653	0	0	4.25605	13.544	8.90672	7.95288	3.72193	2.76906	5.93473
C01G12.3	C01G12.3	2.68669	3.97825	10.6609	16.4871	16.1027	1.70242	6.77198	8.90672	10.9352	6.69947	5.53813	2.54345
C01G12.5	C01G12.5	5.37338	2.65217	9.5948	4.71061	3.716	2.55363	1.12866	4.04851	0.99411	2.23316	1.38453	0.847818
C01G12.6	nspb-10	1.34335	0	0	0	0	5.10726	16.3656	10.5261	21.8704	11.1658	4.15359	9.326
C01G12.7	C01G12.7	118.214	118.022	131.129	78.9028	64.4107	19.5778	34.9886	31.5784	43.7408	32.753	23.537	33.0649
C01G12.8	catp-4	10.7468	10.6087	5.33044	5.88827	9.90934	4.25605	22.5733	17.0037	18.8881	3.72193	6.92266	5.08691
C01G12.9	C01G12.9	0	0	0	0	0	0	0	0	0	0	0	0
C01G5.2	prg-2	1054.53	1068.82	1079.95	582.938	650.301	1449.61	1573.92	1549.77	1606.48	1478.35	1365.15	1459.09
C01G5.3	C01G5.3	0	0	0	0	1.23867	1.70242	7.33631	7.28731	4.97055	0.744385	1.38453	3.39127
C01G5.4	C01G5.4	0	1.32608	1.06609	3.53296	2.47734	3.40484	22.5733	20.2425	21.8704	5.95508	6.92266	6.78254
C01G5.5	C01G5.5	193.442	210.847	185.499	150.74	169.697	229.827	161.399	191.899	192.857	183.119	195.219	233.998
C01G5.6	C01G5.6	988.703	1080.76	1153.51	1075.2	964.922	1190.84	1094.8	1059.9	1017.97	1164.96	1127.01	1111.49
C01G5.7	C01G5.7	47.0171	42.4347	37.3131	25.9084	28.4894	9.36332	8.46497	8.09701	13.9175	13.3989	9.69172	11.0216
C01G5.8	fan-1	415.094	526.456	440.295	392.158	372.839	609.467	592.548	642.093	613.366	619.329	623.039	648.581
C01G5.9	C01G5.9	283.446	318.26	247.333	545.253	506.615	312.394	205.417	166.798	194.846	303.709	304.597	332.345
C01G6.1	aqp-2	6974.65	6877.08	6788.85	7518.14	7377.5	4797.42	4367.36	4344.86	4287.6	5289.6	4935.85	4800.35
C01G6.2	C01G6.2	0	0	0	3.53296	9.90934	0	2.25733	3.23881	3.97644	0.744385	0	3.39127
C01G6.3	C01G6.3	16.1202	9.28259	13.8591	12.9542	7.43201	14.4706	12.4153	9.71642	12.9234	16.3765	23.537	14.4129
C01G6.4	C01G6.4	604.506	604.695	568.225	633.577	585.89	731.19	605.528	565.981	543.778	755.551	628.577	733.363
C01G6.5	C01G6.5	3828.54	3772.71	3691.86	3794.4	3749.45	2961.36	3507.88	3599.12	3568.85	3229.14	2709.53	2947.02
C01G6.6	mtrr-1	5879.82	6004.51	5825.11	3255.03	3415.01	3323.98	4056.42	3903.57	4077.84	3406.31	3379.64	3317.51
C01G6.7	acs-7	996.763	930.911	980.801	856.154	886.886	1054.65	1384.87	1389.45	1384.79	1005.66	1085.47	1040.27
C01G6.8	cam-1	1074.68	1092.69	1037.3	1128.19	1086.31	1118.49	1209.93	1153.01	1050.77	1166.45	962.249	1118.27
C01G6.9	C01G6.9	30.897	29.1739	39.4453	47.1061	35.9214	29.7924	28.2166	29.959	29.8233	37.9637	26.3061	38.9996
C01G8.1	C01G8.1	76.5707	83.5433	81.0227	44.7508	48.308	94.4844	110.609	97.9739	110.346	131.756	112.147	110.216
C01G8.2	cln-3.2	377.48	381.912	416.841	333.276	336.918	377.937	347.064	336.026	375.773	392.291	387.669	371.344
C01G8.3	dhs-1	906.758	950.803	952.017	732.5	691.177	877.598	771.441	792.698	805.229	847.855	894.407	885.122
C01G8.4	dnj-4	296.879	238.695	280.381	221.399	220.483	271.536	252.256	277.728	288.292	282.866	310.135	281.476
C01G8.5	erm-1	8622.94	9099.59	9039.36	7380.35	7048.02	7254.87	7839.69	7866.25	7904.17	7602.41	7205.1	7309.89
C01G8.6	hpo-32	479.574	477.391	506.392	350.941	370.362	687.778	753.383	714.966	741.606	719.076	654.883	738.449
C01G8.9	let-526	5196.06	4958.23	4511.69	5871.78	5881.19	3457.62	4801.9	4845.25	4179.24	4584.67	2792.6	3580.34
C01H6.1	col-61	380.167	369.978	404.048	200.201	208.096	136.194	124.717	126.313	151.105	158.554	206.295	146.673
C01H6.2	C01H6.2	484.948	433.63	501.062	566.451	600.754	394.962	335.777	349.791	340.98	369.215	339.21	388.301
C01H6.3	C01H6.3	42.9871	34.4782	42.6435	36.5072	45.8307	32.346	28.7809	33.1978	30.8174	25.3091	33.2288	29.6736
C01H6.4	C01H6.4	323.746	302.347	282.513	297.946	296.042	351.55	425.506	425.903	415.538	371.448	368.285	401.866
C01H6.5	nhr-23	643.463	633.869	694.024	1956.08	1947.19	950.802	1282.73	1312.53	1342.05	1006.41	840.411	939.382
C01H6.6	C01H6.6	178.665	175.043	182.301	270.86	232.87	200.034	210.496	220.239	215.722	208.428	211.833	222.976
C01H6.7	swsn-9	1155.28	1075.45	1108.73	1275.4	1340.24	1410.46	1318.84	1331.15	1340.06	1406.89	1351.3	1419.25
C01H6.8	C01H6.8	2149.35	2009.02	1757.98	1853.63	1622.65	1470.89	729.116	716.586	644.183	1368.18	1651.75	1474.36
C01H6.9	C01H6.9	499.725	444.238	499.995	531.122	506.615	545.626	623.022	610.515	561.672	636.45	555.197	547.69
C02A12.1	gst-33	10.7468	18.5652	8.52871	11.7765	12.3867	12.7682	20.8803	24.291	24.8527	15.6321	11.0763	14.4129
C02A12.10	srbc-33	2.68669	5.30434	1.06609	0	0	0.851211	1.12866	0.809701	2.98233	4.46631	5.53813	1.69564
C02A12.2	srbc-29	0	0	0	0	0	0	0	0	0	0	0	0
C02A12.3	srbc-30	0	0	0	0	0	0	0	0	0	0.744385	0	0
C02A12.4	lys-7	2956.7	3068.56	3284.62	2140.97	2206.07	6268.31	7541.16	7556.13	8010.54	5614.15	6278.85	6197.55
C02A12.5	srbc-32	0	0	0	1.17765	0	0	0.564332	0	0	0	0	0
C02A12.6	srbc-36	0	0	0	0	0	0	0	0	0	0	0	0
C02A12.8	oac-2	0	1.32608	0	1.17765	0	0	0	0	0	0	1.38453	0.847818
C02A12.9	srbc-31	0	0	0	0	0	0	0	0	0	0	0	0
C02B10.1	ivd-1	1614.7	1733.19	1728.13	1308.37	1279.54	2158.67	2762.4	2796.71	2947.54	2216.04	2288.63	2157.7
C02B10.2	snpn-1	143.738	156.478	172.706	188.424	172.175	175.349	177.764	187.851	169.993	160.043	211.833	202.629
C02B10.3	C02B10.3	1046.47	966.716	964.81	1105.82	1174.26	802.692	898.416	905.246	859.905	823.29	911.022	797.797
C02B10.4	C02B10.4	630.029	706.803	728.138	739.566	725.859	882.705	905.752	882.575	935.457	856.043	947.02	846.122
C02B10.5	C02B10.5	742.87	769.129	739.865	786.672	841.055	812.906	1058.12	995.123	1044.81	837.434	632.731	759.645
C02B10.6	C02B10.6	0	0	0	0	0	0	0	0	0	0	0	0
C02B4.1	adt-1	2309.21	2451.93	2240.92	1264.8	1269.63	1126.15	1853.83	1814.54	1744.66	1304.16	807.182	1024.16
C02B4.2	nhr-17	260.609	216.152	270.786	296.769	265.075	209.398	247.177	246.959	251.51	195.029	225.679	206.02
C02B4.3	C02B4.3	0	0	0	0	0	0	0	0	0	0	0	0
C02B4.4	C02B4.4	28.2103	30.4999	15.9913	14.1318	19.8187	15.3218	29.3452	17.0037	24.8527	29.031	27.6906	24.5867
C02B8.1	C02B8.1	20.1502	38.4565	18.1235	25.9084	18.58	36.6021	21.4446	21.8619	39.7644	30.5198	29.0752	29.6736
C02B8.2	fbxc-38	0	0	0	0	0	0	0.564332	0	0.99411	0.744385	0	0
C02B8.3	C02B8.3	91.3475	53.0434	87.4193	57.705	60.6947	74.0553	57.5618	68.8246	69.5877	52.107	71.9956	70.3689
C02B8.4	hlh-8	33.5836	34.4782	50.1062	64.7709	45.8307	28.9412	38.3745	32.3881	33.7997	25.3091	27.6906	36.4562
C02B8.5	frpr-1	45.6738	41.1086	40.5114	54.172	39.6374	41.7093	36.1172	34.0075	40.7585	37.9637	29.0752	41.5431
C02B8.6	C02B8.6	458.081	487.999	450.955	469.884	447.159	402.623	345.371	340.075	289.286	451.842	433.358	401.018
C02B8.7	C02B8.7	0	0	0	0	0	0	0	0	0	0	0	0
C02C2.1	tyr-1	467.484	413.738	468.013	880.884	902.989	655.432	1047.96	1051.8	1002.06	594.764	623.039	636.711
C02C2.3	cup-4	1233.19	1189.5	1065.02	799.626	815.043	697.993	626.408	597.56	605.413	741.408	818.258	738.449
C02C2.4	C02C2.4	190.755	197.587	158.847	156.628	142.447	176.201	204.852	212.951	163.034	192.051	204.911	174.651
C02C2.5	C02C2.5	80.6008	55.6956	69.2957	117.765	91.6614	79.1626	78.4421	85.8283	81.517	68.4835	66.4575	70.3689
C02C6.1	dyn-1	2795.5	2831.19	2750.51	3031.28	2939.36	2256.56	2228.55	2258.26	2284.46	2572.6	1936.96	2183.13
C02C6.2	olrn-1	577.639	529.108	648.182	528.766	531.388	291.965	361.172	347.362	372.791	301.476	239.524	295.888
C02C6.3	lron-3	1859.19	1831.32	1891.24	2331.75	2328.7	1402.79	1222.34	1233.98	1130.3	1527.48	1536.83	1381.1
C02D4.1	jud-4	274.043	320.913	281.447	137.785	125.105	155.772	158.013	178.134	193.851	156.321	112.147	161.085
C02D4.2	ser-2	107.468	114.043	92.7497	98.9229	135.015	80.0138	89.7287	84.2089	70.5818	73.6942	88.61	63.5864
C02D5.1	acdh-6	1453.5	1449.41	1586.34	743.099	755.587	616.276	691.306	730.351	738.624	567.222	580.119	590.081
C02D5.2	C02D5.2	638.089	645.803	576.754	1336.64	1256.01	776.304	458.237	470.437	433.432	828.501	887.485	791.014
C02D5.3	gsto-2	92.6909	80.8912	95.948	77.7251	64.4107	71.5017	41.1962	31.5784	43.7408	53.5958	53.9967	58.4994
C02D5.4	C02D5.4	3013.12	3234.32	3386.96	2794.57	2773.38	2597.04	1570.53	1619.4	1712.85	2306.11	2533.69	2632.47
C02E11.1	nra-4	5260.54	5253.95	5169.46	5937.73	5744.94	5622.25	6479.65	6346.44	6432.88	6158.3	4613.26	5499.8
C02E7.1	catp-2	14.7768	14.5869	15.9913	3.53296	3.716	0.851211	4.51465	4.04851	9.9411	3.72193	2.76906	3.39127
C02E7.10	C02E7.10	1.34335	0	0	0	0	0	1.12866	0.809701	1.98822	0	0	0
C02E7.13	str-211	2.68669	0	0	0	1.23867	0.851211	2.82166	0.809701	1.98822	0.744385	0	0.847818
C02E7.2	srh-21	12.0901	17.2391	9.5948	20.0201	18.58	9.36332	8.46497	5.66791	3.97644	8.93263	6.92266	5.08691
C02E7.3	srh-20	1.34335	2.65217	1.06609	2.35531	3.716	0.851211	1.12866	4.04851	0.99411	2.23316	1.38453	0.847818
C02E7.4	srh-22	1.34335	0	0	1.17765	0	0.851211	3.95032	3.23881	0.99411	0	1.38453	0.847818
C02E7.5	srh-23	2.68669	6.63042	1.06609	5.88827	2.47734	5.95847	3.38599	4.04851	3.97644	4.46631	4.15359	5.93473
C02E7.6	C02E7.6	1057.21	1165.63	1148.18	590.004	557.4	2141.65	4944.11	5097.07	4583.84	2306.85	2355.09	1956.76
C02E7.7	C02E7.7	660.926	682.934	721.742	302.657	291.087	1193.4	2543.44	2538.41	2810.35	1166.45	1374.84	1325.99
C02E7.8	C02E7.8	0	0	0	0	0	0	0	0	0	0	0	0
C02E7.9	str-205	10.7468	15.913	11.727	3.53296	6.19334	4.25605	3.95032	0.809701	0	2.23316	2.76906	1.69564
C02F12.1	tsp-17	60.4506	51.7173	36.247	91.8569	96.6161	40.8581	38.9389	33.1978	24.8527	48.3851	41.5359	42.3909
C02F12.10	ceh-63	21.4935	43.7608	19.1896	20.0201	23.5347	21.2803	14.1083	11.3358	12.9234	17.8653	24.9216	12.7173
C02F12.3	snet-1	796.604	763.825	788.905	705.414	728.337	551.584	455.416	475.295	473.196	524.792	575.965	537.517
C02F12.4	tag-52	205.532	232.065	276.117	272.038	267.552	223.017	266.364	274.489	231.628	195.029	179.989	163.629
C02F12.5	C02F12.5	311.656	319.586	308.1	175.47	142.447	100.443	87.4714	88.2575	98.4169	123.568	121.839	118.695
C02F12.7	tag-278	4318.86	4388.01	3848.58	4496.28	4407.18	2560.44	2188.48	2167.57	2183.06	2873.33	2452.01	2643.5
C02F12.8	C02F12.8	103.438	84.8694	98.0801	160.161	144.924	96.1868	99.8867	93.9254	103.387	86.3487	88.61	82.2383
C02F12.9	C02F12.9	5.37338	1.32608	3.19827	10.5989	7.43201	2.55363	3.95032	8.09701	2.98233	3.72193	2.76906	5.08691
C02F4.1	ced-5	1187.52	1135.13	954.149	1439.09	1471.54	1078.48	1382.05	1343.29	1182.99	1400.19	1084.09	1111.49
C02F4.2	tax-6	4721.86	4681.08	4958.38	4528.08	4534.76	3584.45	3506.19	3574.83	3702.06	3718.95	2893.67	3534.55
C02F4.4	C02F4.4	3948.09	4101.58	4445.59	6260.4	6616.96	4393.1	1840.85	1771.63	1916.64	4071.04	4488.65	4525.65
C02F4.5	C02F4.5	0	0	0	0	0	0	0	0	0	0	0	0
C02F5.1	knl-1	695.853	645.803	708.949	800.804	727.098	1064.01	1251.12	1225.08	1302.28	1180.6	951.173	1090.29
C02F5.10	C02F5.10	12.0901	18.5652	20.2557	21.1978	13.6253	20.4291	14.1083	12.1455	14.9116	13.3989	23.537	16.9564
C02F5.11	tsp-2	1747.69	1725.24	1559.69	1314.26	1315.47	1178.93	470.653	456.672	438.402	1025.02	1225.31	1155.58
C02F5.12	C02F5.12	296.879	350.086	326.223	349.763	361.691	214.505	196.952	189.47	194.846	240.436	235.37	231.454
C02F5.13	C02F5.13	231.055	224.108	217.482	188.424	193.232	234.934	211.06	229.955	201.804	236.715	240.908	215.346
C02F5.14	C02F5.14	1143.19	913.672	845.408	2754.53	2609.87	1212.98	857.784	829.134	774.411	1100.95	1271	1164.05
C02F5.2	C02F5.2	4.03004	1.32608	2.13218	0	3.716	1.70242	1.69299	4.04851	1.98822	2.23316	2.76906	0.847818
C02F5.3	C02F5.3	1415.89	1385.76	1519.18	1419.07	1537.19	1620.7	1781.03	1727.09	1739.69	1543.86	1751.43	1682.92
C02F5.4	cids-1	372.107	358.043	367.801	312.078	377.794	433.266	438.486	408.899	414.544	416.856	379.362	392.54
C02F5.5	C02F5.5	21.4935	17.2391	18.1235	20.0201	44.592	12.7682	16.9299	12.1455	14.9116	15.6321	15.2298	11.0216
C02F5.6	henn-1	339.867	322.239	336.884	246.129	257.643	339.633	295.145	278.537	270.398	317.853	317.058	325.562
C02F5.7	C02F5.7	1672.47	1551.52	1591.67	2063.25	1950.9	1197.65	1229.11	1196.74	1124.34	1197.72	1225.31	1181.01
C02F5.8	tsp-1	2142.64	2132.34	2045.82	1628.69	1462.87	1220.64	468.96	553.836	504.014	1245.36	1241.92	1284.44
C02F5.9	pbs-6	2796.85	2855.06	3514.89	2502.51	2595.01	3293.33	2719.51	2639.63	3098.64	2944.79	3253.65	3287.84
C02G6.1	C02G6.1	311.656	281.13	298.505	555.852	500.422	379.64	383.745	404.851	473.196	383.358	337.826	395.931
C02G6.2	C02G6.2	5.37338	5.30434	1.06609	0	2.47734	5.95847	6.77198	4.85821	4.97055	2.97754	1.38453	1.69564
C02G6.3	C02G6.3	38.957	17.2391	30.9166	34.1519	24.7734	48.519	28.2166	37.2463	23.8586	40.9412	53.9967	35.6084
C02H6.1	C02H6.1	5.37338	1.32608	1.06609	3.53296	3.716	0	1.12866	1.6194	2.98233	2.97754	1.38453	0.847818
C02H6.2	fbxa-105	674.36	644.477	597.01	719.546	684.983	407.73	332.391	340.884	337.003	420.578	418.129	401.018
C02H7.1	dyf-11	56.4205	76.9129	71.4279	57.705	58.2174	32.346	23.7019	37.2463	48.7114	38.708	34.6133	44.9344
C02H7.2	npr-19	45.6738	43.7608	51.1722	34.1519	30.9667	22.1315	29.3452	25.1007	20.8763	19.354	15.2298	22.0433
C02H7.3	aex-3	853.025	944.172	855.003	838.489	862.113	535.411	616.814	595.131	587.519	622.306	443.05	571.429
C03A3.1	C03A3.1	272.699	278.478	240.936	326.21	333.202	196.63	172.685	172.466	175.957	192.051	191.065	183.977
C03A3.2	C03A3.2	1495.14	1575.39	1438.15	1486.2	1395.98	1544.1	1718.95	1706.04	1744.66	1563.95	1455.14	1437.9
C03A3.3	C03A3.3	18.8068	26.5217	27.7183	12.9542	37.16	17.8754	16.9299	15.3843	11.9293	8.93263	17.9989	15.2607
C03A7.10	srt-65	2.68669	11.9348	6.39653	2.35531	3.716	1.70242	5.64332	4.85821	0	4.46631	4.15359	1.69564
C03A7.11	ugt-51	1088.11	997.216	1026.64	686.572	646.585	1321.08	963.878	961.116	926.51	1287.04	1244.69	1291.23
C03A7.12	C03A7.12	0	1.32608	2.13218	7.06592	0	0.851211	10.158	6.47761	6.95877	2.23316	4.15359	0.847818
C03A7.13	C03A7.13	0	0	3.19827	4.71061	0	3.40484	5.64332	5.66791	9.9411	4.46631	1.38453	2.54345
C03A7.14	abu-8	1650.97	1661.58	1730.26	605.314	672.597	961.868	1646.16	1606.45	1516.02	1172.41	1003.79	999.577
C03A7.2	C03A7.2	9.40342	13.2608	4.26435	10.5989	3.716	7.66089	4.51465	8.09701	4.97055	3.72193	2.76906	7.63036
C03A7.3	srw-140	4.03004	2.65217	3.19827	9.42122	2.47734	5.10726	5.07898	3.23881	4.97055	2.97754	2.76906	1.69564
C03A7.4	abu-15	185.382	206.869	222.812	74.1921	80.5134	130.235	309.254	277.728	270.398	165.998	148.145	129.716
C03A7.5	srx-38	6.71673	3.97825	4.26435	17.6648	16.1027	3.40484	7.33631	4.85821	6.95877	2.97754	6.92266	8.47818
C03A7.6	srx-39	0	1.32608	2.13218	3.53296	0	1.70242	0.564332	0.809701	0	0	1.38453	1.69564
C03A7.7	abu-6	18.8068	13.2608	9.5948	3.53296	11.148	32.346	127.539	99.5933	108.358	32.0086	37.3824	50.0213
C03A7.8	abu-7	22.8369	18.5652	44.7757	16.4871	12.3867	24.6851	90.293	85.8283	91.4581	31.2642	19.3834	33.9127
C03A7.9	srt-64	1.34335	3.97825	3.19827	1.17765	3.716	1.70242	1.69299	2.4291	0.99411	0.744385	1.38453	2.54345
C03B1.1	C03B1.1	1.34335	2.65217	0	0	0	2.55363	0	0	0	0.744385	0	0
C03B1.10	C03B1.10	0	0	0	0	0	0.851211	0.564332	0.809701	0	0	1.38453	0
C03B1.12	lmp-1	2737.74	2718.47	2850.72	2715.67	2814.25	2916.25	3154.05	3036.38	3133.43	3010.29	2850.75	2884.28
C03B1.13	C03B1.13	248.519	255.934	250.531	168.404	156.072	167.688	163.092	162.75	152.099	175.675	221.525	183.129
C03B1.14	C03B1.14	149.111	176.369	178.037	211.978	224.199	227.273	169.864	162.75	144.146	183.863	197.988	172.955
C03B1.2	C03B1.2	13.4335	7.95651	15.9913	17.6648	12.3867	17.0242	25.3949	14.5746	29.8233	12.6546	11.0763	11.0216
C03B1.3	C03B1.3	0	0	0	0	0	0	0	0	0	0	0	0
C03B1.4	C03B1.4	1.34335	0	1.06609	1.17765	3.716	0	0	0	0	0.744385	2.76906	0.847818
C03B1.5	C03B1.5	85.9741	68.9564	69.2957	230.82	198.187	102.996	58.6905	58.2985	51.6937	96.0257	105.224	105.129
C03B1.6	C03B1.6	4.03004	2.65217	4.26435	2.35531	6.19334	5.95847	3.95032	4.04851	5.96466	5.2107	5.53813	3.39127
C03B1.7	C03B1.7	177.322	140.565	158.847	149.562	139.969	136.194	137.697	144.937	139.175	130.267	109.378	129.716
C03B1.9	C03B1.9	2.68669	0	0	0	0	0	0.564332	2.4291	3.97644	0.744385	0	0
C03B8.2	C03B8.2	29.5536	27.8478	23.4539	25.9084	21.0574	35.7508	32.1669	34.8172	22.8645	33.4973	42.9205	29.6736
C03B8.3	C03B8.3	13.4335	25.1956	23.4539	35.3296	32.2054	19.5778	11.851	17.0037	13.9175	21.5872	15.2298	16.9564
C03B8.4	lin-13	3694.2	3335.1	2982.92	4484.5	4502.56	3157.14	4292.31	4202.35	3557.92	4342.74	2860.44	3253.93
C03C10.1	kin-19	6250.59	5966.06	6122.55	6024.87	5985.24	5718.43	6695.79	6426.6	6271.84	6462.01	5665.5	5846.55
C03C10.2	C03C10.2	1.34335	1.32608	0	1.17765	0	0.851211	0.564332	1.6194	3.97644	0.744385	0	1.69564
C03C10.3	rnr-2	2263.54	2445.3	2477.59	2358.84	2370.81	2993.71	2375.27	2378.9	2474.34	2995.41	3242.57	3064.01
C03C10.4	C03C10.4	509.128	550.325	504.26	418.067	459.546	451.142	594.241	566.791	625.295	399.735	481.817	412.887
C03C10.5	C03C10.5	1.34335	5.30434	0	0	1.23867	0.851211	0.564332	0	0	0	0	0
C03C10.7	C03C10.7	4.03004	2.65217	7.46262	3.53296	11.148	4.25605	1.12866	0	0	2.23316	4.15359	1.69564
C03C10.9	C03C10.9	1.34335	0	0	2.35531	1.23867	0	0.564332	0	0	0	1.38453	0.847818
C03C11.1	C03C11.1	0	2.65217	1.06609	3.53296	0	2.55363	2.82166	2.4291	0.99411	5.2107	1.38453	2.54345
C03C11.2	fog-3	175.978	224.108	217.482	65.9486	78.0361	281.751	317.154	319.022	361.856	271.701	267.215	284.019
C03D6.1	C03D6.1	119.558	139.239	123.666	173.115	144.924	150.664	149.548	145.746	190.869	129.523	170.297	141.586
C03D6.3	cel-1	1445.44	1324.76	1440.29	1255.38	1234.95	1434.29	1338.03	1336.82	1377.84	1429.22	1448.22	1389.57
C03D6.4	npp-14	2056.66	1908.24	1990.39	2276.4	2379.48	2505.11	2932.83	2808.85	2723.86	2787.72	2162.64	2515.48
C03D6.5	asfl-1	165.232	183	189.764	97.7452	91.6614	222.166	231.94	234.004	268.41	247.136	265.83	250.106
C03D6.6	lab-1	55.0772	51.7173	31.9827	30.619	21.0574	44.2629	37.2459	40.4851	46.7232	37.2193	41.5359	50.0213
C03D6.8	rpl-24.2	1336.63	1371.17	1383.78	1134.08	1111.08	1482.81	1513.54	1515.76	1555.78	1356.27	1455.14	1472.66
C03E10.1	C03E10.1	0	0	0	0	0	0	0	0	0	0	0	0
C03E10.3	C03E10.3	91.3475	74.2607	69.2957	122.476	151.117	49.3702	25.3949	30.7687	33.7997	37.9637	47.0741	38.1518
C03E10.4	gly-20	1515.29	1502.45	1399.77	1800.63	1715.55	1347.47	1139.39	1219.41	1109.43	1430.71	1452.37	1395.51
C03E10.5	clec-223	2.68669	0	2.13218	1.17765	2.47734	3.40484	1.12866	0.809701	0	1.48877	2.76906	1.69564
C03E10.6	clec-222	0	0	0	0	0	0	0	0	0	0	0	0
C03F11.1	kcnl-3	59.1072	66.3042	50.1062	78.9028	56.9787	35.7508	40.6319	31.5784	34.7938	23.0759	26.3061	25.4345
C03F11.2	C03F11.2	158.515	141.891	154.583	75.3698	59.4561	92.7819	76.1848	63.9664	76.5464	75.9273	105.224	85.6296
C03F11.3	scav-1	1090.8	1105.95	1060.76	1041.05	1026.86	1126.15	1593.11	1633.17	1612.45	1078.61	1204.54	1172.53
C03F11.4	C03F11.4	138.365	177.695	121.534	126.009	106.525	141.301	146.162	148.175	128.24	132.501	152.298	117.847
C03G5.1	sdha-1	3621.66	3775.36	3639.63	3707.25	3795.28	3450.81	4092.53	4075.23	4187.19	3784.46	3408.72	3516.75
C03G5.10	nspc-3	21.4935	19.8913	12.7931	30.619	18.58	52.7751	62.0765	50.2015	68.5936	47.6407	73.3802	39.8474
C03G5.11	nspc-4	57.7639	76.9129	62.8992	65.9486	60.6947	154.069	220.089	181.373	263.439	152.599	167.528	166.172
C03G5.12	nspc-5	0	0	0	0	0	0	0	0	0	0	0	0
C03G5.13	nspc-6	0	0	0	0	0	0	0	0	0	0	0	0
C03G5.2	nspc-7	21.4935	21.2174	21.3218	14.1318	16.1027	46.8166	53.6115	51.0112	64.6171	37.9637	40.1514	44.9344
C03G5.7	flp-5	675.703	735.977	768.65	777.251	689.938	511.578	466.702	455.862	510.972	465.241	462.434	486.648
C03G5.8	nspc-1	6.71673	9.28259	11.727	9.42122	4.95467	22.1315	17.4943	25.9104	28.8292	20.0984	26.3061	22.8911
C03G5.9	nspc-2	0	0	0	0	0	0	0	0	0	0	0	0
C03G6.10	nhr-148	14.7768	5.30434	10.6609	11.7765	9.90934	24.6851	36.1172	35.6269	36.7821	24.5647	33.2288	33.9127
C03G6.11	srh-231	0	0	0	1.17765	0	0	0	2.4291	0	0	0	0
C03G6.12	nhr-149	48.3605	31.826	40.5114	122.476	115.196	38.3045	30.4739	21.0522	22.8645	37.9637	40.1514	33.0649
C03G6.13	tag-293	17.4635	9.28259	15.9913	3.53296	6.19334	7.66089	5.64332	4.04851	12.9234	5.2107	9.69172	9.326
C03G6.14	cyp-35A1	9.40342	7.95651	5.33044	18.8424	8.67067	12.7682	6.20765	8.09701	19.8822	5.95508	8.30719	9.326
C03G6.15	cyp-35A2	836.904	765.151	750.526	641.821	601.993	850.359	1399.54	1466.37	1398.71	840.411	851.487	847.818
C03G6.16	srsx-24	8.06008	0	3.19827	2.35531	3.716	3.40484	2.25733	2.4291	1.98822	3.72193	4.15359	0
C03G6.17	C03G6.17	102.094	96.8042	117.27	154.273	133.776	114.062	102.144	95.5448	116.311	87.8375	114.916	115.303
C03G6.18	srp-5	33.5836	31.826	41.5774	8.24357	11.148	22.9827	11.2866	12.9552	6.95877	29.031	22.1525	31.3693
C03G6.19	srp-6	464.798	461.477	444.559	438.087	464.5	426.456	449.772	430.761	379.75	433.977	418.129	401.866
C03G6.2	srx-56	8.06008	3.97825	3.19827	7.06592	4.95467	4.25605	10.158	12.1455	6.95877	3.72193	4.15359	10.1738
C03G6.3	srj-14	248.519	230.739	226.011	206.089	199.426	162.581	139.954	127.123	121.281	160.787	146.76	183.977
C03G6.5	C03G6.5	750.93	803.607	883.787	770.185	796.463	783.114	545.144	545.739	550.737	669.947	721.341	766.427
C03G6.6	C03G6.6	1191.55	1080.76	896.58	1748.81	1794.83	868.235	225.733	204.045	193.851	826.268	905.484	884.274
C03G6.7	srh-275	0	0	0	1.17765	1.23867	0	0	1.6194	0.99411	0.744385	1.38453	0
C03G6.8	nhr-147	102.094	82.2173	70.3618	121.298	142.447	102.145	88.0357	79.3507	71.5759	104.958	98.3017	89.0209
C03G6.9	srh-244	2.68669	2.65217	3.19827	0	2.47734	2.55363	0.564332	1.6194	0.99411	0.744385	0	0
C03H12.1	C03H12.1	487.635	502.586	511.722	606.491	650.301	561.799	596.498	608.086	598.454	567.966	499.816	524.799
C03H5.1	clec-10	155.828	198.913	159.913	197.846	222.96	268.983	412.526	429.951	427.467	267.979	296.29	234.846
C03H5.2	nstp-4	1586.49	1625.78	1525.57	1938.42	2115.64	1967.15	1942.43	1954.62	1939.51	2003.14	1907.88	1924.55
C03H5.3	C03H5.3	593.759	539.716	657.777	468.706	440.966	778.006	786.678	741.686	875.811	706.422	787.798	796.949
C03H5.4	C03H5.4	5.37338	2.65217	2.13218	3.53296	6.19334	2.55363	0	0.809701	0	4.46631	5.53813	2.54345
C03H5.5	C03H5.5	609.879	678.955	620.463	627.689	646.585	550.733	489.84	459.91	456.296	580.621	538.583	588.386
C03H5.6	C03H5.6	169.262	164.435	167.376	175.47	147.401	134.491	118.51	138.459	138.181	131.012	131.53	122.934
C03H5.7	C03H5.7	6.71673	0	0	2.35531	2.47734	5.95847	6.20765	5.66791	6.95877	9.67701	1.38453	2.54345
C04A11.1	C04A11.1	72.5407	120.674	72.494	78.9028	70.6041	68.0968	68.8484	75.3022	66.6054	60.2952	63.6884	64.4342
C04A11.2	C04A11.2	32.2403	33.1521	26.6522	36.5072	26.012	28.0899	24.2663	29.959	29.8233	23.0759	17.9989	26.2824
C04A11.3	gck-4	1354.09	1409.63	1321.95	1512.11	1433.14	1014.64	1170.42	1091.48	1208.84	1229.72	760.108	997.882
C04A11.4	adm-2	2759.23	2611.06	2489.32	2616.75	2632.17	1575.59	1373.58	1408.88	1315.21	1898.18	1502.22	1598.98
C04A11.5	C04A11.5	94.0342	100.782	103.411	76.5474	56.9787	34.8996	23.7019	23.4813	19.8822	43.9187	34.6133	40.6953
C04A2.1	tbc-6	378.824	316.934	340.082	323.855	320.815	396.664	404.626	434.81	412.556	336.462	368.285	372.192
C04A2.3	egl-27	2885.51	3108.34	2917.88	2725.09	2867.52	2231.87	2531.59	2556.23	2412.7	2530.17	2050.49	2172.96
C04A2.7	dnj-5	2008.3	2124.39	1949.88	2229.3	2194.92	2079.51	2475.72	2621.81	2500.19	2486.25	1931.42	2201.78
C04B4.1	C04B4.1	1.34335	0	1.06609	0	0	0	1.69299	6.47761	1.98822	0.744385	4.15359	0
C04B4.2	C04B4.2	0	0	0	0	1.23867	0	1.69299	0	0.99411	2.23316	0	0
C04B4.3	lips-2	0	0	0	1.17765	0	0	0	0	0	0	0	0
C04B4.4	C04B4.4	0	0	0	0	0	0	0	0	0	0	0	0
C04B4.5	C04B4.5	0	0	0	0	0	0	0	0	0	0	0	0
C04B4.6	C04B4.6	0	0	0	0	0	0	0	0	0	0	0	0
C04C11.1	C04C11.1	22.8369	31.826	24.52	36.5072	45.8307	22.1315	27.0879	33.1978	43.7408	30.5198	31.8442	16.9564
C04C11.2	arrd-25	1257.37	1292.93	1308.09	1625.16	1819.6	1322.78	1455.41	1472.85	1534.91	1307.89	1247.46	1300.55
C04C3.1	srz-60	1.34335	2.65217	2.13218	1.17765	1.23867	0.851211	0	0	0.99411	2.23316	1.38453	0.847818
C04C3.2	lgc-9	40.3004	29.1739	24.52	17.6648	19.8187	26.3875	19.1873	19.4328	28.8292	22.3316	16.6144	15.2607
C04C3.3	pdhb-1	2094.28	2099.19	2192.94	1799.45	1843.14	2311.04	2797.39	2726.26	3033.03	2214.55	2294.17	2418.82
C04C3.4	C04C3.4	0	0	0	0	0	0	0	0	0	0	0	0
C04C3.5	dyf-3	92.6909	95.4781	94.8819	83.6134	69.3654	93.6332	95.9364	103.642	101.399	110.913	95.5327	110.216
C04C3.6	C04C3.6	5.37338	5.30434	9.5948	7.06592	3.716	5.95847	3.95032	5.66791	1.98822	1.48877	1.38453	4.23909
C04C3.7	C04C3.7	0	1.32608	0	0	0	0	0	0	0	1.48877	2.76906	1.69564
C04C3.9	C04C3.9	2.68669	0	2.13218	3.53296	4.95467	0	0.564332	0.809701	0	3.72193	1.38453	1.69564
C04D8.1	pac-1	4672.16	4696.99	4849.64	4510.41	4351.44	3127.35	3196.94	3093.87	3133.43	3442.04	2492.16	3273.43
C04E12.10	C04E12.10	4.03004	2.65217	3.19827	3.53296	4.95467	15.3218	9.59364	8.90672	14.9116	10.4214	13.8453	15.2607
C04E12.11	arrd-20	13.4335	5.30434	9.5948	24.7307	22.296	22.1315	20.3159	25.9104	18.8881	21.5872	17.9989	18.652
C04E12.12	arrd-21	116.871	140.565	140.724	135.43	123.867	169.391	119.638	116.597	116.311	192.796	143.991	177.194
C04E12.2	C04E12.2	310.313	289.086	285.712	369.783	418.67	210.249	211.624	207.284	176.952	208.428	225.679	241.628
C04E12.4	C04E12.4	107.468	111.391	81.0227	122.476	142.447	195.778	279.344	285.015	268.41	195.773	196.603	179.737
C04E12.5	C04E12.5	18.8068	22.5434	8.52871	15.3095	9.90934	27.2387	27.0879	32.3881	37.7762	24.5647	27.6906	21.1955
C04E12.6	C04E12.6	2.68669	6.63042	2.13218	2.35531	8.67067	11.0657	11.2866	9.71642	9.9411	11.1658	15.2298	8.47818
C04E12.7	scrm-3	56.4205	63.6521	68.2297	93.0346	102.809	81.7162	77.8778	92.306	73.5641	72.2054	107.993	85.6296
C04E12.8	srx-121	0	0	0	0	1.23867	0	0	0.809701	0	0	2.76906	0
C04E12.9	srbc-2	0	0	0	1.17765	0	0	0.564332	0	0	0.744385	0	0.847818
C04E6.10	srd-15	1.34335	1.32608	1.06609	2.35531	1.23867	0	0	1.6194	0.99411	1.48877	0	1.69564
C04E6.11	C04E6.11	674.36	619.282	628.992	614.735	559.878	838.442	983.63	973.261	949.375	936.437	897.176	895.296
C04E6.13	C04E6.13	92.6909	83.5433	91.6836	76.5474	97.8548	110.657	121.896	109.31	136.193	101.236	88.61	115.303
C04E6.2	srsx-18	6.71673	1.32608	3.19827	16.4871	23.5347	4.25605	5.07898	2.4291	5.96466	5.2107	5.53813	4.23909
C04E6.3	C04E6.3	0	0	0	0	0	0	0	0	0	0	0	0
C04E6.4	C04E6.4	0	1.32608	2.13218	1.17765	0	0	3.38599	1.6194	0	1.48877	2.76906	0
C04E6.5	C04E6.5	2.68669	5.30434	5.33044	0	1.23867	3.40484	4.51465	3.23881	2.98233	4.46631	2.76906	1.69564
C04E6.6	grd-9	6030.28	6041.64	5816.58	3292.72	3263.89	2769.84	1232.5	1278.52	1280.41	2771.35	2450.62	2738.45
C04E6.7	C04E6.7	170.605	133.935	137.525	150.74	156.072	132.789	189.051	204.854	182.916	165.254	153.683	137.347
C04E6.8	C04E6.8	37.6137	27.8478	40.5114	23.5531	23.5347	39.1557	36.6816	34.8172	56.6643	28.2866	52.6122	35.6084
C04E6.9	srd-16	1.34335	0	1.06609	2.35531	1.23867	0	0.564332	0	0	1.48877	0	0.847818
C04E7.1	C04E7.1	1.34335	0	0	0	0	0	0	0.809701	0	2.97754	1.38453	1.69564
C04E7.2	sor-3	386.884	421.695	422.171	518.167	470.694	382.194	351.014	378.131	332.033	378.148	423.667	414.583
C04E7.3	C04E7.3	157.171	136.587	122.6	179.003	179.607	134.491	123.589	133.601	128.24	142.178	96.9172	127.173
C04E7.4	C04E7.4	177.322	179.021	151.385	235.531	236.586	171.945	183.972	181.373	166.016	184.608	179.989	150.064
C04E7.5	C04E7.5	0	0	0	0	0	0	0	0.809701	0	0	0	0
C04F1.1	C04F1.1	874.518	688.238	506.392	587.649	495.467	547.328	394.468	455.052	229.639	637.194	725.495	529.038
C04F1.3	lim-7	243.146	229.413	255.861	305.012	350.543	148.111	142.212	135.22	165.022	148.877	141.222	166.172
C04F12.1	C04F12.1	1002.14	1026.39	1089.54	2168.06	2095.83	1265.75	870.199	917.392	952.357	1362.23	1124.24	1348.03
C04F12.10	fce-1	2583.25	2483.76	2273.97	2395.35	2281.63	2176.55	2194.69	2104.41	2160.2	2079.07	2226.33	2217.04
C04F12.12	C04F12.12	0	0	0	0	1.23867	0.851211	0	0	0	0	1.38453	0
C04F12.3	ikb-1	535.995	588.782	507.458	600.603	624.289	466.463	497.74	459.91	460.273	518.092	495.662	542.604
C04F12.4	rpl-14	19086.3	19970.8	21771.7	20703.1	20635	25366.9	27033.2	27248.9	31498.4	22387.4	26713.2	26147.6
C04F12.5	C04F12.5	135.678	149.848	134.327	87.1463	86.7067	152.367	165.349	143.317	175.957	155.577	159.221	155.999
C04F12.6	C04F12.6	0	0	0	0	0	0	0	0.809701	0	0	0	0
C04F12.7	C04F12.7	5.37338	5.30434	3.19827	1.17765	6.19334	9.36332	14.6726	13.7649	8.94699	3.72193	2.76906	6.78254
C04F12.8	C04F12.8	274.043	216.152	257.993	353.296	377.794	269.834	200.338	186.231	201.804	291.799	257.523	256.041
C04F12.9	rnh-1.3	703.913	767.803	800.632	903.26	912.898	546.477	449.208	444.526	508.984	484.595	587.041	612.972
C04F2.1	srh-79	0	0	1.06609	1.17765	1.23867	0.851211	0.564332	2.4291	0	0.744385	1.38453	0.847818
C04F2.4	srh-229	2.68669	3.97825	1.06609	8.24357	4.95467	4.25605	5.07898	2.4291	2.98233	4.46631	1.38453	1.69564
C04F5.1	sid-1	1214.38	1143.09	1084.21	957.432	926.523	1108.28	894.465	885.004	846.981	1209.63	898.561	1045.36
C04F5.2	C04F5.2	0	0	1.06609	0	0	0	1.12866	0	0	0	0	0
C04F5.3	unc-46	102.094	108.739	89.5514	115.41	107.764	59.5847	63.7695	46.153	54.676	69.2278	71.9956	66.9776
C04F5.4	srab-1	1.34335	0	0	1.17765	0	0.851211	0.564332	0.809701	0.99411	0.744385	1.38453	0.847818
C04F5.5	srab-2	1.34335	0	1.06609	0	0	0	0.564332	0	1.98822	0.744385	1.38453	0.847818
C04F5.6	srab-3	4.03004	2.65217	3.19827	0	1.23867	4.25605	4.51465	8.90672	7.95288	2.23316	6.92266	7.63036
C04F5.7	ugt-63	878.548	856.651	850.739	348.585	339.395	498.809	359.479	430.761	418.52	479.384	483.201	479.865
C04F5.8	C04F5.8	744.214	796.977	773.98	617.09	626.766	884.408	854.398	860.713	908.616	827.012	876.408	859.687
C04F5.9	C04F5.9	327.776	251.956	344.347	286.17	246.495	351.55	303.046	311.735	311.156	332.74	296.29	289.106
C04F6.1	vit-5	0	0	0	1.17765	0	0	0	0	0	0.744385	0	0
C04F6.3	cht-1	310.313	277.152	340.082	248.485	239.063	371.979	240.97	230.765	229.639	424.3	333.672	410.344
C04F6.4	unc-78	2584.6	2686.65	2858.18	2473.07	2481.05	1973.11	1690.17	1667.18	1683.03	2018.77	2098.95	1998.31
C04F6.5	dhs-27	455.394	470.76	489.335	1313.08	1309.27	611.169	697.514	710.108	727.688	613.374	609.194	614.668
C04F6.7	C04F6.7	0	2.65217	6.39653	3.53296	1.23867	7.66089	2.25733	3.23881	2.98233	6.69947	1.38453	5.93473
C04G2.1	ttr-39	186.725	192.282	194.028	222.576	224.199	156.623	154.627	154.653	174.963	142.922	197.988	155.999
C04G2.10	C04G2.10	8.06008	14.5869	19.1896	7.06592	9.90934	28.9412	26.5236	23.4813	30.8174	17.1209	30.4597	25.4345
C04G2.11	irld-21	4.03004	0	1.06609	2.35531	0	2.55363	2.25733	3.23881	1.98822	0.744385	2.76906	0
C04G2.2	C04G2.2	177.322	181.674	197.226	84.791	81.7521	39.1557	32.1669	42.9142	38.7703	37.9637	33.2288	27.978
C04G2.4	msp-36	0	0	0	0	0	0	3.38599	1.6194	1.98822	0.744385	0	0
C04G2.5	C04G2.5	0	0	1.06609	0	0	1.70242	4.51465	2.4291	0.99411	1.48877	0	2.54345
C04G2.6	dis-3	1328.57	1324.76	1366.73	1280.11	1355.1	1677.74	2059.81	1987.82	1945.47	1767.92	1614.36	1716.83
C04G2.7	egl-38	116.871	107.413	126.865	161.338	118.912	108.955	86.9071	75.3022	87.4817	75.1829	49.8431	79.6949
C04G2.8	C04G2.8	0	1.32608	0	0	0	4.25605	14.6726	12.9552	9.9411	3.72193	2.76906	4.23909
C04G2.9	C04G2.9	0	0	1.06609	0	0	0.851211	11.851	12.9552	8.94699	1.48877	2.76906	5.08691
C04G6.1	mpk-2	1225.13	1243.87	1327.28	1147.03	1118.52	849.508	648.417	618.612	673.012	881.352	818.258	861.383
C04G6.10	C04G6.10	132.991	127.304	141.79	48.2838	47.0694	113.211	100.451	93.9254	104.382	109.425	107.993	115.303
C04G6.11	C04G6.11	0	0	0	0	0	0	0	0	0	0	0	0
C04G6.13	C04G6.13	2.68669	2.65217	3.19827	0	2.47734	5.95847	9.0293	6.47761	6.95877	7.44385	2.76906	2.54345
C04G6.2	C04G6.2	47.0171	49.0651	56.5027	20.0201	22.296	93.6332	180.586	190.28	169.993	81.8824	98.3017	99.1947
C04G6.3	pld-1	3809.73	3801.88	3648.15	4551.63	4460.44	3283.12	3566.58	3428.28	3409.8	3776.27	2946.28	3408.23
C04G6.4	C04G6.4	909.445	832.781	888.052	1094.04	1073.92	1014.64	847.062	830.754	893.705	943.136	1017.63	1010.6
C04G6.5	C04G6.5	177.322	169.739	156.715	134.252	148.64	133.64	70.5414	80.1604	63.623	120.59	132.915	122.934
C04G6.6	C04G6.6	44.3304	41.1086	44.7757	32.9743	38.3987	114.062	81.2637	96.3545	103.387	123.568	96.9172	114.455
C04G6.7	C04G6.7	111.498	119.348	106.609	44.7508	44.592	126.83	93.1147	85.8283	112.334	114.635	132.915	95.8034
C04H4.1	C04H4.1	4.03004	7.95651	8.52871	8.24357	6.19334	4.25605	1.69299	4.04851	4.97055	2.97754	1.38453	2.54345
C04H5.1	C04H5.1	282.103	217.478	202.557	216.688	220.483	284.304	337.47	353.03	366.826	291.799	287.983	286.562
C04H5.2	clec-147	2.68669	1.32608	9.5948	5.88827	1.23867	4.25605	3.95032	4.04851	0.99411	5.2107	4.15359	1.69564
C04H5.3	gcy-29	65.8239	62.326	89.5514	63.5933	45.8307	51.0726	71.1058	76.1119	72.57	51.3626	65.073	56.8038
C04H5.6	mog-4	1371.56	1428.19	1368.86	1309.55	1299.36	1264.9	1381.48	1395.12	1253.57	1383.07	1301.46	1320.9
C04H5.7	C04H5.7	4.03004	2.65217	6.39653	4.71061	3.716	3.40484	4.51465	2.4291	4.97055	6.69947	1.38453	5.08691
C04H5.8	nlp-41	131.648	172.391	176.971	120.121	130.06	125.979	108.916	105.261	120.287	113.891	148.145	106.825
C05A2.1	pph-1	519.875	506.564	497.863	539.365	552.446	350.699	411.962	441.287	371.797	334.229	372.439	356.084
C05A9.1	pgp-5	333.15	298.369	210.019	252.018	250.211	331.121	292.888	330.358	230.633	365.493	322.596	339.127
C05A9.2	C05A9.2	584.355	587.456	527.714	744.277	680.029	506.47	466.138	506.873	427.467	508.415	584.272	488.343
C05B10.1	lip-1	416.437	420.369	445.625	403.935	447.159	346.443	367.38	357.888	407.585	343.162	268.599	322.171
C05B5.1	C05B5.1	0	0	0	1.17765	0	0.851211	0	0	0	0	0	0
C05B5.11	C05B5.11	1.34335	0	0	0	0	0.851211	0	0	0	0	0	0.847818
C05B5.12	C05B5.12	0	0	1.06609	0	0	0.851211	0	0	0	0	0	0
C05B5.2	C05B5.2	17.4635	10.6087	20.2557	10.5989	9.90934	29.7924	12.9796	13.7649	14.9116	18.6096	11.0763	21.1955
C05B5.3	pqn-8	92.6909	67.6303	79.9566	60.0603	39.6374	106.401	91.986	95.5448	108.358	110.913	119.07	114.455
C05B5.4	C05B5.4	57.7639	63.6521	51.1722	60.0603	44.592	57.8823	115.688	99.5933	107.364	66.9947	59.5349	56.8038
C05B5.5	C05B5.5	79.2574	42.4347	44.7757	48.2838	34.6827	85.9723	90.8574	87.4478	60.6407	122.824	119.07	101.738
C05B5.6	fbxa-155	2.68669	2.65217	1.06609	3.53296	1.23867	3.40484	6.77198	3.23881	2.98233	0	2.76906	0.847818
C05B5.7	rgs-1	77.9141	64.9782	83.1549	85.9687	99.0934	69.7993	68.2841	57.4888	72.57	68.4835	41.5359	60.1951
C05B5.8	C05B5.8	1550.22	1718.61	1632.18	1062.24	1009.51	1006.98	763.541	777.313	775.406	906.661	1109.01	991.099
C05C10.1	pho-10	0	2.65217	1.06609	1.17765	2.47734	0.851211	2.82166	0.809701	5.96466	2.23316	5.53813	2.54345
C05C10.2	C05C10.2	1458.87	1368.52	1083.15	1349.59	1296.89	1389.18	1798.52	1777.29	1502.1	1824.49	1369.3	1341.25
C05C10.3	C05C10.3	2415.34	2511.6	2579.93	2201.03	2209.78	2554.48	3896.14	3822.6	3841.24	2711.8	2669.38	2713.02
C05C10.4	pho-11	1143.19	1115.24	1123.66	872.641	808.85	1063.16	2860.6	2860.68	2896.84	1028.74	1143.62	1070.79
C05C10.5	C05C10.5	30.897	33.1521	50.1062	28.2637	29.728	63.8408	71.1058	90.6866	65.6112	67.7391	73.3802	71.2167
C05C10.6	ufd-3	3163.58	3325.82	3213.19	2635.59	2650.75	3180.12	2941.86	3050.95	3034.02	3429.38	3036.28	3164.9
C05C10.7	C05C10.7	193.442	164.435	160.979	103.633	96.6161	138.747	127.539	134.41	130.228	119.846	139.838	132.26
C05C10.8	C05C10.8	0	2.65217	0	0	2.47734	0	0.564332	0	0	0	0	0
C05C12.1	C05C12.1	1.34335	0	0	1.17765	0	1.70242	2.25733	0.809701	3.97644	0.744385	0	0.847818
C05C12.3	gtl-1	689.136	694.868	652.446	1081.09	1068.97	986.553	1575.05	1508.47	1439.47	1238.66	953.942	1147.1
C05C12.4	C05C12.4	5202.78	4686.38	3218.52	3247.97	2928.21	2623.43	2304.73	2504.41	1565.72	2626.19	3001.66	2380.67
C05C12.5	C05C12.5	2.68669	0	1.06609	2.35531	0	3.40484	3.38599	0.809701	3.97644	0.744385	1.38453	0
C05C12.6	C05C12.6	49.7038	42.4347	49.0401	40.0402	44.592	24.6851	24.8306	32.3881	26.841	29.7754	30.4597	27.1302
C05C8.1	C05C8.1	658.239	590.108	681.231	628.867	546.252	545.626	543.451	546.548	588.513	494.272	498.431	560.408
C05C8.2	C05C8.2	687.793	696.194	663.107	584.116	537.582	814.608	942.998	906.866	928.498	765.228	859.794	802.884
C05C8.3	fkb-3	2311.9	2280.87	2525.56	3386.93	3405.1	2877.09	2788.93	2693.88	3045.95	2562.17	2922.75	2910.56
C05C8.4	gei-6	1006.17	979.977	993.594	999.827	978.548	1052.95	1169.29	1153.82	1221.76	1321.28	951.173	1038.58
C05C8.5	C05C8.5	366.733	408.434	444.559	329.743	340.634	480.934	490.968	506.063	504.014	478.64	495.662	516.321
C05C8.6	hpo-9	620.626	590.108	640.719	632.4	538.82	856.318	818.281	809.701	750.553	771.183	743.493	752.862
C05C8.7	C05C8.7	1638.88	1517.04	1577.81	2509.58	2526.88	2520.43	3770.86	3659.85	3551.95	2545.8	2582.15	2440.87
C05C8.8	C05C8.8	1346.03	1303.54	1159.9	1278.93	1208.94	839.294	275.958	268.821	250.516	869.442	811.335	842.731
C05C8.9	hyls-1	308.97	342.13	315.562	286.17	247.734	285.156	251.128	252.627	281.333	278.4	314.289	254.345
C05C9.1	C05C9.1	171.948	202.891	184.433	148.384	131.299	337.931	198.645	223.478	181.922	331.252	303.212	307.758
C05C9.2	C05C9.2	6.71673	6.63042	5.33044	5.88827	1.23867	4.25605	3.38599	4.04851	4.97055	8.18824	1.38453	6.78254
C05C9.3	C05C9.3	69.854	67.6303	77.8245	75.3698	65.6494	106.401	108.916	95.5448	127.246	102.725	78.9183	98.3469
C05D10.1	attf-4	1168.71	1212.04	1312.35	1165.88	1202.75	1026.56	1102.14	1092.29	1106.44	990.033	941.481	984.317
C05D10.2	C05D10.2	303.596	310.304	265.456	216.688	247.734	200.886	172.685	190.28	172.975	200.24	174.451	187.368
C05D10.3	wht-1	1480.37	1442.78	1375.25	944.478	916.614	1069.97	900.109	908.485	811.194	1047.35	1100.7	1069.95
C05D10.4	C05D10.4	2858.64	2795.39	2859.25	2414.19	2556.61	1590.06	1305.86	1243.7	1347.02	1485.05	1520.22	1598.14
C05D11.1	C05D11.1	4117.36	4190.43	3763.29	4173.6	4077.69	4476.52	5665.32	5447.67	5071.95	5253.13	4707.41	4707.09
C05D11.10	mrps-17	463.454	482.695	527.714	363.895	411.238	484.339	576.747	570.839	643.189	472.685	553.813	490.887
C05D11.11	mel-32	12648.9	13000.9	13568.1	13093.1	13216.6	12625.2	12012.9	11799	12695.8	12172.2	12554.9	12714.7
C05D11.12	let-721	5143.67	5138.58	5180.12	4197.16	4305.61	4043.25	3743.78	3708.43	3925.74	4159.63	4118.98	4087.33
C05D11.13	C05D11.13	276.729	323.565	309.166	302.657	292.326	199.183	162.527	197.567	188.881	203.217	218.756	223.824
C05D11.2	vps-16	1207.67	1271.72	1230.27	1275.4	1291.93	1295.54	1321.66	1277.71	1247.61	1397.21	1276.54	1222.55
C05D11.3	tag-170	893.325	946.825	873.126	770.185	805.134	870.788	836.339	808.892	781.37	758.529	893.023	819.84
C05D11.4	let-756	1053.18	989.259	1086.34	909.148	930.239	523.494	698.642	748.974	706.812	521.07	484.586	525.647
C05D11.5	C05D11.5	88.6608	91.4998	71.4279	75.3698	109.003	116.616	142.776	143.317	113.329	118.357	134.3	123.781
C05D11.6	nas-4	319.716	304.999	319.827	393.336	462.023	556.692	513.542	493.108	420.508	536.702	539.967	535.821
C05D11.7	C05D11.7	1578.43	1490.52	1396.58	1549.79	1615.22	1363.64	1587.46	1649.36	1552.8	1560.98	1360.99	1397.2
C05D11.8	C05D11.8	887.952	827.477	775.046	846.733	782.838	788.221	802.479	804.843	754.529	879.864	678.42	846.122
C05D11.9	C05D11.9	900.042	936.216	783.575	740.744	725.859	1010.39	1056.99	1049.37	1028.9	978.122	949.789	923.274
C05D12.1	C05D12.1	1065.27	960.085	850.739	1061.07	1068.97	790.775	604.399	591.082	550.737	819.568	855.64	786.775
C05D12.2	C05D12.2	249.862	274.5	214.284	163.694	179.607	286.007	285.552	289.873	274.374	277.656	289.367	274.693
C05D12.3	C05D12.3	1109.6	1188.17	997.859	1124.66	1107.37	1184.89	1718.39	1757.86	1663.15	1374.14	1175.47	1157.27
C05D12.4	C05D12.4	25.5236	29.1739	21.3218	18.8424	24.7734	32.346	66.5911	78.541	65.6112	40.9412	41.5359	36.4562
C05D12.5	C05D12.5	2.68669	0	2.13218	1.17765	1.23867	0.851211	1.69299	4.04851	5.96466	4.46631	2.76906	0.847818
C05D12.7	C05D12.7	102.094	107.413	103.411	95.3899	94.1387	113.211	86.3427	90.6866	111.34	107.936	89.9945	95.8034
C05D2.1	daf-4	877.205	850.02	884.853	879.707	910.421	758.429	876.971	890.672	882.769	790.537	739.34	742.689
C05D2.10	C05D2.10	1085.42	1131.15	1156.71	811.403	829.907	1015.49	993.224	955.448	1015.98	1020.55	1089.63	1021.62
C05D2.3	basl-1	9.40342	11.9348	5.33044	4.71061	3.716	2.55363	7.90064	5.66791	5.96466	8.18824	8.30719	4.23909
C05D2.4	bas-1	941.685	916.325	932.827	632.4	680.029	731.19	840.854	799.985	804.235	720.565	776.722	740.993
C05D2.5	xnd-1	393.6	334.173	383.792	252.018	214.29	534.56	527.65	544.119	584.537	562.755	563.504	568.038
C05D2.6	madf-11	483.605	526.456	459.484	516.99	543.775	493.702	455.416	472.866	462.261	518.837	535.814	475.626
C05D2.8	C05D2.8	671.673	620.608	634.323	574.695	644.107	770.346	1099.32	1082.57	1104.46	783.838	809.951	759.645
C05D9.1	snx-1	1683.21	1730.54	1745.19	1582.77	1722.99	1399.39	1118.51	1046.13	1089.54	1519.29	1383.15	1322.6
C05D9.2	lmp-2	275.386	295.717	221.746	366.25	343.111	295.37	353.272	340.075	342.968	320.086	310.135	306.062
C05D9.3	C05D9.3	709.287	777.086	848.606	672.44	645.346	736.297	818.281	799.175	745.582	762.995	659.037	678.254
C05D9.4	C05D9.4	1.34335	1.32608	4.26435	4.71061	4.95467	5.95847	3.95032	3.23881	1.98822	6.69947	1.38453	3.39127
C05D9.5	ife-4	448.678	416.391	476.542	568.806	501.66	382.194	326.748	337.645	359.868	350.606	384.9	364.562
C05D9.7	C05D9.7	284.789	257.26	277.183	305.012	333.202	239.19	173.25	186.231	178.94	198.751	242.293	218.737
C05D9.9	C05D9.9	79.2574	67.6303	77.8245	305.012	305.951	159.176	158.577	187.041	167.01	125.801	139.838	132.26
C05E11.1	lnp-1	721.377	876.542	835.813	827.89	883.17	700.546	558.124	574.888	596.466	673.669	679.805	721.493
C05E11.2	C05E11.2	0	0	0	0	0	0	0	0	0	0	0	1.69564
C05E11.3	C05E11.3	703.913	602.042	634.323	487.548	516.524	392.408	312.075	314.974	298.233	348.372	405.668	343.366
C05E11.4	amt-1	322.403	348.76	356.074	190.78	218.006	87.6747	72.2344	87.4478	98.4169	89.3263	77.5338	95.8034
C05E11.5	amt-4	264.639	303.673	289.976	359.184	367.884	389.854	845.369	796.746	760.494	360.283	393.207	399.322
C05E11.6	C05E11.6	20.1502	7.95651	21.3218	2.35531	17.3413	11.9169	11.851	9.71642	5.96466	11.9102	13.8453	11.8695
C05E11.7	C05E11.7	64.4806	43.7608	66.0975	67.1262	68.1267	163.432	111.173	94.7351	93.4463	143.666	143.991	167.868
C05E11.8	flp-12	992.733	1022.41	1113	942.122	906.705	719.273	586.34	588.653	689.912	643.893	753.185	750.319
C05E4.1	srp-2	141.051	151.174	149.252	88.324	70.6041	88.5259	89.1644	92.306	98.4169	69.9722	76.1492	71.2167
C05E4.10	srj-25	0	0	0	0	0	0	0	0	0	0	0	0
C05E4.11	srj-24	1.34335	0	0	0	0	0	0.564332	0	0	0.744385	0	0
C05E4.12	C05E4.12	8.06008	9.28259	2.13218	9.42122	13.6253	3.40484	1.69299	0.809701	0.99411	2.97754	1.38453	5.93473
C05E4.13	str-262	4.03004	0	0	5.88827	7.43201	3.40484	3.38599	0.809701	3.97644	0	4.15359	2.54345
C05E4.14	srh-2	8.06008	14.5869	4.26435	12.9542	19.8187	28.0899	30.4739	23.4813	27.8351	26.0535	29.0752	22.0433
C05E4.2	str-20	0	1.32608	1.06609	0	0	0.851211	0.564332	0	0	0.744385	1.38453	0.847818
C05E4.3	srp-1	64.4806	71.6086	82.0888	101.278	73.0814	87.6747	103.837	106.071	107.364	91.5594	95.5327	105.977
C05E4.4	sri-4	0	0	0	1.17765	0	1.70242	1.69299	2.4291	0.99411	2.97754	0	0
C05E4.6	str-134	9.40342	17.2391	8.52871	3.53296	2.47734	4.25605	10.7223	6.47761	7.95288	4.46631	6.92266	4.23909
C05E4.7	C05E4.7	0	0	0	0	0	0	0	0.809701	0	0.744385	0	0
C05E4.9	icl-1	15789.7	16167.6	16221.6	13718.5	14070	24174.4	33201.3	32882	32992.5	28141.5	22793.5	24473.1
C05E7.1	C05E7.1	1796.05	1922.82	2040.49	1359.01	1279.54	1121.04	870.199	870.429	894.699	1042.88	1074.4	1110.64
C05E7.2	C05E7.2	1114.98	958.759	1132.19	380.382	383.987	359.211	668.169	700.392	707.806	337.951	350.286	362.866
C05E7.3	C05E7.3	40.3004	43.7608	45.8418	36.5072	37.16	26.3875	23.7019	20.2425	11.9293	30.5198	22.1525	17.8042
C05E7.4	frpr-2	30.897	38.4565	28.7844	14.1318	33.444	12.7682	24.8306	15.3843	15.9058	10.4214	11.0763	12.7173
C05G5.1	C05G5.1	701.227	598.064	665.239	452.219	483.08	542.221	452.594	442.097	445.361	617.84	614.732	564.647
C05G5.2	C05G5.2	334.493	351.412	379.527	471.061	412.476	348.996	313.768	314.974	339.986	379.637	323.98	378.127
C05G5.3	C05G5.3	128.961	118.022	142.856	135.43	139.969	97.038	91.4217	87.4478	98.4169	108.68	106.609	107.673
C05G5.4	sucl-1	3870.18	4162.58	4267.55	4191.27	4251.11	3601.47	3806.42	3689.81	3780.6	3695.13	3537.48	3507.42
C05G5.5	C05G5.5	4.03004	13.2608	8.52871	7.06592	6.19334	11.9169	5.64332	8.09701	5.96466	9.67701	6.92266	7.63036
C05G5.7	C05G5.7	102.094	72.9347	107.675	134.252	183.323	85.1211	34.4242	36.4366	25.8469	64.0171	80.3028	89.8687
C05G6.1	nhr-76	28.2103	38.4565	35.1809	69.4815	48.308	51.9238	66.5911	85.8283	75.5523	45.4075	63.6884	53.4125
C05H8.1	ckk-1	265.982	312.956	294.24	315.611	319.576	207.695	250.563	265.582	257.474	264.257	275.522	232.302
C06A1.1	cdc-48.1	9689.55	10011.9	10007.4	8747.61	8757.38	9353.1	8820.5	8605.51	9052.36	9941.27	8478.87	9695.65
C06A1.2	C06A1.2	1360.81	1238.56	1220.67	1049.29	1062.78	657.135	535.551	512.541	526.878	594.764	665.96	629.929
C06A1.3	C06A1.3	25.5236	19.8913	19.1896	12.9542	17.3413	13.6194	13.544	15.3843	16.8999	20.8428	13.8453	11.0216
C06A1.5	rpb-6	922.879	949.477	939.224	814.936	824.953	1096.36	1231.94	1246.94	1257.55	1158.26	1110.39	1101.32
C06A1.6	C06A1.6	0	0	1.06609	1.17765	1.23867	0.851211	2.82166	2.4291	4.97055	2.23316	1.38453	1.69564
C06A1.7	C06A1.7	1.34335	3.97825	4.26435	5.88827	2.47734	5.10726	7.33631	7.28731	11.9293	3.72193	6.92266	4.23909
C06A12.3	C06A12.3	603.162	537.064	657.777	431.021	457.068	365.169	246.049	259.104	257.474	326.785	348.902	345.062
C06A12.4	gcy-27	5.37338	19.8913	15.9913	12.9542	13.6253	11.9169	14.1083	13.7649	8.94699	14.8877	19.3834	17.8042
C06A12.5	lact-6	18.8068	22.5434	23.4539	4.71061	14.864	10.2145	7.33631	4.85821	4.97055	3.72193	5.53813	5.08691
C06A12.8	C06A12.8	2.68669	2.65217	1.06609	1.17765	0	0	0.564332	0	0	0	1.38453	0
C06A5.1	C06A5.1	1316.48	1323.43	1011.72	1322.5	1414.56	1377.26	1585.21	1501.19	1398.71	1703.9	1171.31	1403.99
C06A5.10	C06A5.10	0	0	0	0	0	0	0	0	0.99411	0	0	0
C06A5.11	sir-2.4	239.116	226.76	217.482	155.45	169.697	220.464	206.545	197.567	202.798	216.616	238.139	261.128
C06A5.12	C06A5.12	55.0772	60.9999	68.2297	37.6849	45.8307	62.1384	51.3542	47.7724	55.6701	49.8738	59.5349	57.6516
C06A5.2	C06A5.2	1.34335	2.65217	2.13218	0	0	0.851211	2.25733	0.809701	3.97644	2.97754	0	3.39127
C06A5.3	C06A5.3	838.248	881.846	833.681	877.352	765.497	846.103	781.599	847.757	837.04	880.608	854.256	888.513
C06A5.4	madf-7	52.3905	54.3695	76.7584	47.1061	43.3534	91.0795	63.7695	97.9739	85.4934	99.0033	76.1492	82.2383
C06A5.5	C06A5.5	0	0	1.06609	0	0	0	0	0	0	1.48877	0	0
C06A5.6	C06A5.6	327.776	303.673	313.43	235.531	246.495	523.494	574.49	602.418	554.713	536.702	454.126	484.104
C06A5.7	unc-94	1567.68	1609.87	1620.45	1514.46	1518.61	1489.62	1505.07	1606.45	1547.83	1418.8	1352.69	1500.64
C06A5.8	C06A5.8	163.888	139.239	125.798	62.4156	90.4227	242.595	195.823	207.284	210.751	195.773	225.679	211.107
C06A5.9	rnf-1	366.733	362.021	358.206	264.972	230.392	471.571	447.515	426.713	476.179	489.061	488.74	486.648
C06A6.2	C06A6.2	339.867	373.956	356.074	632.4	701.086	296.221	369.073	388.657	407.585	295.521	292.136	344.214
C06A6.3	mvb-12	490.321	523.803	522.383	445.153	480.603	566.055	490.968	468.007	502.025	507.671	564.889	577.364
C06A6.4	C06A6.4	1860.53	1812.76	1922.16	1998.48	1932.32	1989.28	1869.63	1872.03	2052.84	2012.82	2014.49	1948.29
C06A6.5	C06A6.5	3610.91	3640.1	3394.43	9919.37	9391.58	3933.44	2617.37	2536.79	2701	3934.82	4125.9	4132.26
C06A6.7	C06A6.7	5.37338	11.9348	5.33044	15.3095	17.3413	9.36332	12.4153	8.09701	9.9411	8.18824	16.6144	6.78254
C06A8.1	mthf-1	20675.4	21176.2	22549.9	16608.4	16481.7	15761.9	16474	16276.6	18152.4	15778.7	14091.8	16430.7
C06A8.2	C06A8.2	603.162	592.76	639.653	619.446	585.89	869.937	748.868	765.978	783.358	757.04	801.644	839.34
C06A8.3	C06A8.3	10429.7	10725.4	12261.1	10414	10693.4	9189.67	12199.7	11968.2	14159.1	8532.89	8957.92	9738.04
C06A8.4	skr-17	175.978	155.152	166.31	117.765	113.957	207.695	196.952	212.142	240.575	216.616	254.754	217.889
C06A8.5	spdl-1	326.433	365.999	358.206	361.539	346.827	542.221	571.104	588.653	656.112	564.244	544.121	606.19
C06A8.6	C06A8.6	16.1202	9.28259	10.6609	14.1318	7.43201	6.80968	10.158	7.28731	1.98822	3.72193	8.30719	8.47818
C06A8.7	srh-39	6.71673	3.97825	3.19827	4.71061	1.23867	3.40484	2.82166	3.23881	3.97644	7.44385	5.53813	2.54345
C06A8.8	C06A8.8	146.425	155.152	183.367	166.049	123.867	120.872	177.2	151.414	163.034	117.613	131.53	128.868
C06A8.9	glr-4	303.596	363.347	260.126	350.941	403.806	266.429	330.698	334.407	291.274	289.566	240.908	276.389
C06B3.1	C06B3.1	0	0	0	1.17765	0	0	0	0	0	0	0	0
C06B3.10	str-250	0	0	0	0	0	0	0	0	0	0	0	0
C06B3.11	srx-42	0	0	0	0	0	0	0	0	0	0	0	0
C06B3.12	srxa-11	0	0	0	1.17765	0	0	0	0	0	0	0	0
C06B3.13	srxa-12	0	0	0	2.35531	1.23867	0	0.564332	1.6194	0	0.744385	0	0
C06B3.14	srxa-13	0	1.32608	0	0	0	0	0.564332	0	0	0	0	0
C06B3.16	C06B3.16	2.68669	0	4.26435	0	1.23867	0	0.564332	0.809701	0	1.48877	0	0
C06B3.2	oac-3	26.8669	31.826	15.9913	16.4871	12.3867	41.7093	25.9593	13.7649	22.8645	37.2193	49.8431	47.4778
C06B3.3	cyp-35C1	482.261	446.891	342.214	380.382	370.362	468.166	695.256	724.683	642.195	463.008	509.508	511.234
C06B3.4	stdh-1	1058.56	1182.87	1039.44	838.489	777.883	759.28	628.101	668.813	626.289	745.874	790.567	715.558
C06B3.5	stdh-3	2.68669	3.97825	5.33044	0	6.19334	2.55363	0	2.4291	0.99411	1.48877	0	0
C06B3.6	C06B3.6	916.162	1043.63	1024.51	917.392	907.943	540.519	589.162	575.698	681.959	482.362	574.581	603.646
C06B3.7	C06B3.7	100.751	98.1303	72.494	105.989	104.048	90.2283	53.6115	47.7724	76.5464	76.6717	91.3791	71.2167
C06B3.8	gcy-32	106.124	99.4564	102.344	118.943	100.332	42.5605	44.0179	45.3433	41.7526	53.5958	70.6111	54.2604
C06B3.9	str-252	0	1.32608	0	2.35531	0	0	0	0	0	0.744385	0	0
C06B8.1	nhr-150	28.2103	21.2174	25.5861	29.4413	28.4894	48.519	59.2548	59.9179	56.6643	37.2193	45.6895	38.1518
C06B8.10	srh-218	2.68669	0	2.13218	1.17765	1.23867	0.851211	0.564332	1.6194	1.98822	1.48877	1.38453	0.847818
C06B8.11	C06B8.11	0	0	0	0	0	0	0	0	0	0	0	0
C06B8.2	C06B8.2	475.544	486.673	481.872	527.589	494.228	656.283	653.496	698.772	605.413	679.624	685.343	713.863
C06B8.3	C06B8.3	0	0	0	0	0	0.851211	0	0	0	0	0	0
C06B8.4	str-264	9.40342	10.6087	4.26435	5.88827	11.148	5.95847	7.33631	7.28731	0.99411	2.97754	4.15359	3.39127
C06B8.6	srh-219	6.71673	6.63042	10.6609	9.42122	6.19334	5.95847	4.51465	0.809701	0	2.97754	5.53813	2.54345
C06B8.7	C06B8.7	3159.55	3210.45	2892.3	1986.7	2082.2	1859.9	1599.32	1574.87	1479.24	2495.92	1282.08	1909.29
C06B8.8	rpl-38	10813.9	11657.6	14083	12577.3	13255	15292.8	15173.7	15259.6	16605.6	12926.3	14778.5	14476.5
C06B8.9	srw-21	1.34335	1.32608	0	0	0	0	0	0	0	0	0	0
C06C3.1	mel-11	1955.91	2184.06	2073.54	2275.23	2244.47	2145.05	2240.4	2202.39	2150.26	2353.75	1791.58	2126.33
C06C3.10	C06C3.10	124.931	149.848	165.244	158.983	131.299	70.6505	109.48	104.451	78.5347	116.124	85.841	116.999
C06C3.12	C06C3.12	18.8068	5.30434	7.46262	32.9743	19.8187	20.4291	22.5733	23.4813	24.8527	13.3989	12.4608	12.7173
C06C3.3	C06C3.3	149.111	157.804	154.583	123.654	78.0361	85.9723	69.9771	55.8694	67.5995	111.658	112.147	100.89
C06C3.4	C06C3.4	123.588	125.978	102.344	249.662	251.45	161.73	160.834	145.746	163.034	160.787	157.837	143.281
C06C3.6	srh-48	84.6308	106.087	66.0975	85.9687	87.9454	79.1626	77.3134	73.6828	74.5582	97.5145	80.3028	75.4558
C06C3.7	C06C3.7	1.34335	1.32608	4.26435	1.17765	2.47734	2.55363	1.69299	2.4291	0.99411	1.48877	0	4.23909
C06C3.8	C06C3.8	2.68669	3.97825	8.52871	1.17765	8.67067	12.7682	16.3656	14.5746	18.8881	8.18824	9.69172	13.5651
C06C3.9	C06C3.9	14.7768	19.8913	14.9252	22.3754	17.3413	13.6194	21.4446	21.8619	15.9058	8.93263	17.9989	12.7173
C06C6.1	C06C6.1	0	0	0	0	0	0	0	0	0	0	0	0
C06C6.2	str-233	0	0	0	0	0	0	0	0	0	0	0	0
C06C6.3	str-231	0	0	1.06609	0	0	0.851211	0	0	0.99411	0.744385	0	0
C06C6.4	nhr-63	185.382	214.826	176.971	179.003	179.607	242.595	205.981	255.866	235.604	236.715	265.83	243.324
C06C6.5	nhr-50	417.781	421.695	420.039	398.047	416.192	442.629	421.556	406.47	382.732	433.232	434.743	462.909
C06C6.6	C06C6.6	0	0	0	0	1.23867	0	2.25733	3.23881	0.99411	0	0	0
C06C6.7	C06C6.7	1.34335	2.65217	0	0	0	4.25605	14.1083	21.0522	13.9175	4.46631	5.53813	3.39127
C06C6.8	C06C6.8	1.34335	1.32608	1.06609	1.17765	3.716	3.40484	5.07898	4.04851	7.95288	3.72193	4.15359	2.54345
C06C6.9	C06C6.9	1.34335	0	0	0	2.47734	0	0	0	0	0	0	0.847818
C06E1.1	C06E1.1	415.094	405.782	463.748	420.422	356.736	386.45	195.823	207.284	221.686	326.785	341.979	359.475
C06E1.10	rha-2	644.806	608.673	598.076	719.546	699.847	884.408	1155.19	1058.28	1072.64	963.979	888.869	919.035
C06E1.11	C06E1.11	28.2103	26.5217	41.5774	48.2838	42.1147	40.0069	29.3452	32.3881	23.8586	33.4973	40.1514	38.9996
C06E1.3	doxa-1	2819.68	2812.63	2779.29	1379.03	1288.21	1110.83	996.045	907.675	871.834	1173.15	1074.4	1124.21
C06E1.4	glr-1	241.802	218.804	220.68	213.155	204.38	141.301	113.431	131.172	100.405	161.532	124.608	123.781
C06E1.5	fip-3	1.34335	0	1.06609	4.71061	1.23867	2.55363	1.69299	2.4291	1.98822	1.48877	2.76906	0
C06E1.6	fipr-16	0	0	0	0	0	0	0	1.6194	0	0.744385	0	1.69564
C06E1.7	C06E1.7	296.879	250.63	230.275	242.597	235.347	266.429	131.489	136.84	123.27	256.069	323.98	272.15
C06E1.8	ztf-30	76.5707	60.9999	92.7497	290.88	266.314	95.3356	115.688	116.597	100.405	92.3038	60.9194	93.26
C06E1.9	C06E1.9	740.184	657.738	694.024	685.394	686.222	864.83	766.362	751.403	833.064	799.47	868.101	886.818
C06E2.1	C06E2.1	398.974	409.76	369.933	309.723	278.7	253.661	236.455	262.343	237.592	233.737	229.832	238.237
C06E2.2	C06E2.2	0	0	0	0	0	0	0	0	0	0	0	0
C06E2.3	ubc-21	22.8369	14.5869	20.2557	14.1318	16.1027	16.173	14.6726	14.5746	17.894	13.3989	27.6906	15.2607
C06E2.5	C06E2.5	73.884	60.9999	78.8905	54.172	45.8307	74.9065	47.4038	59.1082	49.7055	64.0171	60.9194	67.8254
C06E2.7	ubc-22	37.6137	37.1304	33.0487	35.3296	22.296	33.1972	46.2752	43.7239	31.8115	23.8203	34.6133	35.6084
C06E2.8	ins-9	4.03004	0	2.13218	0	1.23867	10.2145	9.59364	9.71642	14.9116	11.1658	4.15359	4.23909
C06E2.9	C06E2.9	0	0	0	0	0	0	0	0	0	0	0	0
C06E4.1	C06E4.1	0	0	0	0	0	0	0	0	0	0	0	0
C06E4.2	C06E4.2	45.6738	55.6956	72.494	62.4156	56.9787	52.7751	42.8892	38.8657	41.7526	47.6407	45.6895	33.0649
C06E4.3	C06E4.3	29.5536	7.95651	27.7183	23.5531	18.58	16.173	20.3159	17.8134	19.8822	23.0759	24.9216	23.7389
C06E4.4	C06E4.4	0	0	1.06609	0	1.23867	0	0.564332	0	0	0.744385	0	0
C06E4.5	C06E4.5	0	2.65217	0	1.17765	0	0.851211	0.564332	0	0.99411	0	0	0
C06E4.6	C06E4.6	2.68669	0	2.13218	2.35531	1.23867	3.40484	2.25733	2.4291	6.95877	3.72193	5.53813	0.847818
C06E4.7	glb-2	72.5407	51.7173	88.4853	38.8626	52.024	39.1557	42.8892	46.9627	41.7526	32.753	35.9978	41.5431
C06E4.8	C06E4.8	303.596	289.086	215.35	326.21	291.087	257.917	119.638	138.459	104.382	247.136	267.215	229.759
C06E7.1	sams-3	1542.16	1586	1418.96	1192.96	1129.66	1252.98	1416.47	1465.56	1243.63	1390.51	1460.68	1236.12
C06E7.2	C06E7.2	612.566	615.303	539.441	561.741	566.071	444.332	352.143	389.466	328.056	442.165	430.589	431.539
C06E7.3	sams-4	2075.47	2218.54	2010.64	1868.94	1993.02	1552.61	1568.84	1580.54	1535.9	1565.44	1654.52	1548.12
C06E7.4	C06E7.4	1215.73	1222.65	1211.08	2241.07	2271.72	969.529	1174.37	1199.98	1185.97	1004.18	906.868	984.317
C06E7.6	spe-27	0	1.32608	3.19827	4.71061	6.19334	0.851211	0.564332	2.4291	1.98822	0	0	0.847818
C06E7.7	srv-17	10.7468	11.9348	6.39653	15.3095	17.3413	9.36332	2.82166	1.6194	7.95288	11.1658	12.4608	11.0216
C06E7.88	C06E7.88	2231.3	2185.39	2253.71	7306.16	7095.09	1561.97	396.725	421.854	454.308	1424.01	1543.75	1622.72
C06E8.3	prk-1	1116.32	1117.89	1046.9	1041.05	1029.33	1012.09	1173.81	1226.7	1292.34	1089.78	924.867	1080.12
C06E8.5	C06E8.5	161.202	179.021	164.178	85.9687	86.7067	251.107	485.325	486.631	530.855	223.316	232.601	235.693
C06G1.1	C06G1.1	2894.91	2931.97	2937.07	2788.68	2754.8	2122.92	2132.04	2212.91	2279.49	2172.86	1989.57	2022.05
C06G1.2	C06G1.2	111.498	127.304	167.376	80.0804	75.5587	160.879	90.293	106.071	128.24	163.02	163.375	176.346
C06G1.4	ain-1	4584.84	4561.73	4276.08	5902.4	6059.56	3901.95	3819.96	3820.98	3614.58	4314.46	3504.25	3881.31
C06G1.5	C06G1.5	1116.32	1021.09	1047.96	1187.07	1168.06	786.519	995.481	1069.62	988.145	935.692	790.567	798.645
C06G1.6	C06G1.6	338.523	420.369	367.801	731.323	720.905	471.571	643.338	629.948	633.248	553.823	323.98	489.191
C06G3.1	nhr-105	562.862	615.303	639.653	472.239	494.228	373.681	501.691	487.44	478.167	331.252	319.827	374.736
C06G3.10	cogc-2	1170.05	1128.5	1093.81	1417.89	1413.32	1364.49	1296.27	1330.34	1318.19	1469.42	1376.22	1466.73
C06G3.11	tin-9.1	284.789	285.108	358.206	261.439	299.758	345.591	416.477	390.276	416.532	311.153	371.054	388.301
C06G3.2	klp-18	671.673	725.368	743.064	588.827	516.524	1029.11	1166.47	1144.11	1236.67	1138.17	966.403	1090.29
C06G3.3	C06G3.3	10.7468	10.6087	12.7931	12.9542	13.6253	23.8339	22.5733	31.5784	28.8292	15.6321	17.9989	13.5651
C06G3.4	C06G3.4	1.34335	1.32608	0	3.53296	4.95467	1.70242	3.95032	3.23881	1.98822	2.97754	2.76906	0.847818
C06G3.5	C06G3.5	2837.15	2803.34	2898.69	2198.68	2057.43	2196.97	2146.72	2195.1	2372.94	2114.8	2345.4	2360.33
C06G3.6	C06G3.6	1405.14	1372.5	1356.06	1158.81	1179.21	950.802	906.881	911.724	893.705	997.476	1038.4	1008.06
C06G3.7	trxr-1	4771.56	4797.77	4599.11	3968.69	3929.05	3861.09	3987.57	3984.54	3858.14	4287.66	4268.51	4092.42
C06G3.8	C06G3.8	313	304.999	294.24	231.998	224.199	291.965	274.265	280.966	294.256	264.257	287.983	271.302
C06G3.9	C06G3.9	1383.65	1249.17	1364.59	1596.9	1532.23	1470.89	1392.21	1425.88	1414.62	1562.47	1596.36	1476.9
C06G4.1	C06G4.1	448.678	444.238	384.858	305.012	320.815	559.245	599.32	590.272	573.601	620.817	552.428	559.56
C06G4.2	clp-1	7409.9	7528.18	7269.66	7586.44	7279.65	5480.94	6549.07	6352.11	6544.22	6377.89	5342.91	5638.84
C06G4.4	C06G4.4	12.0901	15.913	13.8591	11.7765	8.67067	12.7682	5.07898	4.04851	5.96466	12.6546	22.1525	15.2607
C06G4.5	npr-17	435.244	420.369	314.496	610.024	532.627	349.848	142.212	126.313	122.275	364.749	368.285	331.497
C06G4.6	C06G4.6	0	0	5.33044	4.71061	8.67067	1.70242	5.64332	4.04851	4.97055	4.46631	1.38453	4.23909
C06G8.1	swt-3	5104.71	5048.4	4951.98	4767.14	4581.83	5153.23	3812.62	3676.85	3676.22	4831.81	5041.08	5160.67
C06G8.2	pept-2	638.089	698.847	633.257	721.901	640.391	580.526	712.751	712.537	697.865	633.472	539.967	534.973
C06G8.3	C06G8.3	1030.35	998.542	987.198	769.007	802.657	1013.79	1038.93	1029.13	976.216	958.768	1049.47	1015.69
C06G8.4	srd-7	0	1.32608	0	0	0	0.851211	0.564332	0	0	0.744385	1.38453	0
C06H2.1	atp-5	7012.27	7251.03	8426.36	6490.05	6442.31	9398.22	10445.8	10413.6	11449.2	8636.36	9068.68	9277.67
C06H2.2	C06H2.2	620.626	631.216	651.38	641.821	629.243	689.481	772.57	769.216	826.105	709.399	718.572	770.667
C06H2.3	jmjd-5	394.944	445.564	416.841	319.144	309.667	373.681	412.526	417.806	381.738	358.794	393.207	396.779
C06H2.4	folt-1	84.6308	102.109	88.4853	137.785	131.299	142.152	205.981	221.048	185.899	162.276	189.681	187.368
C06H2.5	glb-3	214.935	201.565	226.011	222.576	225.438	118.318	107.787	119.026	131.222	139.2	94.1481	125.477
C06H2.6	C06H2.6	447.334	421.695	469.079	436.909	474.41	489.446	552.481	506.873	530.855	474.174	454.126	484.104
C06H2.7	C06H2.7	48.3605	46.413	55.4366	28.2637	33.444	40.8581	45.1465	29.959	44.7349	34.9861	47.0741	35.6084
C06H5.1	fbxa-156	570.922	551.651	490.401	501.68	484.319	326.865	252.821	245.34	224.669	293.288	251.985	281.476
C06H5.2	fbxa-157	95.3776	107.413	90.6175	138.963	152.356	47.6678	67.1555	65.5858	74.5582	63.2728	98.3017	78.8471
C06H5.6	C06H5.6	815.411	929.585	893.382	680.683	642.869	997.619	834.646	798.366	874.817	1023.53	981.633	964.817
C06H5.7	dcar-1	1501.86	1495.82	1473.33	1966.68	2087.16	1719.45	1571.66	1587.82	1520.99	1587.77	1546.52	1540.49
C06H5.8	C06H5.8	99.4076	110.065	95.948	113.055	143.685	97.8892	115.124	101.213	114.323	104.958	102.455	103.434
C07A12.1	ham-2	65.8239	46.413	45.8418	111.877	136.253	75.7577	120.203	91.4963	115.317	87.8375	53.9967	75.4558
C07A12.2	C07A12.2	2.68669	2.65217	7.46262	0	3.716	8.51211	5.07898	6.47761	5.96466	5.2107	9.69172	6.78254
C07A12.3	nhr-35	557.489	576.847	576.754	633.577	618.095	704.802	691.87	703.631	692.894	676.646	689.497	699.45
C07A12.4	pdi-2	34425.9	35601.4	34236.4	80114.6	80543.1	45644.5	47911.2	47182.1	46569.1	52209.7	44035	46113.7
C07A12.5	spr-3	408.377	392.521	412.576	481.66	458.307	345.591	285.552	340.075	290.28	358.049	380.746	356.084
C07A12.7	C07A12.7	2469.07	2462.54	2396.57	2973.57	2852.65	1963.74	1454.85	1492.28	1420.58	1985.28	1989.57	1876.22
C07A4.1	tiar-3	1252	1159	1230.27	1061.07	1086.31	642.664	435.1	429.951	448.343	655.804	672.882	637.559
C07A4.2	C07A4.2	217.622	233.391	214.284	380.382	370.362	224.72	252.821	250.198	241.569	228.526	247.831	233.998
C07A4.3	C07A4.3	20.1502	6.63042	18.1235	7.06592	9.90934	11.0657	3.95032	11.3358	7.95288	2.97754	2.76906	5.08691
C07A9.1	clec-162	1.34335	1.32608	1.06609	0	1.23867	1.70242	1.12866	1.6194	1.98822	0	1.38453	0.847818
C07A9.10	C07A9.10	0	0	0	0	0	0	0	0	0	0.744385	0	0
C07A9.11	ncx-7	120.901	111.391	100.212	157.806	144.924	224.72	417.041	442.097	397.644	291.055	300.443	245.019
C07A9.12	C07A9.12	130.305	136.587	136.459	294.413	267.552	138.747	127.539	146.556	119.293	131.012	184.143	128.868
C07A9.13	C07A9.13	5.37338	0	4.26435	0	0	1.70242	2.82166	6.47761	3.97644	1.48877	0	5.08691
C07A9.2	C07A9.2	361.36	342.13	368.867	403.935	391.419	446.034	407.447	438.858	469.22	419.089	480.432	477.322
C07A9.3	tlk-1	3796.3	3650.71	3673.74	3903.92	3945.16	3438.04	3350.44	3360.26	3249.74	3785.94	2760.76	3408.23
C07A9.4	ncx-6	48.3605	23.8695	34.1148	55.3497	42.1147	47.6678	71.6701	60.7276	66.6054	46.8963	55.3813	29.6736
C07A9.5	C07A9.5	0	0	2.13218	0	0	0	1.12866	0.809701	0.99411	0	0	0.847818
C07A9.6	ugt-60	209.562	167.087	173.772	207.267	225.438	280.899	435.664	441.287	423.491	321.575	285.213	252.65
C07A9.7	set-3	456.738	480.043	460.55	439.265	418.67	560.948	540.065	570.03	600.442	578.387	598.118	566.342
C07A9.8	best-5	98.0642	94.152	75.6923	91.8569	81.7521	68.0968	115.124	131.981	109.352	59.5508	65.073	62.7385
C07A9.9	C07A9.9	1348.72	1316.8	1167.37	971.564	1004.56	678.415	642.774	652.619	540.796	666.969	721.341	603.646
C07B5.2	C07B5.2	1.34335	0	0	4.71061	1.23867	1.70242	7.90064	10.5261	3.97644	4.46631	5.53813	3.39127
C07B5.3	C07B5.3	76.5707	120.674	102.344	123.654	130.06	34.8996	50.7898	46.153	45.729	46.8963	60.9194	42.3909
C07B5.4	C07B5.4	599.132	586.129	603.406	827.89	859.635	516.685	427.199	448.575	452.32	504.693	463.818	516.321
C07B5.5	nuc-1	745.557	763.825	726.006	764.297	769.213	1343.21	1770.31	1701.18	1799.34	1310.12	1408.07	1380.25
C07B5.6	C07B5.6	14.7768	6.63042	7.46262	8.24357	12.3867	10.2145	13.544	7.28731	9.9411	8.93263	12.4608	12.7173
C07B5.8	C07B5.8	29.5536	18.5652	17.0574	21.1978	13.6253	17.8754	18.6229	21.8619	22.8645	23.8203	19.3834	27.1302
C07C7.1	C07C7.1	5.37338	6.63042	6.39653	8.24357	2.47734	3.40484	7.90064	6.47761	8.94699	5.95508	8.30719	4.23909
C07D10.1	C07D10.1	130.305	116.695	119.402	203.734	194.471	106.401	78.4421	82.5895	60.6407	106.447	146.76	96.6513
C07D10.2	bath-44	2498.62	2440	2547.95	2010.25	2102.02	1551.76	1423.24	1366.78	1446.43	1581.82	1503.6	1539.64
C07D10.3	sre-3	77.9141	67.6303	42.6435	69.4815	52.024	21.2803	16.9299	19.4328	3.97644	26.7979	33.2288	31.3693
C07D10.4	nas-7	1520.67	1461.35	1444.55	665.374	665.165	732.041	875.843	854.235	877.799	653.57	665.96	719.797
C07D10.5	C07D10.5	497.038	574.195	492.533	488.726	496.706	457.1	261.85	284.205	245.545	457.053	479.048	498.517
C07D10.6	C07D10.6	4.03004	2.65217	2.13218	3.53296	1.23867	3.40484	1.12866	0.809701	0	2.23316	0	3.39127
C07D8.5	C07D8.5	0	2.65217	4.26435	2.35531	2.47734	2.55363	2.82166	0.809701	0	3.72193	0	1.69564
C07D8.6	C07D8.6	1469.62	1486.54	1631.12	2185.72	2287.82	1901.6	2044.57	2039.64	2128.39	1877.34	1791.58	1871.13
C07E3.1	stip-1	846.308	737.303	805.963	698.348	732.053	950.802	999.431	942.492	1029.9	1001.94	866.717	991.099
C07E3.10	C07E3.10	484.948	499.934	461.616	667.729	718.427	507.321	347.628	336.026	350.921	520.325	545.505	522.256
C07E3.2	pro-2	1515.29	1532.95	1566.08	1349.59	1300.6	1808.82	2111.16	2047.73	2043.89	1830.44	1805.43	1836.37
C07E3.3	C07E3.3	4600.96	4792.47	4998.89	4323.16	4370.02	3209.91	1887.12	1863.93	1914.66	3404.07	3181.65	3221.71
C07E3.4	C07E3.4	1.34335	1.32608	1.06609	2.35531	0	3.40484	6.20765	11.3358	6.95877	1.48877	0	0
C07E3.5	ceh-57	20.1502	49.0651	33.0487	34.1519	21.0574	34.0484	17.4943	17.8134	17.894	20.0984	15.2298	15.2607
C07E3.6	ceh-58	361.36	395.173	442.427	366.25	345.588	228.124	195.259	178.944	219.698	202.473	217.371	247.563
C07E3.8	C07E3.8	4.03004	7.95651	7.46262	5.88827	6.19334	12.7682	9.0293	5.66791	13.9175	10.4214	16.6144	13.5651
C07E3.9	C07E3.9	232.399	197.587	218.548	262.617	272.507	181.308	146.162	165.179	176.952	157.81	210.449	161.085
C07F11.1	tol-1	1675.15	1563.45	1669.49	2223.41	2198.64	1410.46	1395.59	1371.63	1487.19	1508.12	1212.85	1456.55
C07F11.2	C07F11.2	260.609	266.543	233.473	187.247	170.936	124.277	105.53	87.4478	102.393	124.312	121.839	132.26
C07G1.1	svh-1	108.811	115.369	130.063	213.155	203.142	152.367	145.033	135.22	124.264	195.773	199.373	157.694
C07G1.3	pct-1	1828.29	1853.87	1863.52	2011.43	1947.19	1574.74	1545.7	1484.18	1500.11	1623.5	1583.9	1626.96
C07G1.4	wsp-1	1324.54	1193.48	1156.71	1024.56	1005.8	1043.58	1082.39	1028.32	1126.33	1199.95	942.866	1069.1
C07G1.5	hgrs-1	3902.42	3866.86	4070.33	3799.11	3742.02	3078.83	2502.81	2496.31	2501.18	3125.67	2478.31	3130.14
C07G1.6	C07G1.6	4.03004	2.65217	3.19827	8.24357	13.6253	0.851211	3.95032	4.04851	4.97055	2.23316	4.15359	3.39127
C07G1.7	C07G1.7	51.0471	57.0216	52.2383	49.4614	58.2174	17.0242	11.2866	17.8134	13.9175	18.6096	22.1525	20.3476
C07G1.8	glrx-22	639.433	612.651	623.662	521.7	445.92	492	434.535	416.996	466.237	468.963	494.278	461.213
C07G2.1	cpg-1	425.841	457.499	421.105	239.064	287.371	495.405	474.603	437.239	450.332	611.14	391.822	534.973
C07G2.2	atf-7	3547.78	3475.67	3378.43	3601.26	3381.56	2544.27	3315.45	3317.35	3309.39	2633.64	2472.77	2573.13
C07G2.3	cct-5	8179.63	8292.01	8430.63	8033.95	8186.36	10097.1	12727.9	12581.1	12704.7	10562.8	10774.4	10249.3
C07G3.10	C07G3.10	45.6738	39.7825	47.974	22.3754	26.012	23.8339	27.0879	24.291	34.7938	25.3091	22.1525	22.8911
C07G3.2	irg-1	650.179	745.26	746.262	468.706	464.5	489.446	311.511	302.019	350.921	492.783	552.428	538.364
C07G3.3	str-227	1.34335	1.32608	2.13218	3.53296	4.95467	3.40484	11.2866	7.28731	7.95288	2.97754	6.92266	6.78254
C07G3.4	str-226	1.34335	0	4.26435	0	1.23867	0.851211	0.564332	0.809701	0.99411	0	2.76906	0.847818
C07G3.5	str-228	0	0	0	0	0	0	1.12866	0	0	0	0	0
C07G3.6	str-225	1.34335	1.32608	3.19827	0	3.716	1.70242	5.07898	2.4291	2.98233	1.48877	1.38453	1.69564
C07G3.8	C07G3.8	17.4635	25.1956	10.6609	17.6648	23.5347	14.4706	15.8013	9.71642	12.9234	14.8877	17.9989	11.0216
C07G3.9	ugt-64	517.188	436.282	415.774	438.087	414.954	635.003	796.272	779.742	823.123	645.382	656.268	666.385
C07H4.1	C07H4.1	554.802	568.89	472.277	423.955	348.066	323.46	284.423	281.776	265.427	275.423	326.749	285.715
C07H4.2	clh-5	1274.84	1182.87	1182.29	1569.81	1443.05	1247.87	1394.46	1408.07	1317.2	1394.98	1283.46	1298.01
C07H6.1	lig-4	1011.54	989.259	1075.68	913.859	902.989	1046.99	897.287	894.72	924.522	1044.37	1085.47	1067.4
C07H6.2	C07H6.2	425.841	495.956	492.533	449.863	406.283	452.844	406.883	403.231	489.102	382.614	438.896	451.887
C07H6.3	cls-1	4224.82	4122.8	3860.31	3671.92	3476.94	2574.91	2457.1	2483.35	2194.99	3017.74	2320.47	2781.69
C07H6.4	C07H6.4	1452.16	1532.95	1454.14	1428.49	1509.94	1859.04	1932.84	1880.13	1909.68	1940.61	1877.42	1776.18
C07H6.5	cgh-1	1963.97	1982.5	1868.85	1749.99	1730.42	2855.81	3105.52	3020.19	3058.88	3182.99	2681.84	2824.93
C07H6.6	clk-2	534.652	519.825	510.656	520.523	532.627	653.73	685.098	646.951	630.266	678.88	639.654	679.95
C07H6.7	lin-39	323.746	271.847	308.1	266.15	267.552	314.097	314.897	285.015	317.121	297.01	271.368	245.867
C07H6.8	cux-7	844.965	791.673	947.753	813.758	801.418	929.522	861.734	853.425	925.516	819.568	935.943	880.883
C07H6.9	C07H6.9	20.1502	15.913	19.1896	20.0201	23.5347	16.173	12.4153	12.9552	12.9234	11.1658	9.69172	16.9564
C08A9.1	sod-3	1708.74	1684.13	1826.21	1255.38	1237.43	904.837	531.036	496.347	597.46	859.021	927.636	1013.14
C08A9.10	C08A9.10	0	0	0	0	0	0.851211	0	0	0	0	0	0
C08A9.3	C08A9.3	452.708	454.847	384.858	186.069	175.891	166.837	168.735	155.463	143.152	163.02	166.144	160.238
C08A9.6	C08A9.6	90.0042	92.8259	95.948	140.141	115.196	84.2698	79.5707	93.9254	117.305	83.3712	94.1481	97.4991
C08A9.7	sdz-2	2.68669	2.65217	3.19827	0	2.47734	0	1.12866	3.23881	4.97055	2.97754	2.76906	0.847818
C08A9.8	C08A9.8	5.37338	0	3.19827	5.88827	8.67067	2.55363	5.07898	4.04851	0.99411	3.72193	1.38453	4.23909
C08A9.9	C08A9.9	5.37338	3.97825	8.52871	11.7765	7.43201	3.40484	5.64332	0.809701	4.97055	3.72193	5.53813	3.39127
C08B11.1	zyg-11	945.715	934.89	869.928	711.302	779.122	1224.04	1548.53	1628.31	1545.84	1303.42	1182.39	1287.84
C08B11.2	hda-2	507.785	456.173	428.568	427.488	423.624	556.692	485.889	478.534	508.984	547.123	544.121	535.821
C08B11.3	swsn-7	2419.37	2339.21	2111.92	2541.38	2448.85	2295.71	2321.1	2460.68	2201.95	2698.4	1986.8	2299.28
C08B11.4	nrf-6	663.613	686.912	550.102	631.222	624.289	772.899	1230.81	1158.68	1054.75	818.824	843.18	791.862
C08B11.5	sap-49	779.141	877.868	730.271	693.638	802.657	987.404	1113.43	1123.06	1034.87	1037.67	940.097	938.535
C08B11.6	arp-6	529.278	551.651	527.714	491.081	538.82	647.771	643.902	570.03	619.33	644.638	679.805	643.494
C08B11.7	ubh-4	1473.65	1554.17	1542.63	1427.32	1409.6	1753.49	1767.49	1839.64	1906.7	1674.87	1957.73	1758.37
C08B11.8	C08B11.8	342.553	347.434	261.192	326.21	346.827	493.702	550.223	586.224	489.102	508.415	499.816	478.169
C08B11.9	C08B11.9	447.334	426.999	534.11	393.336	423.624	564.353	527.65	523.877	556.701	476.407	566.273	576.516
C08B6.1	ugt-17	838.248	791.673	671.636	580.583	422.386	721.827	1268.62	1245.32	1020.95	754.807	715.803	722.341
C08B6.10	C08B6.10	139.708	171.065	159.913	259.084	229.154	230.678	230.812	251.007	220.692	196.518	195.219	225.52
C08B6.11	C08B6.11	360.017	253.282	221.746	249.662	169.697	198.332	172.121	166.798	133.211	200.24	209.064	159.39
C08B6.12	srxa-18	4.03004	6.63042	8.52871	4.71061	4.95467	0	0.564332	0	0	0.744385	2.76906	0.847818
C08B6.13	srxa-19	5.37338	0	0	4.71061	0	0	3.38599	3.23881	0	2.23316	1.38453	0
C08B6.14	C08B6.14	0	0	1.06609	3.53296	0	1.70242	1.12866	2.4291	1.98822	0	0	3.39127
C08B6.2	C08B6.2	6.71673	5.30434	3.19827	4.71061	3.716	6.80968	10.158	14.5746	14.9116	2.97754	6.92266	8.47818
C08B6.3	C08B6.3	132.991	153.826	111.939	174.293	132.537	171.093	195.823	181.373	174.963	160.043	196.603	150.064
C08B6.4	C08B6.4	193.442	153.826	175.905	189.602	163.504	282.602	167.606	181.373	165.022	276.911	294.905	264.519
C08B6.5	C08B6.5	0	5.30434	3.19827	1.17765	1.23867	1.70242	2.25733	4.04851	2.98233	0.744385	4.15359	0.847818
C08B6.6	C08B6.6	0	0	0	0	0	0	0.564332	0	0	0.744385	0	0
C08B6.7	hpo-22	1552.91	1517.04	1429.62	1523.88	1612.75	1554.31	1669.29	1673.65	1615.43	1709.11	1421.91	1585.42
C08B6.8	C08B6.8	400.317	448.217	489.335	389.803	371.6	444.332	466.702	451.813	437.408	391.547	484.586	444.257
C08B6.9	aos-1	1026.32	1038.32	1052.23	909.148	900.511	1116.79	1189.61	1267.99	1193.93	1108.39	1121.47	1078.42
C08C3.1	egl-5	282.103	312.956	271.853	435.732	448.398	148.962	176.071	148.985	164.028	163.02	139.838	144.977
C08C3.2	bath-15	96.7209	107.413	88.4853	95.3899	78.0361	135.342	139.39	139.269	131.222	125.801	132.915	142.433
C08C3.3	mab-5	307.626	395.173	280.381	502.858	547.491	228.124	224.604	213.761	192.857	243.414	249.216	218.737
C08C3.4	cyk-7	484.948	460.151	450.955	261.439	322.054	610.318	658.011	630.757	621.319	602.208	621.655	557.016
C08D8.1	C08D8.1	30.897	33.1521	15.9913	15.3095	16.1027	9.36332	9.59364	9.71642	7.95288	10.4214	11.0763	11.0216
C08D8.2	tmd-2	1258.72	1226.63	1163.1	971.564	972.354	871.64	715.572	790.269	784.353	840.411	862.563	910.557
C08E3.1	C08E3.1	169.262	193.608	218.548	241.419	265.075	149.813	182.279	174.896	196.834	135.478	135.684	147.52
C08E3.10	fbxa-158	1389.02	1377.8	1357.13	1177.65	1143.29	747.363	547.966	533.593	561.672	725.031	804.413	804.579
C08E3.11	fbxa-159	29.5536	18.5652	14.9252	17.6648	18.58	9.36332	5.64332	5.66791	9.9411	11.1658	1.38453	8.47818
C08E3.12	fbxa-160	0	0	0	0	0	0	0	0	0	0	0	0
C08E3.13	C08E3.13	1503.2	1586	1726	2201.03	2289.06	1042.73	1124.15	1115.77	1222.75	987.055	1063.32	1036.88
C08E3.14	C08E3.14	0	0	0	2.35531	0	0.851211	0	0	0	0	0	0
C08E3.15	C08E3.15	6.71673	11.9348	4.26435	23.5531	12.3867	0.851211	0.564332	0	0	2.97754	2.76906	0.847818
C08E3.2	btb-15	0	2.65217	0	2.35531	4.95467	0.851211	0.564332	1.6194	0.99411	3.72193	2.76906	0
C08E3.3	bath-33	0	3.97825	0	1.17765	7.43201	0	0.564332	4.04851	0.99411	3.72193	5.53813	1.69564
C08E3.4	fbxa-161	95.3776	99.4564	87.4193	74.1921	49.5467	42.5605	28.7809	25.9104	16.8999	44.6631	29.0752	35.6084
C08E3.5	fbxa-162	541.368	510.543	432.832	362.717	353.02	314.097	204.288	169.228	168.999	323.063	358.594	343.366
C08E3.6	fbxa-163	448.678	450.869	421.105	628.867	649.062	211.1	129.796	125.504	111.34	284.355	264.446	278.932
C08E3.7	fbxa-164	201.502	232.065	222.812	150.74	123.867	116.616	60.3835	58.2985	80.5229	93.0482	128.761	112.76
C08E3.8	fbxa-165	1888.74	1876.41	1844.33	1304.84	1306.79	1092.1	509.591	498.776	547.754	1028	1049.47	1071.64
C08E3.9	fbxa-166	162.545	164.435	159.913	290.88	272.507	176.201	152.934	165.989	174.963	167.487	156.452	194.15
C08E8.1	C08E8.1	2.68669	0	3.19827	0	4.95467	5.95847	6.20765	10.5261	6.95877	3.72193	4.15359	6.78254
C08E8.10	C08E8.10	72.5407	78.239	66.0975	49.4614	43.3534	41.7093	24.8306	35.6269	35.788	49.1294	76.1492	44.9344
C08E8.11	C08E8.11	0	0	0	0	0	0	0	0	0	0	0	0
C08E8.2	C08E8.2	4.03004	2.65217	5.33044	1.17765	3.716	5.10726	0	0	0	2.23316	0	1.69564
C08E8.3	C08E8.3	2.68669	2.65217	0	1.17765	0	1.70242	5.07898	8.90672	5.96466	3.72193	5.53813	5.93473
C08E8.4	C08E8.4	9028.63	8764.09	9286.7	5752.84	5451.38	5470.73	2483.62	2466.35	2871.98	4930.81	5500.74	5546.43
C08E8.5	C08E8.5	0	0	0	0	0	0	0	0	0	0	0	0.847818
C08E8.6	C08E8.6	0	0	0	0	0	0	0	0	0	0	0	0
C08E8.9	C08E8.9	0	0	0	0	0	0	0	0	0	0	0	0.847818
C08F1.1	math-2	1.34335	1.32608	0	2.35531	0	0	0	0	0	0.744385	2.76906	0
C08F1.10	C08F1.10	5.37338	3.97825	9.5948	3.53296	1.23867	0.851211	2.25733	0.809701	0	2.23316	1.38453	0.847818
C08F1.11	C08F1.11	5.37338	3.97825	4.26435	10.5989	8.67067	5.95847	3.95032	4.04851	2.98233	2.23316	1.38453	3.39127
C08F1.3	fbxb-13	0	0	2.13218	0	0	0.851211	0.564332	0	0	0	0	0
C08F1.4	math-3	1441.41	1185.52	1133.25	1205.92	1227.52	1357.68	1665.34	1663.94	1479.24	1467.18	1450.99	1353.12
C08F1.5	math-4	232.399	250.63	239.87	354.474	323.292	217.91	426.635	438.858	395.656	236.715	207.68	261.128
C08F1.6	C08F1.6	1.34335	0	0	0	0	0.851211	0.564332	0.809701	0	0	0	0
C08F1.8	C08F1.8	4.03004	18.5652	9.5948	23.5531	21.0574	12.7682	6.20765	7.28731	3.97644	13.3989	6.92266	8.47818
C08F11.1	C08F11.1	122.244	107.413	123.666	103.633	118.912	109.806	89.7287	85.0186	106.37	107.936	127.377	109.369
C08F11.10	C08F11.10	0	0	1.06609	0	0	1.70242	2.82166	4.04851	0.99411	1.48877	0	0.847818
C08F11.11	C08F11.11	0	1.32608	0	0	0	0	0	0.809701	0	0	0	0.847818
C08F11.12	C08F11.12	0	0	0	0	0	0	0	0	0	0	0	0
C08F11.13	C08F11.13	1355.44	1322.11	1040.5	1406.12	1275.83	1401.94	1606.65	1667.98	1335.09	1345.1	1414.99	1359.05
C08F11.17	C08F11.17	0	0	0	0	0	0	0	0	0	0	0	0
C08F11.2	C08F11.2	1.34335	0	0	0	0	0	2.82166	0	0	0	1.38453	0
C08F11.3	C08F11.3	157.171	160.456	127.931	209.622	144.924	110.657	109.48	120.646	72.57	122.824	119.07	116.999
C08F11.4	sru-21	42.9871	49.0651	40.5114	20.0201	28.4894	17.0242	11.851	8.90672	9.9411	17.1209	23.537	15.2607
C08F11.5	fbxa-98	1556.94	1469.3	1344.34	827.89	831.146	649.474	403.497	418.616	384.72	604.441	652.114	600.255
C08F11.7	C08F11.7	72.5407	84.8694	87.4193	62.4156	73.0814	102.145	99.3224	112.548	89.4699	107.192	116.301	111.064
C08F11.8	ugt-22	1270.81	1120.54	1211.08	990.406	828.669	1547.5	2987.57	3061.48	2810.35	1631.69	1682.21	1538.79
C08F11.9	srz-29	4.03004	0	0	2.35531	0	0	0	1.6194	0	0.744385	2.76906	0
C08F8.1	pfd-1	1260.06	1306.19	1345.4	1244.78	1228.76	1400.24	1332.95	1412.93	1464.32	1303.42	1431.61	1428.57
C08F8.2	C08F8.2	497.038	489.325	507.458	515.812	522.718	766.941	900.673	902.817	923.528	787.56	739.34	767.275
C08F8.3	C08F8.3	272.699	271.847	302.769	128.364	139.969	423.052	339.728	399.183	452.32	417.6	422.282	461.213
C08F8.4	mboa-4	0	0	1.06609	1.17765	0	5.10726	3.38599	4.85821	5.96466	0.744385	2.76906	1.69564
C08F8.5	fbxb-9	1.34335	0	0	0	0	0	0	0	0	0	0	0.847818
C08F8.6	C08F8.6	5.37338	5.30434	3.19827	3.53296	12.3867	6.80968	10.158	8.09701	5.96466	12.6546	11.0763	3.39127
C08F8.7	rap-3	588.385	506.564	570.357	552.319	542.536	267.28	222.347	204.854	227.651	258.302	297.674	289.106
C08F8.8	nhr-67	85.9741	91.4998	69.2957	63.5933	75.5587	77.4602	72.2344	69.6343	72.57	78.1605	66.4575	70.3689
C08F8.9	C08F8.9	294.193	259.913	314.496	254.373	257.643	339.633	418.734	429.142	501.031	348.372	398.745	368.801
C08G5.1	C08G5.1	0	0	0	0	0	0.851211	0.564332	0	0	0	0	0
C08G5.2	fbxc-48	1.34335	2.65217	0	0	0	0	4.51465	6.47761	1.98822	1.48877	0	0
C08G5.3	C08G5.3	4.03004	5.30434	4.26435	2.35531	1.23867	2.55363	1.12866	0.809701	1.98822	1.48877	2.76906	0.847818
C08G5.4	snt-6	358.673	379.26	370.999	335.631	338.156	195.778	234.762	237.243	252.504	183.119	173.066	190.759
C08G5.6	C08G5.6	17.4635	25.1956	24.52	21.1978	18.58	19.5778	14.6726	17.8134	18.8881	14.1433	20.768	18.652
C08G5.7	C08G5.7	8.06008	6.63042	11.727	2.35531	2.47734	3.40484	2.25733	3.23881	0	5.2107	2.76906	3.39127
C08G9.1	C08G9.1	898.698	846.042	910.44	764.297	868.306	541.37	549.659	520.638	572.607	518.837	577.35	538.364
C08G9.2	C08G9.2	678.39	651.108	563.961	476.949	455.83	370.277	341.985	325.5	300.221	460.03	304.597	366.257
C08H9.1	C08H9.1	14.7768	11.9348	13.8591	25.9084	21.0574	30.6436	31.6026	31.5784	32.8056	23.8203	19.3834	23.7389
C08H9.10	C08H9.10	10.7468	1.32608	6.39653	2.35531	12.3867	8.51211	15.237	15.3843	9.9411	6.69947	11.0763	12.7173
C08H9.11	C08H9.11	5.37338	2.65217	7.46262	9.42122	7.43201	17.0242	25.9593	18.6231	24.8527	10.4214	27.6906	9.326
C08H9.12	C08H9.12	10.7468	11.9348	5.33044	2.35531	7.43201	12.7682	15.237	21.8619	11.9293	8.18824	13.8453	11.0216
C08H9.13	C08H9.13	37.6137	45.0869	51.1722	43.5732	27.2507	36.6021	23.7019	16.194	17.894	36.4749	20.768	24.5867
C08H9.14	C08H9.14	9.40342	3.97825	4.26435	4.71061	2.47734	4.25605	4.51465	3.23881	0.99411	1.48877	5.53813	5.08691
C08H9.15	C08H9.15	189.412	169.739	188.698	294.413	323.292	301.329	323.926	304.448	329.05	255.324	271.368	262.824
C08H9.16	C08H9.16	325.09	320.913	384.858	286.17	262.598	471.571	397.854	412.948	369.809	422.067	524.737	450.191
C08H9.2	C08H9.2	16006	16142.4	15268.5	31388	31661.6	20672.5	26329.5	25863.5	24851.7	26011.8	18244	21164.1
C08H9.3	C08H9.3	412.407	413.738	392.321	432.199	437.25	585.633	575.618	575.698	580.56	538.935	610.578	510.386
C08H9.4	C08H9.4	8.06008	7.95651	3.19827	14.1318	14.864	17.0242	37.8102	34.0075	35.788	31.2642	15.2298	27.1302
C08H9.5	old-1	18.8068	27.8478	12.7931	14.1318	26.012	29.7924	65.4625	46.9627	49.7055	40.9412	48.4586	33.9127
C08H9.6	C08H9.6	1.34335	1.32608	2.13218	4.71061	3.716	0.851211	0.564332	3.23881	2.98233	3.72193	0	1.69564
C08H9.7	C08H9.7	9.40342	6.63042	4.26435	7.06592	4.95467	11.9169	18.0586	18.6231	17.894	9.67701	8.30719	11.8695
C09B7.1	ser-7	102.094	110.065	105.543	108.344	86.7067	65.5432	74.4918	57.4888	54.676	67.7391	48.4586	64.4342
C09B7.2	C09B7.2	514.501	539.716	530.912	488.726	540.059	429.01	290.066	304.448	307.18	330.507	401.514	392.54
C09B8.1	ipp-5	893.325	966.716	1065.02	1084.62	1117.28	834.186	744.918	706.869	795.288	800.959	823.796	896.144
C09B8.3	C09B8.3	116.871	75.5868	73.5601	60.0603	81.7521	106.401	91.986	72.8731	62.6289	111.658	107.993	105.977
C09B8.4	C09B8.4	61.7939	58.3477	54.3705	44.7508	85.4681	30.6436	32.1669	41.2948	28.8292	20.8428	40.1514	26.2824
C09B8.5	C09B8.5	36.2703	31.826	22.3879	36.5072	30.9667	10.2145	16.3656	18.6231	15.9058	10.4214	19.3834	16.9564
C09B8.6	hsp-25	3801.67	3856.25	4507.42	3381.04	3589.66	2740.05	2325.61	2370	2650.3	2614.28	2496.31	2664.69
C09B8.7	pak-1	1163.34	1300.89	1113	1653.42	1646.19	1148.28	1402.93	1390.26	1260.53	1264.71	1122.86	1209.84
C09B8.8	C09B8.8	42.9871	35.8043	36.247	58.8827	24.7734	20.4291	21.4446	28.3395	9.9411	21.5872	16.6144	22.8911
C09B9.1	C09B9.1	17.4635	17.2391	10.6609	27.086	21.0574	13.6194	17.4943	14.5746	14.9116	17.8653	17.9989	11.0216
C09B9.2	C09B9.2	0	0	0	0	0	0.851211	4.51465	3.23881	4.97055	0.744385	0	1.69564
C09B9.3	best-6	0	2.65217	0	0	0	0	2.82166	2.4291	1.98822	2.23316	1.38453	0
C09B9.4	C09B9.4	0	1.32608	3.19827	11.7765	2.47734	4.25605	6.77198	0.809701	5.96466	2.23316	1.38453	1.69564
C09B9.6	msp-55	0	0	0	0	0	0	1.69299	1.6194	0.99411	0	0	2.54345
C09B9.7	C09B9.7	0	0	0	0	0	0	3.95032	4.85821	3.97644	0.744385	1.38453	0.847818
C09B9.8	hot-9	106.124	98.1303	121.534	102.456	84.2294	73.2041	82.9567	92.306	86.4875	76.6717	65.073	77.9993
C09C7.1	zig-4	235.086	234.717	247.333	121.298	139.969	150.664	174.378	170.037	139.175	136.223	164.759	142.433
C09D1.1	unc-89	14367.1	14389.3	12393.3	15450.8	15422.7	9845.1	12626.4	11763.3	10968	15818.9	6724.67	10292.5
C09D1.2	clec-89	18.8068	14.5869	22.3879	23.5531	23.5347	40.0069	50.2255	58.2985	54.676	33.4973	44.305	49.1734
C09D4.1	C09D4.1	409.72	373.956	366.734	363.895	359.214	406.879	479.117	527.925	483.137	393.036	440.281	368.801
C09D4.2	C09D4.2	210.905	253.282	224.945	327.388	287.371	263.875	271.443	276.108	263.439	262.768	310.135	278.932
C09D4.3	C09D4.3	13.4335	13.2608	2.13218	12.9542	27.2507	20.4291	20.3159	26.7201	33.7997	20.8428	17.9989	19.4998
C09D4.4	C09D4.4	1006.17	958.759	924.299	1005.72	999.605	1280.22	1411.96	1408.88	1428.54	1365.95	1164.39	1325.14
C09D4.5	rpl-19	29904.2	31994.4	32029.6	30399.9	31458.4	37068.5	44050.6	43787	43971.5	36646.1	39162.9	37042
C09D4.6	C09D4.6	1.34335	3.97825	1.06609	5.88827	3.716	2.55363	2.82166	0.809701	2.98233	2.97754	2.76906	4.23909
C09D8.1	ptp-3	3794.95	3776.69	3374.17	5060.38	5052.53	2155.27	2636.56	2617.76	2549.89	2764.65	1716.82	2150.91
C09E10.2	dgk-1	1090.8	1051.59	1062.89	1222.4	1156.92	715.017	732.502	731.16	660.089	737.686	542.736	702.841
C09E7.1	srxa-5	4.03004	1.32608	0	2.35531	0	0.851211	1.12866	1.6194	1.98822	2.23316	1.38453	2.54345
C09E7.10	C09E7.10	47.0171	42.4347	27.7183	18.8424	30.9667	15.3218	16.9299	24.291	18.8881	18.6096	22.1525	20.3476
C09E7.2	pqn-10	34.927	39.7825	25.5861	31.7966	30.9667	41.7093	33.2956	29.1493	25.8469	29.7754	41.5359	38.1518
C09E7.3	oig-1	111.498	144.543	128.997	109.522	80.5134	68.9481	56.4332	58.2985	49.7055	69.2278	87.2255	90.7165
C09E7.4	C09E7.4	206.875	238.695	226.011	345.052	325.77	188.118	221.782	237.243	231.628	190.563	182.758	200.933
C09E7.5	C09E7.5	8.06008	11.9348	2.13218	3.53296	7.43201	7.66089	2.82166	8.09701	4.97055	2.23316	8.30719	6.78254
C09E7.6	C09E7.6	28.2103	34.4782	21.3218	44.7508	33.444	34.8996	36.1172	45.3433	37.7762	43.1744	26.3061	39.8474
C09E7.7	C09E7.7	503.755	510.543	478.674	534.654	517.763	526.048	529.343	531.164	515.943	549.356	559.351	539.212
C09E7.8	C09E7.8	595.102	600.716	464.815	599.425	559.878	524.346	489.84	548.978	504.014	610.396	510.892	601.951
C09E7.9	C09E7.9	204.189	232.065	211.086	274.393	273.746	299.626	265.8	295.541	276.363	317.853	258.907	297.584
C09E8.1	C09E8.1	1830.98	2046.15	1747.32	1728.79	1851.81	1702.42	1653.49	1643.69	1579.64	1736.65	1532.68	1571.01
C09E8.2	lips-7	2465.04	2474.47	2478.66	1452.05	1448	1095.51	871.328	847.757	925.516	955.791	1031.48	1049.6
C09E8.3	mlt-10	1445.44	1409.63	1538.37	701.881	696.131	1807.12	4066.57	4131.91	4526.18	1916.05	1682.21	1855.03
C09E9.1	C09E9.1	228.369	261.239	257.993	210.8	229.154	207.695	191.308	206.474	174.963	203.962	224.294	187.368
C09F12.1	clc-1	5208.15	5060.34	5465.84	4535.14	4474.07	4719.96	2344.8	2357.04	2454.46	4111.99	4755.87	4611.28
C09F12.2	C09F12.2	127.618	131.282	144.988	246.129	236.586	267.28	246.613	246.959	271.392	282.866	199.373	250.954
C09F12.3	C09F12.3	33.5836	39.7825	49.0401	42.3955	40.876	43.4117	38.9389	30.7687	36.7821	37.9637	45.6895	36.4562
C09F5.1	C09F5.1	1673.81	1643.02	1764.38	2563.75	2619.78	1360.23	1271.44	1269.61	1266.5	1311.61	1284.85	1372.62
C09F5.2	orai-1	339.867	388.543	414.708	403.935	426.102	540.519	604.963	619.422	646.171	495.761	539.967	533.278
C09F5.3	C09F5.3	6.71673	6.63042	2.13218	17.6648	13.6253	5.10726	3.95032	3.23881	4.97055	3.72193	11.0763	3.39127
C09F9.1	C09F9.1	0	0	0	0	3.716	0	1.12866	0.809701	0	1.48877	1.38453	0.847818
C09F9.2	C09F9.2	6816.14	6584.01	6465.83	12193.4	12349.5	5548.19	5259.01	5213.67	4953.65	7123.77	3897.46	5519.3
C09F9.3	glna-1	454.051	481.369	463.748	388.626	386.464	438.373	368.508	348.172	369.809	481.617	365.516	421.366
C09G1.1	pqn-11	0	1.32608	3.19827	2.35531	2.47734	2.55363	3.38599	4.85821	2.98233	1.48877	0	2.54345
C09G1.2	C09G1.2	4.03004	5.30434	3.19827	1.17765	3.716	3.40484	1.69299	3.23881	2.98233	8.93263	4.15359	1.69564
C09G1.3	C09G1.3	0	0	0	0	0	0	0	0	0	0	0	0
C09G1.4	C09G1.4	299.566	347.434	324.091	388.626	355.498	203.439	257.335	280.157	262.445	251.602	245.062	222.976
C09G1.5	C09G1.5	69.854	66.3042	88.4853	43.5732	56.9787	47.6678	47.9682	55.0597	52.6878	54.3401	58.1503	51.7169
C09G12.1	ceh-53	0	0	1.06609	0	4.95467	4.25605	2.25733	4.04851	0.99411	7.44385	1.38453	2.54345
C09G12.10	srz-83	0	0	0	1.17765	0	0	1.69299	0	0	0	0	0.847818
C09G12.11	srz-82	0	0	0	1.17765	4.95467	0	0	0.809701	0	0	1.38453	1.69564
C09G12.16	srz-37	0	0	0	0	0	1.70242	0	0	0	0	0	0
C09G12.17	C09G12.17	0	0	0	1.17765	1.23867	0	0.564332	0	0	0.744385	0	0
C09G12.2	srz-79	0	0	0	0	0	0	0	0	0.99411	0	0	0
C09G12.3	srz-78	4.03004	0	1.06609	0	0	0.851211	0	0.809701	0	0.744385	2.76906	1.69564
C09G12.5	C09G12.5	0	0	0	0	0	0	0	0	0	0	0	0
C09G12.6	srz-70	1.34335	1.32608	0	0	0	0.851211	1.12866	0	0	0	0	0.847818
C09G12.8	ced-10	1167.37	949.477	1028.78	1161.17	1129.66	1140.62	1088.6	1127.1	966.275	1251.31	1204.54	1076.73
C09G12.9	tsg-101	1015.57	1072.8	1059.69	1104.64	1159.39	974.636	940.741	949.78	950.369	1008.64	984.402	1002.97
C09G4.1	hyl-1	999.449	903.064	882.721	995.117	869.545	1668.37	1551.35	1708.47	1620.4	1618.29	1611.59	1563.38
C09G4.2	pkg-2	1629.48	1751.76	1804.89	1759.41	1670.96	2882.2	2941.86	2956.22	2992.27	2917.99	2853.52	2902.08
C09G4.3	cks-1	1.34335	2.65217	1.06609	2.35531	0	0.851211	1.69299	1.6194	3.97644	0.744385	1.38453	0
C09G4.4	C09G4.4	0	0	0	0	0	0	0	0	0	0	0	0
C09G4.5	mes-6	803.321	889.803	867.796	853.798	857.158	1144.03	1139.95	1165.16	1173.05	1185.06	1066.09	1085.21
C09G5.1	ggr-1	151.798	141.891	111.939	105.989	89.1841	83.4186	64.8981	56.6791	77.5406	69.2278	65.073	79.6949
C09G5.2	dph-2	370.763	380.586	378.461	270.86	245.256	516.685	593.677	564.362	558.69	493.528	505.354	545.147
C09G5.3	col-79	138.365	110.065	156.715	95.3899	78.0361	139.599	243.791	229.955	237.592	145.9	174.451	150.064
C09G5.4	col-39	2084.87	2132.34	2332.6	1070.49	1004.56	4286.7	9208.2	9303.47	9657.78	4299.57	4343.28	4417.98
C09G5.5	col-80	357.33	360.695	368.867	177.826	173.413	591.591	1019.18	1050.99	1070.66	625.284	625.808	574.821
C09G5.6	bli-1	26.8669	34.4782	25.5861	96.5676	126.344	30.6436	17.4943	28.3395	20.8763	39.4524	34.6133	26.2824
C09G5.7	C09G5.7	26.8669	29.1739	29.8505	22.3754	30.9667	54.4775	40.6319	41.2948	37.7762	52.107	47.0741	47.4778
C09G5.8	mks-5	206.875	136.587	186.565	150.74	158.549	83.4186	73.3631	84.2089	79.5288	86.3487	88.61	85.6296
C09G9.1	C09G9.1	1513.95	1613.85	1640.71	1568.63	1635.04	1490.47	1350.45	1319.81	1442.45	1409.12	1297.31	1489.62
C09G9.2	npp-23	568.235	506.564	492.533	537.01	562.355	679.266	654.625	699.582	674.006	664.736	638.269	657.059
C09G9.3	C09G9.3	1.34335	11.9348	13.8591	36.5072	37.16	19.5778	11.851	14.5746	7.95288	14.1433	16.6144	11.0216
C09G9.4	hdl-2	4.03004	3.97825	1.06609	25.9084	34.6827	7.66089	6.20765	15.3843	5.96466	3.72193	6.92266	4.23909
C09G9.5	C09G9.5	193.442	143.217	117.27	138.963	96.6161	79.1626	102.144	107.69	61.6348	80.3936	96.9172	56.8038
C09G9.6	oma-1	122.244	155.152	130.063	104.811	71.8427	274.09	286.116	272.869	260.457	303.709	276.906	276.389
C09G9.7	npax-4	0	0	0	1.17765	2.47734	0.851211	3.38599	4.85821	1.98822	0	1.38453	1.69564
C09G9.8	C09G9.8	0	0	0	0	0	0	0.564332	0	0	0	0	0
C09H10.1	rpl-42	0	2.65217	0	0	2.47734	2.55363	0	0	1.98822	2.23316	2.76906	0.847818
C09H10.10	C09H10.10	228.369	228.087	232.407	231.998	245.256	415.391	392.21	404.851	379.75	388.569	366.901	387.453
C09H10.2	rpl-41	19900.3	20766.5	23017.9	20851.5	21150.3	22337.5	22580.6	22818.2	26871.8	18789.8	21539.2	22585
C09H10.3	nuo-1	6923.6	7052.12	7214.22	6365.21	6597.14	7813.26	8988.11	8861.37	8869.45	7854.01	7776.91	7813.49
C09H10.5	C09H10.5	274.043	293.065	327.289	215.511	221.722	320.055	242.098	277.728	304.198	250.858	269.984	298.432
C09H10.6	nasp-1	1272.15	1269.06	1276.11	1204.74	1117.28	1393.43	1220.08	1246.94	1267.49	1293.74	1289	1325.99
C09H10.7	apc-17	205.532	236.043	200.425	261.439	247.734	252.81	291.759	293.922	297.239	316.364	174.451	244.172
C09H10.8	glb-4	92.6909	79.5651	101.278	80.0804	84.2294	43.4117	49.0968	34.0075	38.7703	45.4075	37.3824	42.3909
C09H10.9	C09H10.9	28.2103	22.5434	19.1896	34.1519	32.2054	33.1972	18.6229	16.194	21.8704	31.2642	34.6133	39.8474
C09H5.1	C09H5.1	0	0	0	0	0	0	0	0	0	0	0	0
C09H5.2	catp-3	3937.35	3683.86	3499.97	2335.29	2411.69	2467.66	5058.1	4986.95	4622.61	2778.79	2471.39	2583.3
C09H5.3	str-140	0	0	2.13218	0	1.23867	0.851211	0	0	0	0	1.38453	0
C09H5.4	str-143	17.4635	15.913	12.7931	4.71061	8.67067	2.55363	3.95032	3.23881	2.98233	0.744385	2.76906	2.54345
C09H5.5	str-144	22.8369	22.5434	19.1896	12.9542	7.43201	7.66089	12.9796	8.90672	10.9352	8.18824	5.53813	7.63036
C09H5.6	str-131	9.40342	7.95651	3.19827	1.17765	3.716	5.10726	4.51465	8.09701	10.9352	3.72193	12.4608	9.326
C09H5.7	C09H5.7	0	0	0	0	0	0	1.12866	0	0	0.744385	0	0.847818
C09H5.9	str-130	13.4335	10.6087	7.46262	9.42122	4.95467	6.80968	8.46497	7.28731	5.96466	4.46631	1.38453	3.39127
C09H6.1	spr-4	1840.38	1688.11	1739.86	1991.41	1938.51	1527.92	1585.21	1650.98	1477.25	1700.18	1250.23	1510.81
C09H6.2	lin-10	1986.81	2084.61	1964.8	1954.9	2009.12	1361.94	1470.08	1441.27	1410.64	1523.01	1344.38	1350.57
C09H6.3	mau-2	444.647	449.543	360.338	378.027	345.588	499.661	537.244	491.489	489.102	533.724	555.197	525.647
C10A4.1	C10A4.1	10.7468	6.63042	3.19827	38.8626	7.43201	11.0657	10.7223	11.3358	9.9411	14.8877	13.8453	7.63036
C10A4.10	C10A4.10	26.8669	15.913	22.3879	68.3039	61.9334	70.6505	96.5007	102.832	88.4758	66.2503	76.1492	55.1082
C10A4.2	C10A4.2	1.34335	0	0	1.17765	0	0	0.564332	1.6194	0	0	0	0
C10A4.3	C10A4.3	51.0471	41.1086	37.3131	42.3955	40.876	33.1972	23.1376	33.1978	28.8292	31.2642	31.8442	39.8474
C10A4.4	C10A4.4	0	0	1.06609	1.17765	3.716	2.55363	1.69299	4.04851	0.99411	1.48877	0	0
C10A4.5	gad-2	55.0772	57.0216	53.3044	78.9028	64.4107	52.7751	45.1465	40.4851	35.788	56.5733	52.6122	64.4342
C10A4.6	C10A4.6	2.68669	1.32608	0	2.35531	1.23867	1.70242	1.12866	0	0.99411	0.744385	0	2.54345
C10A4.7	C10A4.7	6.71673	10.6087	2.13218	15.3095	4.95467	6.80968	8.46497	4.04851	3.97644	8.18824	9.69172	5.08691
C10A4.8	mnm-2	44.3304	26.5217	39.4453	40.0402	44.592	46.8166	34.9886	38.056	44.7349	35.7305	35.9978	38.9996
C10A4.9	C10A4.9	2.68669	5.30434	7.46262	0	2.47734	9.36332	8.46497	12.9552	4.97055	5.95508	6.92266	8.47818
C10B5.1	C10B5.1	90.0042	79.5651	60.767	44.7508	54.5014	74.9065	88.6001	74.4925	72.57	78.9049	88.61	83.934
C10B5.3	C10B5.3	251.206	259.913	315.562	275.571	279.939	279.197	197.516	217.81	256.48	250.858	257.523	267.91
C10C5.1	C10C5.1	1383.65	1388.41	1084.21	1362.54	1383.59	1037.63	1262.41	1259.09	1037.85	1514.82	611.963	1041.12
C10C5.2	C10C5.2	1192.89	1003.85	857.135	771.363	735.769	611.169	437.357	436.429	342.968	620.817	758.723	609.581
C10C5.3	C10C5.3	146.425	115.369	150.318	149.562	151.117	152.367	134.311	133.601	139.175	147.388	185.527	150.912
C10C5.4	C10C5.4	75.2274	60.9999	72.494	34.1519	22.296	35.7508	58.6905	89.0672	78.5347	44.6631	27.6906	35.6084
C10C5.5	C10C5.5	22.8369	23.8695	18.1235	10.5989	12.3867	4.25605	11.851	16.194	8.94699	8.18824	9.69172	5.08691
C10C5.6	daf-15	2392.5	2426.74	2225.99	2659.14	2694.1	2526.39	3203.15	3276.86	2935.61	3092.92	2183.41	2544.3
C10C5.7	C10C5.7	69.854	60.9999	73.5601	60.0603	40.876	68.9481	36.6816	51.8209	39.7644	42.43	66.4575	61.0429
C10C6.1	kin-4	2551.01	2593.82	2619.38	2433.03	2503.35	1797.76	1996.61	2008.06	2000.15	2136.39	1416.38	1883.85
C10C6.2	npr-3	90.0042	80.8912	67.1636	102.456	75.5587	52.7751	68.2841	70.444	77.5406	50.6182	80.3028	78.8471
C10C6.3	C10C6.3	0	0	3.19827	1.17765	0	0	1.69299	0	2.98233	0	0	0.847818
C10C6.5	wht-2	1598.58	1609.87	1607.66	1209.45	999.605	1389.18	1181.15	1259.09	1203.87	1539.39	1396.99	1533.7
C10C6.6	catp-8	3451.06	3242.28	2950.93	3938.07	3930.29	3048.18	3641.63	3599.12	3400.85	3581.24	3033.51	3264.1
C10C6.7	C10C6.7	10.7468	11.9348	11.727	4.71061	4.95467	11.9169	18.0586	20.2425	14.9116	12.6546	17.9989	21.1955
C10E2.1	C10E2.1	10.7468	2.65217	2.13218	3.53296	1.23867	2.55363	3.38599	3.23881	1.98822	1.48877	0	5.08691
C10E2.2	C10E2.2	77.9141	78.239	71.4279	91.8569	85.4681	62.1384	50.2255	59.9179	53.6819	67.7391	81.6874	73.7602
C10E2.3	hda-4	1367.53	1417.58	1289.97	1541.55	1377.4	1101.47	1092.55	1123.87	1028.9	1142.63	851.487	998.73
C10E2.4	C10E2.4	14.7768	6.63042	7.46262	5.88827	8.67067	11.0657	12.9796	4.04851	10.9352	8.18824	4.15359	11.0216
C10E2.5	C10E2.5	8.06008	9.28259	12.7931	9.42122	6.19334	7.66089	8.46497	3.23881	11.9293	10.4214	9.69172	9.326
C10E2.6	C10E2.6	745.557	623.26	649.248	780.784	800.179	914.2	1718.39	1735.19	1503.09	1060.75	948.404	913.1
C10F3.1	cpg-4	338.523	315.608	319.827	179.003	190.755	414.54	360.608	365.175	344.956	429.51	418.129	401.866
C10F3.2	dhs-16	912.132	922.955	939.224	1074.02	1096.22	549.031	334.084	316.593	337.003	542.657	624.424	590.929
C10F3.3	acy-2	190.755	177.695	211.086	149.562	153.595	114.062	122.46	105.261	103.387	119.102	123.223	115.303
C10F3.4	mcp-1	265.982	240.021	308.1	333.276	315.86	265.578	239.841	238.862	268.41	231.504	265.83	257.737
C10F3.5	pcm-1	600.476	584.803	674.834	574.695	551.207	442.629	384.874	360.317	397.644	447.376	447.204	415.431
C10F3.6	fut-8	686.45	692.216	635.389	617.09	626.766	709.91	744.918	756.261	765.464	662.503	701.957	683.341
C10F3.7	C10F3.7	7415.27	7630.29	7896.52	3755.54	3749.45	2645.56	1481.93	1423.46	1563.73	2385.01	2807.83	2664.69
C10G11.1	C10G11.1	0	0	0	0	0	0	0	0	0	0	0	0
C10G11.10	C10G11.10	1.34335	0	0	0	0	0.851211	0	0	1.98822	0	0	0.847818
C10G11.2	srh-50	0	0	0	0	0	0	1.12866	0	0	0	1.38453	1.69564
C10G11.3	srh-51	0	0	0	0	0	0.851211	0.564332	0	0	0	0	0
C10G11.4	srh-49	5.37338	0	0	0	0	0	0	0.809701	0.99411	0	0	0.847818
C10G11.5	pnk-1	3945.41	3707.73	3732.38	3043.06	2928.21	3243.96	2506.76	2371.62	2525.04	3133.86	3278.57	3251.38
C10G11.6	C10G11.6	126.275	151.174	130.063	129.542	159.788	181.308	215.575	211.332	174.963	194.285	168.913	184.824
C10G11.7	C10G11.7	4713.8	4581.62	5060.72	5200.52	5292.83	4059.42	3427.75	3265.53	3401.84	4146.23	4091.29	4128.03
C10G11.8	C10G11.8	1.34335	0	1.06609	0	1.23867	0	3.38599	3.23881	4.97055	0	1.38453	2.54345
C10G11.9	C10G11.9	0	0	0	0	0	0.851211	2.25733	3.23881	0.99411	0.744385	2.76906	2.54345
C10G6.1	egal-1	5605.78	5454.19	5529.8	3981.64	3755.64	3712.98	2774.25	2859.87	2736.78	3719.69	3465.48	3761.77
C10G8.1	srg-26	0	1.32608	1.06609	4.71061	1.23867	2.55363	1.69299	0.809701	0	2.23316	0	0.847818
C10G8.2	C10G8.2	1.34335	0	0	0	0	0	0.564332	0	0	0	0	0.847818
C10G8.3	C10G8.3	107.468	122	97.014	120.121	136.253	154.069	38.3745	32.3881	41.7526	131.012	150.914	170.411
C10G8.4	C10G8.4	0	0	0	0	0	0	0	0.809701	0	0	0	0
C10G8.5	ncx-2	2290.4	2377.67	2396.57	2826.37	2913.35	2309.33	3502.24	3393.46	3544	2606.84	2076.8	2467.15
C10G8.6	ceh-34	132.991	108.739	118.336	98.9229	86.7067	124.277	129.232	123.884	135.199	142.922	120.454	141.586
C10G8.7	ceh-33	24.1802	9.28259	21.3218	11.7765	17.3413	20.4291	21.4446	23.4813	18.8881	18.6096	19.3834	19.4998
C10G8.8	C10G8.8	3910.48	3780.67	3847.51	3220.88	3434.83	2820.06	2202.59	2196.72	2291.42	2779.54	2929.67	2854.6
C10H11.1	viln-1	1540.82	1481.24	1494.66	937.412	1015.71	1373.85	1317.15	1317.38	1449.41	1459.74	1363.76	1405.68
C10H11.10	kca-1	184.038	180.348	154.583	115.41	132.537	275.792	254.514	257.485	248.527	288.077	256.138	284.867
C10H11.3	ugt-25	3927.94	3714.36	3367.77	2104.47	1975.68	3275.46	2209.92	2262.31	2223.82	3398.86	3349.18	3418.4
C10H11.4	ugt-28	754.96	794.325	809.161	406.29	387.703	309.841	420.991	395.134	376.768	342.417	323.98	350.149
C10H11.5	ugt-27	18.8068	13.2608	3.19827	9.42122	13.6253	12.7682	10.158	10.5261	12.9234	9.67701	16.6144	16.9564
C10H11.6	ugt-26	480.918	501.26	443.493	469.884	443.443	546.477	696.949	728.731	694.883	579.132	545.505	626.538
C10H11.7	C10H11.7	0	0	2.13218	1.17765	4.95467	0	3.38599	0	0.99411	1.48877	1.38453	1.69564
C10H11.8	C10H11.8	396.287	362.021	413.642	406.29	366.646	439.225	361.172	391.086	375.773	402.713	420.898	407.8
C10H11.9	let-502	2835.8	2873.63	2494.65	3282.12	3203.19	2639.6	3030.46	3048.53	2580.71	3175.55	2396.62	2779.15
C11D2.1	C11D2.1	0	0	0	0	0	0	0	0	0	0	0	0
C11D2.2	C11D2.2	76.5707	67.6303	67.1636	28.2637	35.9214	68.9481	60.9478	59.9179	46.7232	55.8289	70.6111	76.3036
C11D2.3	C11D2.3	13.4335	7.95651	4.26435	7.06592	12.3867	9.36332	14.1083	4.04851	12.9234	8.93263	6.92266	8.47818
C11D2.4	C11D2.4	420.467	465.456	512.789	381.56	409.999	608.616	706.543	699.582	696.871	615.607	606.425	599.407
C11D2.6	unc-77	687.793	608.673	565.027	747.81	686.222	345.591	371.33	341.694	337.997	426.533	386.284	371.344
C11D2.7	C11D2.7	857.055	875.216	934.96	882.062	907.943	932.076	907.445	914.153	975.222	852.321	974.71	993.643
C11D9.1	cgef-2	381.51	359.369	355.007	373.316	328.247	217.91	224.04	233.194	230.633	212.894	222.91	233.15
C11E4.1	gpx-5	3382.54	3396.1	4013.82	2401.23	2333.65	1442.8	1361.73	1336.82	1413.62	1258.76	1432.99	1386.18
C11E4.2	gpx-3	21.4935	27.8478	21.3218	32.9743	39.6374	87.6747	134.311	141.698	163.034	98.2589	78.9183	87.3253
C11E4.3	del-8	13.4335	9.28259	19.1896	14.1318	18.58	7.66089	10.7223	6.47761	8.94699	14.8877	15.2298	11.8695
C11E4.6	C11E4.6	1301.7	1314.15	1202.55	2109.18	1967	1011.24	1013.54	962.735	876.805	1260.24	934.559	1031.79
C11E4.7	C11E4.7	21.4935	21.2174	18.1235	24.7307	42.1147	18.7266	19.1873	21.0522	11.9293	19.354	24.9216	26.2824
C11E4.8	C11E4.8	9.40342	9.28259	9.5948	14.1318	14.864	7.66089	7.90064	10.5261	11.9293	8.93263	5.53813	11.8695
C11G10.1	C11G10.1	167.918	176.369	155.649	260.261	327.008	143.003	124.153	127.123	111.34	133.989	135.684	143.281
C11G10.2	C11G10.2	24.1802	35.8043	39.4453	38.8626	42.1147	24.6851	18.6229	29.959	25.8469	26.7979	22.1525	22.8911
C11G6.1	taf-3	189.412	246.652	238.804	272.038	300.996	168.54	186.794	211.332	185.899	194.285	157.837	168.716
C11G6.2	C11G6.2	0	0	0	0	0	0	0	0	0	0	0	0
C11G6.4	nhr-28	313	338.152	364.602	360.362	341.872	449.439	419.863	445.336	437.408	404.201	373.824	391.692
C11H1.2	C11H1.2	331.806	266.543	261.192	352.118	312.144	265.578	252.821	268.011	225.663	254.58	282.444	260.28
C11H1.3	C11H1.3	1286.93	1242.54	1276.11	1273.04	1321.66	921.01	937.919	906.866	919.552	990.033	967.788	986.86
C11H1.4	prx-1	284.789	266.543	273.985	301.479	302.235	287.709	322.798	371.653	328.056	299.987	276.906	278.932
C11H1.5	C11H1.5	313	289.086	331.554	154.273	128.821	451.993	788.371	811.321	809.205	444.398	455.511	444.257
C11H1.7	C11H1.7	142.395	141.891	103.411	89.5016	96.6161	85.1211	64.3338	80.9701	76.5464	101.236	107.993	86.4774
C11H1.8	C11H1.8	96.7209	107.413	92.7497	108.344	106.525	85.9723	87.4714	102.022	84.4993	84.1156	60.9194	98.3469
C11H1.9	C11H1.9	1501.86	1493.17	1539.43	1461.47	1454.2	1589.21	1436.79	1404.02	1410.64	1572.89	1675.28	1579.48
C12C8.1	hsp-70	814.068	846.042	788.905	845.555	823.714	619.681	769.184	799.175	816.164	570.944	603.656	645.19
C12C8.2	cbl-1	525.248	472.086	512.789	573.517	549.968	874.193	1140.51	1131.15	1094.51	809.147	772.569	790.166
C12C8.3	lin-41	3009.09	2852.41	2744.11	3313.92	3408.81	2482.98	3006.19	2973.22	2870.99	3185.23	1960.5	2680.8
C12D12.1	C12D12.1	2110.4	2199.97	2095.93	3504.7	3677.6	2838.79	4392.19	4464.69	4074.86	3548.49	2470	2906.32
C12D12.2	glt-1	2100.99	2100.52	2082.07	2882.89	2760.99	2288.91	2856.65	2855.01	2846.14	2397.67	2122.49	2292.5
C12D12.3	C12D12.3	36.2703	37.1304	36.247	12.9542	17.3413	14.4706	20.8803	20.2425	9.9411	20.8428	12.4608	16.9564
C12D12.4	C12D12.4	0	0	0	0	0	0	0	0	0	0	0	0
C12D12.5	sox-4	487.635	421.695	452.022	321.499	265.075	282.602	224.04	226.716	228.645	270.956	289.367	275.541
C12D5.10	C12D5.10	5.37338	2.65217	8.52871	8.24357	4.95467	5.95847	9.0293	2.4291	9.9411	2.97754	6.92266	5.08691
C12D5.11	sre-11	4.03004	1.32608	3.19827	5.88827	6.19334	5.95847	1.69299	4.04851	7.95288	3.72193	8.30719	2.54345
C12D5.2	nhr-152	75.2274	76.9129	58.6349	107.166	109.003	77.4602	69.9771	63.1567	50.6996	82.6268	109.378	73.7602
C12D5.3	C12D5.3	20.1502	13.2608	20.2557	16.4871	21.0574	28.0899	23.7019	28.3395	30.8174	27.5423	23.537	33.9127
C12D5.4	C12D5.4	1.34335	2.65217	2.13218	5.88827	4.95467	4.25605	3.95032	6.47761	2.98233	6.69947	1.38453	8.47818
C12D5.5	C12D5.5	33.5836	31.826	39.4453	45.9285	34.6827	36.6021	24.2663	26.7201	14.9116	32.753	22.1525	25.4345
C12D5.7	cyp-33A1	569.579	616.629	609.803	582.938	546.252	501.363	425.506	401.612	422.497	479.384	542.736	501.908
C12D5.8	nhr-94	106.124	112.717	103.411	167.227	148.64	144.706	122.46	118.216	131.222	121.335	124.608	110.216
C12D5.9	C12D5.9	77.9141	66.3042	98.0801	63.5933	68.1267	37.4533	31.0382	44.5336	35.788	39.4524	35.9978	36.4562
C12D8.1	C12D8.1	2974.17	3042.04	3049.01	2721.56	2619.78	2901.78	3001.12	2933.55	3049.93	3129.4	2780.14	2971.6
C12D8.10	akt-1	5239.05	5053.71	4969.04	3748.47	3806.43	3312.06	2877.53	2914.12	2867.01	3404.82	3339.49	3415.86
C12D8.11	rop-1	4516.33	4769.93	4578.85	4305.5	4309.33	3923.23	3373.01	3225.85	3228.87	4003.3	3973.61	3910.98
C12D8.12	str-182	5.37338	11.9348	4.26435	3.53296	8.67067	2.55363	3.95032	4.04851	1.98822	2.23316	6.92266	1.69564
C12D8.13	C12D8.13	1.34335	1.32608	0	0	1.23867	0.851211	2.25733	0.809701	0	2.23316	1.38453	1.69564
C12D8.14	fipr-4	45.6738	34.4782	42.6435	23.5531	28.4894	71.5017	118.51	96.3545	121.281	57.3177	56.7658	62.7385
C12D8.15	C12D8.15	0	0	0	0	0	0.851211	0	0.809701	0.99411	0.744385	0	0
C12D8.16	fipr-7	16.1202	23.8695	21.3218	11.7765	4.95467	42.5605	88.6001	98.7836	105.376	34.9861	48.4586	51.7169
C12D8.17	fipr-6	4.03004	0	7.46262	2.35531	1.23867	5.95847	16.9299	14.5746	14.9116	7.44385	6.92266	5.08691
C12D8.18	fipr-5	18.8068	7.95651	12.7931	10.5989	4.95467	14.4706	34.9886	34.8172	43.7408	23.0759	24.9216	18.652
C12D8.19	fipr-9	12.0901	13.2608	7.46262	4.71061	3.716	17.0242	27.0879	29.1493	30.8174	9.67701	13.8453	11.8695
C12D8.20	C12D8.20	0	0	0	0	0	0	0	0.809701	0	0	0	1.69564
C12D8.21	C12D8.21	2.68669	0	2.13218	0	0	1.70242	2.82166	1.6194	1.98822	1.48877	1.38453	3.39127
C12D8.4	ttr-19	12.0901	7.95651	7.46262	4.71061	2.47734	0	1.12866	0	1.98822	0.744385	4.15359	0
C12D8.5	daf-36	225.682	234.717	211.086	581.761	525.195	292.816	379.795	394.325	390.685	295.521	332.288	307.758
C12D8.6	fipr-8	13.4335	3.97825	3.19827	1.17765	3.716	6.80968	20.3159	24.291	21.8704	12.6546	20.768	16.1085
C12D8.8	col-148	0	0	1.06609	0	0	0	0.564332	0.809701	0	0.744385	0	0.847818
C12D8.9	C12D8.9	0	1.32608	1.06609	0	0	0	1.69299	0.809701	0	1.48877	0	0
C13A10.1	C13A10.1	87.3175	34.4782	58.6349	84.791	69.3654	82.5674	124.717	136.84	119.293	85.6043	94.1481	92.4122
C13A10.2	C13A10.2	177.322	155.152	172.706	140.141	110.241	103.848	106.094	98.7836	107.364	72.2054	101.071	100.89
C13A2.1	C13A2.1	1276.18	1136.45	1034.11	2574.35	2337.37	1035.92	304.739	308.496	255.486	1068.94	927.636	1016.53
C13A2.10	C13A2.10	104.781	118.022	99.1462	302.657	258.882	74.0553	14.1083	15.3843	17.894	61.784	88.61	72.0645
C13A2.11	C13A2.11	57.7639	45.0869	50.1062	74.1921	80.5134	45.1142	8.46497	10.5261	8.94699	41.6856	41.5359	42.3909
C13A2.12	C13A2.12	132731	135375	151221	61291	62244.3	37157.9	24050.1	23667.6	26886.7	32659.2	37302	37646.5
C13A2.2	C13A2.2	119.558	99.4564	94.8819	239.064	198.187	63.8408	31.6026	22.6716	29.8233	81.8824	71.9956	75.4558
C13A2.3	C13A2.3	4623.8	4319.06	4496.76	5848.23	5819.26	3027.76	873.021	844.519	872.828	2810.8	3169.19	3084.36
C13A2.4	C13A2.4	5605.78	5554.97	5123.62	6096.71	6162.37	2899.22	803.044	774.075	795.288	2717.75	2872.9	2938.54
C13A2.5	C13A2.5	2126.52	2036.87	1789.96	2758.06	2671.81	968.678	275.394	262.343	217.71	943.136	994.094	919.035
C13A2.6	C13A2.6	701.227	791.673	780.377	1965.5	1813.41	827.377	173.25	174.086	201.804	864.231	917.944	872.405
C13A2.7	C13A2.7	881.235	856.651	889.118	1145.86	1046.67	805.245	273.701	263.153	288.292	762.251	790.567	768.971
C13A2.9	C13A2.9	7471.69	7017.64	6134.27	8209.42	7794.94	4636.54	1189.05	1200.79	1027.91	4636.78	5194.76	4663.85
C13B4.1	C13B4.1	968.552	998.542	1091.67	704.237	697.37	642.664	810.38	829.134	787.335	684.835	652.114	704.537
C13B4.2	usp-14	2549.67	2693.28	2786.76	2228.12	2178.82	2597.04	2290.62	2327.08	2363.99	2595.67	2684.61	2609.58
C13B7.1	srt-1	0	0	0	0	0	0	0	0	0	0	0	0
C13B7.2	str-120	1.34335	1.32608	1.06609	1.17765	0	0	0	1.6194	0	1.48877	2.76906	0.847818
C13B7.3	srd-60	0	0	0	0	0	0	0	0	0	0	0	0
C13B7.4	srd-71	0	0	0	0	0	0	0	0	0	0	0	0
C13B7.5	str-119	0	0	0	0	0	0	0	0	0	0	0	0
C13B7.6	C13B7.6	30.897	38.4565	35.1809	32.9743	24.7734	37.4533	36.6816	29.1493	27.8351	28.2866	27.6906	37.304
C13B9.2	C13B9.2	87.3175	72.9347	81.0227	77.7251	89.1841	103.848	107.223	114.978	109.352	107.192	88.61	97.4991
C13B9.3	C13B9.3	3637.78	3543.3	3439.2	4317.28	4206.52	3952.17	3585.2	3496.29	3774.63	3952.69	3880.84	4005.09
C13B9.4	pdfr-1	658.239	530.434	535.176	741.921	718.427	524.346	615.121	643.713	594.478	547.868	539.967	520.56
C13C12.1	cal-1	525.248	539.716	513.855	484.015	417.431	348.145	396.161	427.522	370.803	315.619	348.902	373.04
C13C12.2	C13C12.2	671.673	724.042	604.472	907.971	853.442	553.287	752.254	789.459	814.176	587.32	581.503	581.603
C13C4.1	nhr-153	188.068	186.978	141.79	173.115	152.356	200.034	196.952	208.903	169.993	198.007	214.602	195.846
C13C4.2	nhr-154	84.6308	74.2607	95.948	108.344	101.571	66.3944	56.4332	68.0149	57.6584	75.1829	94.1481	61.0429
C13C4.3	nhr-136	225.682	214.826	187.632	267.327	312.144	244.297	223.475	225.097	215.722	228.526	211.833	210.259
C13C4.4	C13C4.4	112.841	159.13	157.781	161.338	158.549	143.855	138.261	106.881	147.128	132.501	120.454	144.129
C13C4.5	C13C4.5	783.171	761.173	713.213	695.993	650.301	705.654	992.659	991.884	990.133	746.619	657.652	668.928
C13C4.6	C13C4.6	110.154	112.717	74.6262	57.705	49.5467	108.955	133.747	120.646	100.405	110.913	107.993	91.5643
C13C4.7	C13C4.7	104.781	70.2825	88.4853	63.5933	37.16	91.0795	73.3631	85.8283	67.5995	93.0482	85.841	70.3689
C13C4.8	C13C4.8	1.34335	2.65217	2.13218	3.53296	0	0.851211	1.69299	2.4291	0.99411	0.744385	2.76906	0
C13D9.1	srr-6	288.819	250.63	214.284	230.82	222.96	211.1	123.589	131.172	123.27	166.742	192.45	216.194
C13D9.2	srr-5	4.03004	7.95651	1.06609	1.17765	2.47734	4.25605	2.82166	2.4291	1.98822	1.48877	4.15359	1.69564
C13D9.3	srr-8	2.68669	2.65217	2.13218	0	1.23867	6.80968	2.25733	4.04851	4.97055	8.18824	4.15359	3.39127
C13D9.4	srsx-11	0	0	0	0	2.47734	0	0	0	0	0	0	0
C13D9.5	srsx-12	0	0	0	0	0	0	0	0	0	0	0	0
C13D9.6	srsx-13	0	0	1.06609	1.17765	0	0.851211	0	0	0	0	0	0
C13D9.7	ncx-8	52.3905	51.7173	53.3044	141.318	178.368	183.01	204.852	195.948	198.822	189.818	170.297	189.063
C13D9.8	ncx-9	4.03004	9.28259	3.19827	7.06592	2.47734	8.51211	31.0382	24.291	24.8527	11.9102	19.3834	21.1955
C13D9.9	ugt-7	87.3175	78.239	60.767	93.0346	80.5134	146.408	163.092	144.937	134.205	140.689	160.606	137.347
C13E3.1	C13E3.1	638.089	684.26	613.001	719.546	691.177	374.533	291.195	302.019	260.457	413.134	355.825	370.496
C13F10.1	C13F10.1	143.738	179.021	140.724	126.009	137.492	129.384	86.9071	98.7836	100.405	108.68	119.07	117.847
C13F10.2	C13F10.2	69.854	79.5651	70.3618	68.3039	75.5587	70.6505	62.6408	56.6791	70.5818	46.8963	71.9956	68.6733
C13F10.4	C13F10.4	3592.11	3491.58	3057.54	5876.49	6017.45	2643.86	3087.46	3017.76	2701.99	3701.08	2400.78	2742.69
C13F10.5	C13F10.5	253.892	241.347	266.522	237.886	224.199	218.761	220.089	242.91	242.563	203.217	209.064	270.454
C13F10.6	C13F10.6	361.36	312.956	328.355	300.302	273.746	377.086	401.804	421.854	371.797	404.946	416.744	404.409
C13F10.7	C13F10.7	384.197	371.304	381.66	314.433	334.44	337.931	389.953	378.131	352.909	330.507	389.053	335.736
C13G3.1	C13G3.1	90.0042	103.435	126.865	81.2581	74.3201	94.4844	98.1937	104.451	111.34	78.1605	69.2266	88.1731
C13G3.2	hot-6	92.6909	131.282	99.1462	109.522	90.4227	100.443	88.6001	120.646	88.4758	96.0257	87.2255	97.4991
C13G3.3	pptr-2	1243.94	1335.37	1289.97	1512.11	1512.41	1539.84	1563.76	1553.82	1657.18	1552.79	1532.68	1470.12
C13G5.1	ceh-16	36.2703	19.8913	28.7844	48.2838	45.8307	24.6851	38.3745	34.8172	39.7644	32.0086	29.0752	27.978
C13G5.2	C13G5.2	342.553	360.695	400.849	253.195	271.268	338.782	299.096	303.638	309.168	311.153	358.594	358.627
C14A11.2	C14A11.2	102.094	88.8477	107.675	85.9687	89.1841	67.2456	37.8102	31.5784	26.841	63.2728	73.3802	57.6516
C14A11.3	cgef-1	1479.02	1654.95	1522.37	1483.84	1467.82	984.851	819.974	877.716	869.846	975.145	823.796	941.078
C14A11.5	C14A11.5	9.40342	10.6087	7.46262	12.9542	7.43201	8.51211	9.59364	10.5261	7.95288	12.6546	4.15359	5.93473
C14A11.6	C14A11.6	56.4205	63.6521	44.7757	71.8368	54.5014	45.1142	47.4038	42.1045	36.7821	55.0845	66.4575	42.3909
C14A11.7	ssr-2	103.438	84.8694	83.1549	90.6793	75.5587	55.3287	56.4332	45.3433	47.7173	52.8514	53.9967	52.5647
C14A11.9	C14A11.9	231.055	220.13	261.192	314.433	296.042	246	236.455	247.769	272.386	207.684	210.449	233.998
C14A4.1	dohh-1	670.33	701.499	657.777	551.142	553.684	726.934	823.36	681.769	834.058	684.835	765.646	763.036
C14A4.10	taf-13	718.69	717.412	770.782	554.675	548.73	641.813	478.553	474.485	475.184	560.522	668.729	609.581
C14A4.11	C14A4.11	1155.28	1218.67	1325.15	763.119	781.599	818.865	681.713	678.53	639.213	798.726	816.874	736.754
C14A4.12	C14A4.12	1238.56	1281	1128.99	925.635	919.091	566.055	619.636	589.463	573.601	667.714	582.888	515.473
C14A4.13	C14A4.13	32.2403	33.1521	29.8505	32.9743	29.728	25.5363	11.2866	20.2425	17.894	19.354	20.768	29.6736
C14A4.14	mrps-22	785.857	824.825	827.285	763.119	718.427	991.66	1273.13	1343.29	1258.54	1011.62	1082.7	1013.14
C14A4.15	srv-2	8.06008	14.5869	9.5948	8.24357	14.864	9.36332	7.33631	10.5261	7.95288	6.69947	8.30719	13.5651
C14A4.2	dap-3	819.441	868.586	941.356	797.271	869.545	1033.37	1268.05	1299.57	1352.98	985.566	1086.86	1120.82
C14A4.3	C14A4.3	844.965	802.281	783.575	937.412	990.934	921.01	1011.85	988.645	922.534	1001.2	916.56	944.469
C14A4.4	crn-3	1209.01	1140.43	1180.16	1178.83	1143.29	1515.15	1686.22	1701.99	1629.35	1568.42	1536.83	1525.22
C14A4.5	crn-5	311.656	332.847	334.752	296.769	239.063	343.038	360.608	339.265	390.685	349.117	359.978	362.018
C14A4.6	C14A4.6	901.385	749.238	686.561	578.228	474.41	676.712	539.501	582.985	543.778	612.629	699.188	613.82
C14A4.7	C14A4.7	372.107	387.217	406.18	284.992	297.28	322.609	309.818	284.205	293.262	291.055	377.977	348.453
C14A4.8	C14A4.8	8.06008	7.95651	5.33044	2.35531	3.716	6.80968	11.851	13.7649	15.9058	6.69947	8.30719	7.63036
C14A4.9	C14A4.9	385.54	409.76	390.188	402.757	386.464	541.37	725.166	712.537	821.135	506.182	569.042	573.973
C14A6.1	clec-48	360.017	352.739	331.554	180.181	167.22	245.149	773.699	761.119	776.4	261.279	253.369	239.085
C14A6.12	C14A6.12	0	0	0	0	0	0	0	0	0	0	0	0
C14A6.13	C14A6.13	0	1.32608	1.06609	0	0	0	5.07898	4.04851	4.97055	0.744385	1.38453	0.847818
C14A6.3	C14A6.3	29.5536	18.5652	21.3218	44.7508	30.9667	17.0242	14.1083	12.1455	5.96466	19.354	26.3061	22.8911
C14A6.5	C14A6.5	0	0	0	0	0	0	0	0	0.99411	0	0	0
C14A6.6	C14A6.6	0	0	0	0	0	0.851211	0.564332	1.6194	0.99411	0	0	0.847818
C14A6.7	C14A6.7	0	0	0	0	0	0	0	0	0	0	0	0
C14A6.8	C14A6.8	0	0	0	0	0	0	0.564332	0	0	2.23316	0	0
C14B1.1	pdi-1	6563.59	6792.21	6852.82	10159.6	10257.4	8826.2	10226.3	10207.1	10395.4	9215.49	9680.64	8976.7
C14B1.10	alkb-8	632.716	620.608	522.383	650.064	597.038	744.809	981.373	952.209	922.534	823.29	837.642	801.188
C14B1.12	C14B1.12	171.948	143.217	184.433	122.476	112.719	180.457	158.013	155.463	152.099	167.487	185.527	165.325
C14B1.2	C14B1.2	108.811	104.761	108.741	100.101	97.8548	114.062	116.252	131.172	133.211	118.357	117.685	139.89
C14B1.3	C14B1.3	732.123	729.347	719.61	814.936	765.497	658.837	675.505	714.966	734.647	666.969	731.033	647.733
C14B1.4	wdr-5.1	566.892	639.173	611.935	663.019	775.406	819.716	800.222	833.992	825.111	770.439	798.875	796.101
C14B1.5	dph-1	413.751	442.912	375.263	349.763	380.271	528.602	529.343	527.116	584.537	479.384	560.735	546.843
C14B1.6	nrde-1	705.257	761.173	734.535	748.987	776.645	957.612	910.831	850.996	1000.07	920.805	819.643	916.491
C14B1.7	C14B1.7	345.24	294.391	300.637	349.763	310.906	404.325	533.858	544.119	513.955	504.693	373.824	434.931
C14B1.8	C14B1.8	322.403	336.826	349.677	334.453	330.724	360.062	301.353	309.306	329.05	326.785	312.904	353.54
C14B1.9	C14B1.9	222.995	197.587	206.821	103.633	143.685	271.536	270.879	256.675	306.186	273.189	296.29	311.997
C14B4.2	C14B4.2	2271.6	2284.84	1992.52	1913.69	1986.82	1070.82	1308.68	1247.75	1209.83	1412.1	948.404	1092.84
C14B9.1	hsp-12.2	154.485	143.217	199.359	95.3899	74.3201	411.135	571.104	563.552	688.918	342.417	371.054	398.474
C14B9.10	C14B9.10	2098.31	2219.87	2286.76	2000.83	1933.56	2464.25	2659.69	2741.65	2785.5	2205.61	2670.76	2285.72
C14B9.2	C14B9.2	4940.83	4735.45	4959.44	5560.88	5477.39	5661.4	6071.64	6058.19	6375.23	5891.07	5837.18	5821.97
C14B9.3	C14B9.3	1155.28	1056.89	833.681	1016.31	919.091	608.616	534.422	536.832	448.343	651.337	677.036	590.929
C14B9.4	plk-1	1012.88	962.738	1121.53	992.762	963.683	1579.85	1781.03	1770.01	1801.33	1563.95	1376.22	1556.59
C14B9.6	gei-8	1499.17	1470.63	1421.1	1883.07	1711.84	1264.9	1439.05	1438.84	1444.44	1399.44	912.406	1138.62
C14B9.7	rpl-21	20901.1	21645.7	25683.1	20702	21307.6	24552.3	26823.8	25895.9	30072.8	22588.4	24203	24838.5
C14B9.8	C14B9.8	1603.95	1531.63	1508.52	1714.66	1677.16	1412.16	1544.58	1552.2	1532.92	1647.32	1438.53	1425.18
C14C10.1	C14C10.1	0	2.65217	2.13218	2.35531	8.67067	2.55363	6.77198	8.09701	2.98233	2.23316	2.76906	5.08691
C14C10.2	C14C10.2	221.652	220.13	188.698	162.516	196.948	231.529	199.773	222.668	221.686	219.594	236.755	219.585
C14C10.3	ril-2	2205.77	2328.6	2147.1	1858.34	1856.76	2501.71	2958.79	2889.82	2943.56	2535.38	2489.39	2638.41
C14C10.4	C14C10.4	1789.34	1786.24	1608.73	1764.12	1675.92	2029.29	2559.24	2437.2	2515.1	2285.26	2021.42	2094.96
C14C10.5	C14C10.5	5085.91	4954.25	4111.9	5085.11	4819.66	4236.47	5365.1	5276.01	4491.39	5965.5	3920.99	4462.07
C14C10.6	C14C10.6	112.841	102.109	109.807	87.1463	96.6161	90.2283	73.9274	86.638	83.5052	86.3487	89.9945	70.3689
C14C10.7	ttr-43	61.7939	80.8912	99.1462	57.705	92.9001	62.9896	53.6115	67.2052	64.6171	57.3177	52.6122	73.7602
C14C11.1	C14C11.1	1.34335	0	6.39653	2.35531	1.23867	7.66089	5.64332	4.04851	3.97644	7.44385	6.92266	8.47818
C14C11.2	C14C11.2	61.7939	59.6738	60.767	45.9285	39.6374	91.9307	110.609	106.071	93.4463	92.3038	88.61	77.1514
C14C11.3	hex-2	2239.36	2231.8	2389.1	1996.12	2058.67	1986.73	2319.97	2294.69	2431.59	2071.62	2018.65	2044.94
C14C11.4	C14C11.4	47.0171	50.3912	36.247	71.8368	54.5014	88.5259	104.401	89.8769	102.393	87.8375	65.073	70.3689
C14C11.5	srx-117	14.7768	13.2608	5.33044	12.9542	16.1027	5.95847	5.07898	5.66791	7.95288	2.97754	2.76906	5.08691
C14C11.6	mut-14	294.193	320.913	392.321	299.124	331.963	446.034	427.199	433.19	451.326	415.367	427.82	423.061
C14C11.7	C14C11.7	717.347	678.955	708.949	838.489	833.623	583.93	479.682	443.716	462.261	559.778	605.04	582.451
C14C11.8	pqn-13	1073.33	1119.22	1174.83	699.526	710.995	1538.99	1227.99	1179.73	1107.44	1703.9	1320.84	1474.36
C14C6.1	srx-7	0	1.32608	1.06609	0	0	1.70242	0	0	0.99411	1.48877	0	0
C14C6.10	sri-73	6.71673	7.95651	5.33044	2.35531	7.43201	0	1.69299	4.85821	1.98822	4.46631	2.76906	0.847818
C14C6.12	C14C6.12	24.1802	33.1521	12.7931	49.4614	58.2174	34.0484	19.7516	16.194	27.8351	22.3316	23.537	34.7605
C14C6.13	C14C6.13	0	2.65217	3.19827	0	0	0	0.564332	0	0	0.744385	1.38453	3.39127
C14C6.2	C14C6.2	235.086	262.565	262.258	220.221	270.03	646.069	494.919	545.739	637.224	567.966	578.734	590.081
C14C6.3	C14C6.3	1.34335	2.65217	5.33044	2.35531	3.716	2.55363	1.12866	2.4291	3.97644	1.48877	1.38453	0.847818
C14C6.4	nhr-155	24.1802	25.1956	15.9913	9.42122	12.3867	14.4706	27.6522	37.2463	32.8056	20.0984	20.768	22.8911
C14C6.5	C14C6.5	1316.48	1348.63	1540.5	1021.03	1034.29	3234.6	4775.94	4886.55	5095.81	2871.09	3216.27	3127.6
C14C6.6	C14C6.6	0	0	0	0	0	1.70242	0	0	0	0.744385	1.38453	0.847818
C14C6.7	C14C6.7	0	2.65217	0	1.17765	2.47734	0.851211	0	0	0	0	0	0.847818
C14C6.8	C14C6.8	1.34335	5.30434	5.33044	3.53296	3.716	5.95847	1.12866	4.04851	7.95288	5.95508	2.76906	7.63036
C14C6.9	srx-8	0	0	0	0	0	0	0	0.809701	0	0	0	0
C14E2.1	C14E2.1	0	0	0	0	0	0	0	0.809701	0	0	0	0
C14E2.2	got-1.3	0	3.97825	0	0	0	0	0	0	0	0	0	0
C14E2.3	C14E2.3	2.68669	1.32608	4.26435	0	1.23867	0	0.564332	0.809701	0	0.744385	1.38453	0.847818
C14E2.4	C14E2.4	0	0	1.06609	0	0	0	0	0.809701	0	0	0	0
C14E2.5	C14E2.5	0	0	1.06609	0	0	0	0.564332	0	0	0	0	0
C14E2.6	C14E2.6	0	0	0	5.88827	2.47734	1.70242	1.69299	1.6194	0	0.744385	2.76906	1.69564
C14E2.7	C14E2.7	2.68669	1.32608	0	0	2.47734	0	1.12866	0	1.98822	2.23316	0	0
C14F11.1	got-2.2	6577.02	6798.84	7422.11	7340.31	7423.34	6722.86	5895.01	5982.07	6404.05	6855.79	6591.75	6735.91
C14F11.2	C14F11.2	904.072	900.412	944.554	936.234	951.297	767.792	606.656	616.992	716.753	738.43	613.347	734.21
C14F11.3	lite-1	221.652	244	246.266	310.9	325.77	165.986	132.054	141.698	140.169	132.501	125.992	148.368
C14F11.4	C14F11.4	16.1202	2.65217	12.7931	17.6648	23.5347	11.9169	15.8013	8.90672	4.97055	17.1209	12.4608	14.4129
C14F11.5	hsp-43	499.725	518.499	581.018	1224.76	1269.63	876.747	862.299	849.377	871.834	864.976	893.023	881.731
C14F11.6	C14F11.6	5780.42	5863.95	6648.13	14865.5	15355.8	7700.9	3898.4	4015.31	4304.5	6804.43	7415.55	7526.93
C14F11.7	C14F11.7	5.37338	9.28259	7.46262	15.3095	6.19334	7.66089	3.38599	9.71642	0.99411	3.72193	8.30719	5.93473
C14F5.1	dct-1	1194.23	1193.48	1108.73	940.945	910.421	865.681	610.607	595.94	571.613	845.622	841.795	822.383
C14F5.2	zig-3	593.759	523.803	622.596	588.827	618.095	448.588	138.261	127.123	149.116	394.524	430.589	433.235
C14F5.3	tnt-3	3340.9	3400.08	3513.83	3000.66	3063.23	4051.76	4066.57	3923.81	3944.63	4540.75	3574.86	4138.2
C14F5.4	sfxn-2	541.368	522.477	559.696	607.669	516.524	562.65	456.544	475.295	489.102	492.039	538.583	509.539
C14F5.5	sem-5	822.128	792.999	779.311	825.535	755.587	617.979	508.463	543.31	470.214	657.292	636.884	603.646
C14H10.1	C14H10.1	5772.36	5741.95	5893.34	4802.47	4680.93	3930.04	3163.08	3070.39	3102.62	3695.13	3926.53	3710.9
C14H10.2	C14H10.2	5676.98	5451.53	5886.94	5618.58	5411.74	3804.06	2470.64	2545.7	2725.85	3657.17	3523.63	3719.38
C14H10.3	C14H10.3	5378.76	5480.71	5018.08	11935.5	11572.9	4962.56	3608.9	3620.17	3422.72	5501.01	4970.47	4770.67
C14H10.4	str-74	4.03004	0	1.06609	2.35531	1.23867	1.70242	0.564332	0	0	0	0	0
C15A11.1	col-35	48566	49912.5	52801.2	22447.2	22912.9	14783	8475.7	8541.54	8433.03	14575.8	14950.2	14482.4
C15A11.2	C15A11.2	346.583	347.434	382.726	161.338	182.084	157.474	64.3338	64.7761	57.6584	133.245	164.759	155.151
C15A11.3	sol-1	272.699	259.913	228.143	236.708	187.039	174.498	159.706	146.556	185.899	184.608	163.375	178.042
C15A11.4	C15A11.4	1484.4	1406.98	1370.99	678.328	668.881	406.879	277.087	293.112	290.28	343.162	357.209	378.127
C15A11.5	col-7	0	2.65217	3.19827	2.35531	0	4.25605	3.38599	0.809701	3.97644	2.97754	0	1.69564
C15A11.6	col-62	0	6.63042	0	1.17765	1.23867	6.80968	8.46497	9.71642	9.9411	2.23316	8.30719	4.23909
C15A11.7	C15A11.7	740.184	758.52	731.337	1148.21	1234.95	378.789	527.086	525.496	475.184	381.125	426.436	371.344
C15A7.1	lgc-23	28.2103	41.1086	29.8505	35.3296	17.3413	41.7093	33.2956	42.1045	29.8233	26.7979	34.6133	42.3909
C15A7.2	C15A7.2	42.9871	30.4999	50.1062	38.8626	43.3534	29.7924	17.4943	21.8619	21.8704	23.8203	19.3834	33.0649
C15A7.4	lgc-24	13.4335	10.6087	15.9913	9.42122	7.43201	12.7682	9.59364	8.09701	12.9234	16.3765	19.3834	17.8042
C15B12.1	C15B12.1	317.03	315.608	348.611	297.946	276.223	274.941	294.017	297.16	309.168	260.535	271.368	285.715
C15B12.2	C15B12.2	72.5407	62.326	70.3618	76.5474	68.1267	30.6436	28.2166	22.6716	22.8645	37.2193	37.3824	40.6953
C15B12.3	C15B12.3	0	0	0	0	0	0	0	0	0	0	0	0.847818
C15B12.4	C15B12.4	231.055	226.76	196.16	262.617	222.96	120.872	134.311	144.937	157.069	148.133	114.916	111.064
C15B12.5	gar-1	451.364	543.695	507.458	289.703	287.371	228.976	170.992	171.657	185.899	258.302	231.217	233.15
C15B12.6	C15B12.6	198.815	179.021	139.658	203.734	227.915	122.574	125.282	112.548	125.258	132.501	134.3	148.368
C15B12.7	cdf-1	1133.78	1043.63	1143.91	1147.03	1239.91	996.768	834.082	860.713	759.5	1041.4	980.248	1021.62
C15B12.8	C15B12.8	47.0171	45.0869	37.3131	49.4614	54.5014	17.8754	19.1873	19.4328	18.8881	18.6096	20.768	22.0433
C15B12.9	C15B12.9	5.37338	3.97825	1.06609	5.88827	13.6253	0.851211	3.38599	1.6194	1.98822	1.48877	0	0.847818
C15C6.1	C15C6.1	1605.3	1652.3	1756.91	1802.99	1805.98	1234.26	1074.49	1017.79	1013	1063.73	1059.17	1196.27
C15C6.2	C15C6.2	8.06008	7.95651	9.5948	16.4871	6.19334	10.2145	6.77198	8.09701	7.95288	7.44385	11.0763	7.63036
C15C6.3	C15C6.3	988.703	1023.74	1022.38	1191.78	1133.38	764.387	870.764	767.597	882.769	847.855	665.96	835.101
C15C6.4	C15C6.4	147.768	98.1303	148.186	110.699	149.879	197.481	202.595	175.705	185.899	157.81	196.603	178.042
C15C7.1	syx-6	165.232	184.326	152.451	154.273	156.072	137.045	135.44	120.646	126.252	116.124	135.684	128.868
C15C7.2	klp-8	870.488	872.564	946.687	766.652	818.759	738.851	625.279	646.142	633.248	720.565	647.961	750.319
C15C7.4	C15C7.4	102.094	120.674	107.675	85.9687	99.0934	80.865	93.1147	95.5448	96.4286	81.8824	95.5327	90.7165
C15C7.5	C15C7.5	5690.41	5570.88	5672.66	5549.1	5519.5	4746.35	3833.5	3780.5	3936.67	4354.65	4657.56	4720.65
C15C7.6	C15C7.6	9.40342	11.9348	25.5861	16.4871	13.6253	27.2387	49.0968	52.6306	52.6878	29.031	42.9205	26.2824
C15C7.7	C15C7.7	558.832	598.064	595.943	528.766	585.89	601.806	682.277	690.675	718.741	579.876	616.117	633.32
C15C8.1	C15C8.1	259.266	310.304	305.967	287.347	330.724	232.38	218.961	193.519	201.804	245.647	196.603	225.52
C15C8.2	cky-1	48.3605	53.0434	36.247	103.633	74.3201	108.104	106.094	89.8769	93.4463	126.546	103.84	129.716
C15C8.3	C15C8.3	1004.82	911.02	1030.91	512.279	484.319	519.238	808.687	808.892	892.711	497.994	512.277	519.712
C15C8.4	C15C8.4	600.476	623.26	572.49	812.581	781.599	561.799	525.957	533.593	479.161	547.123	641.038	584.994
C15C8.5	C15C8.5	92.6909	95.4781	95.948	93.0346	74.3201	56.1799	41.7605	43.7239	34.7938	46.8963	59.5349	38.9996
C15C8.6	C15C8.6	41.6437	35.8043	24.52	54.172	45.8307	16.173	15.8013	17.8134	13.9175	26.7979	20.768	11.8695
C15C8.7	C15C8.7	205.532	164.435	176.971	213.155	203.142	206.844	239.841	277.728	239.58	224.804	220.141	187.368
C15C8.8	C15C8.8	5.37338	1.32608	1.06609	3.53296	6.19334	5.95847	9.0293	14.5746	4.97055	8.93263	4.15359	5.93473
C15F1.1	C15F1.1	783.171	795.651	819.822	322.677	323.292	360.062	612.3	581.366	628.277	349.117	383.515	359.475
C15F1.2	C15F1.2	886.608	850.02	638.587	2616.75	2606.16	961.868	1234.76	1232.37	1118.37	1039.91	1102.09	1025.01
C15F1.3	tra-2	1026.32	1083.41	812.359	1191.78	1208.94	1033.37	1173.81	1145.73	1022.94	1172.41	905.484	1030.1
C15F1.4	ppp-1	534.652	579.499	443.493	582.938	532.627	777.155	781.035	799.175	771.429	675.902	773.953	780.84
C15F1.5	C15F1.5	17.4635	53.0434	37.3131	37.6849	28.4894	28.0899	35.5529	32.3881	31.8115	29.7754	38.7669	33.9127
C15F1.6	art-1	2336.08	2485.08	2662.02	2728.62	2747.37	3347.81	3849.87	3839.6	4441.68	3039.33	3106.89	3417.55
C15F1.7	sod-1	2765.95	2929.32	3277.16	2922.93	3018.63	3700.21	3746.03	3773.21	3967.49	3366.11	3508.4	3442.99
C15F1.8	C15F1.8	18.8068	21.2174	18.1235	21.1978	19.8187	21.2803	19.7516	22.6716	22.8645	31.2642	22.1525	19.4998
C15H11.1	C15H11.1	5.37338	1.32608	3.19827	5.88827	3.716	8.51211	1.69299	0.809701	5.96466	3.72193	4.15359	3.39127
C15H11.10	C15H11.10	0	1.32608	0	0	0	0.851211	0	0	0	2.23316	0	1.69564
C15H11.11	C15H11.11	40.3004	30.4999	75.6923	25.9084	12.3867	44.2629	23.7019	27.5298	23.8586	38.708	30.4597	34.7605
C15H11.13	C15H11.13	0	0	1.06609	1.17765	0	0	0	0	0	0	0	0
C15H11.2	gnrr-2	295.536	304.999	288.91	256.728	239.063	227.273	176.071	150.604	166.016	206.195	249.216	211.107
C15H11.3	nxf-1	2416.68	2453.26	2391.24	2690.94	2582.62	2040.35	2338.59	2282.55	2235.75	2291.22	1948.04	2017.81
C15H11.4	dhs-22	4868.29	5047.08	5305.92	3869.77	3880.75	4201.58	3044.57	3022.62	3235.83	3998.84	4268.51	4310.31
C15H11.5	set-31	592.416	579.499	718.544	797.271	784.077	1160.2	1186.22	1250.18	1350	1118.81	1176.85	1180.16
C15H11.6	nxf-2	358.673	352.739	389.122	379.204	387.703	485.19	506.205	459.91	526.878	481.617	516.43	468.843
C15H11.7	pas-1	2193.68	2100.52	2256.91	1899.55	1949.66	2327.21	2138.82	2030.73	2089.62	2173.61	2414.62	2295.89
C15H11.8	rpoa-12	298.223	286.434	267.588	286.17	244.018	291.965	296.838	304.448	334.021	276.911	297.674	331.497
C15H11.9	rrbs-1	1719.48	1680.15	1646.04	1453.22	1488.88	1735.62	1937.35	1880.94	1835.13	1674.87	1863.58	1748.2
C15H7.3	C15H7.3	0	0	0	0	0	1.70242	0	2.4291	3.97644	0.744385	0	1.69564
C15H7.4	C15H7.4	4.03004	1.32608	7.46262	2.35531	3.716	5.10726	5.07898	7.28731	4.97055	5.2107	9.69172	4.23909
C15H9.1	nnt-1	1988.15	2067.37	2013.84	2046.76	2072.29	1672.63	1208.8	1178.12	1131.3	1848.31	1567.29	1691.4
C15H9.11	C15H9.11	134.335	114.043	116.204	75.3698	120.151	177.052	302.482	297.16	332.033	192.796	228.448	215.346
C15H9.2	C15H9.2	114.184	124.652	119.402	82.4357	74.3201	71.5017	68.8484	55.0597	73.5641	72.2054	78.9183	84.7818
C15H9.3	C15H9.3	73.884	57.0216	47.974	40.0402	49.5467	26.3875	15.237	10.5261	19.8822	15.6321	30.4597	26.2824
C15H9.4	C15H9.4	601.819	619.282	582.084	685.394	672.597	583.079	594.805	540.881	653.13	560.522	470.741	559.56
C15H9.5	C15H9.5	671.673	716.086	653.512	1088.15	1094.98	772.899	790.628	830.754	760.494	809.891	755.954	758.797
C15H9.6	hsp-3	19436.9	19764	19573.4	27917.4	27815.5	26609.7	34972.2	35026.9	35921.2	29372	25548.8	27204.8
C15H9.7	flu-2	1962.63	1918.84	1943.48	2372.97	2342.32	1409.6	1439.61	1469.61	1498.12	1348.08	1439.91	1400.6
C15H9.8	prx-3	572.265	551.651	529.846	508.746	587.129	431.564	427.199	399.992	464.249	412.39	444.435	432.387
C15H9.9	C15H9.9	1942.48	2070.02	2202.54	1949.02	1954.62	1859.04	2053.6	1991.87	2244.7	1657.75	1997.88	1803.31
C16A11.1	gpa-11	14.7768	21.2174	21.3218	7.06592	14.864	8.51211	18.6229	21.8619	20.8763	11.1658	16.6144	8.47818
C16A11.10	C16A11.10	59.1072	78.239	46.9079	49.4614	43.3534	93.6332	75.6204	73.6828	74.5582	102.725	84.4564	89.0209
C16A11.2	C16A11.2	682.42	667.021	732.403	695.993	663.926	818.865	895.594	948.97	949.375	844.133	873.639	896.144
C16A11.3	C16A11.3	150.455	137.913	180.169	82.4357	86.7067	235.785	231.376	212.142	247.533	206.939	197.988	237.389
C16A11.4	C16A11.4	893.325	999.868	885.92	469.884	567.31	1403.65	1312.64	1264.75	1307.25	1354.04	1336.07	1390.42
C16A11.5	C16A11.5	169.262	144.543	162.045	84.791	81.7521	240.893	220.089	207.284	237.592	225.549	222.91	268.758
C16A11.6	fbxc-44	170.605	143.217	130.063	105.989	92.9001	205.993	208.803	203.235	250.516	195.773	209.064	209.411
C16A11.7	C16A11.7	1.34335	1.32608	5.33044	1.17765	3.716	0.851211	1.12866	1.6194	3.97644	2.23316	1.38453	0.847818
C16A11.8	clec-135	8.06008	1.32608	2.13218	0	1.23867	0.851211	2.25733	1.6194	0	3.72193	2.76906	0.847818
C16A11.9	fbxc-43	64.4806	86.1955	68.2297	35.3296	47.0694	70.6505	79.5707	67.2052	82.5111	72.9498	112.147	95.8034
C16A3.1	C16A3.1	380.167	401.804	397.651	363.895	315.86	484.339	499.998	513.351	521.908	510.648	469.356	501.908
C16A3.10	C16A3.10	4562	4556.43	5304.86	5325.35	5249.47	5600.97	5952.57	5752.12	6113.77	5255.36	5311.06	5300.56
C16A3.2	C16A3.2	157.171	155.152	120.468	138.963	120.151	131.086	133.747	141.698	136.193	136.967	139.838	122.934
C16A3.3	let-716	3159.55	3138.84	2840.06	2803.99	2653.23	4204.13	5281.01	5355.37	5101.77	4827.34	3793.62	4324.72
C16A3.4	C16A3.4	1802.77	1808.78	2002.11	1611.03	1653.62	2216.55	2170.98	2084.17	2380.89	1949.55	2108.64	2133.11
C16A3.5	C16A3.5	3377.17	3332.45	3960.52	2871.12	2969.09	4232.22	4291.74	4358.62	4697.17	3778.5	4091.29	4244.18
C16A3.6	C16A3.6	2697.44	2758.26	2881.64	2348.24	2305.16	2590.23	2752.24	2805.62	2861.05	2430.42	2838.29	2514.63
C16A3.7	nfx-1	1496.49	1510.41	1493.59	1407.3	1299.36	1520.26	1744.35	1744.1	1734.72	1848.31	1590.83	1647.31
C16A3.8	thoc-2	1822.92	1632.41	1422.16	1662.85	1592.93	1690.5	2114.55	1978.91	1856	2080.56	1750.05	1794.83
C16A3.9	rps-13	16110.7	16934.1	19900.7	18406.7	19481.8	21593.5	21935.6	21721	26353.8	18835.9	20406.6	21298
C16B8.1	lin-18	393.6	428.325	498.929	552.319	572.264	358.36	454.287	451.813	487.114	386.336	413.975	390.844
C16B8.2	C16B8.2	124.931	115.369	100.212	123.654	149.879	110.657	71.6701	78.541	89.4699	109.425	116.301	108.521
C16B8.3	C16B8.3	1438.72	1462.67	1602.33	1539.19	1591.69	1842.02	1730.24	1778.91	1683.03	1802.16	1917.58	1640.53
C16B8.4	C16B8.4	445.991	432.304	405.114	475.772	486.796	349.848	322.233	289.063	336.009	331.252	330.903	352.692
C16C10.1	C16C10.1	228.369	198.913	210.019	221.399	245.256	301.329	338.599	295.541	338.991	302.965	325.365	310.301
C16C10.10	glod-4	772.424	785.042	867.796	799.626	754.349	807.799	769.748	758.69	837.04	761.506	881.947	899.535
C16C10.11	har-1	2079.5	2023.61	2147.1	1957.26	1986.82	2459.15	3320.53	3408.03	3022.09	2703.61	2561.38	2345.91
C16C10.12	wht-3	10.7468	9.28259	9.5948	3.53296	4.95467	11.0657	14.6726	12.1455	10.9352	8.18824	19.3834	16.1085
C16C10.13	C16C10.13	1.34335	5.30434	1.06609	17.6648	9.90934	5.95847	5.07898	3.23881	5.96466	3.72193	2.76906	4.23909
C16C10.2	C16C10.2	534.652	461.477	599.142	392.158	408.76	746.512	700.335	708.489	863.881	681.113	722.725	805.427
C16C10.3	hrde-1	1168.71	1121.87	1114.06	1761.77	1794.83	1542.39	1889.38	1957.05	1759.57	1920.51	1578.37	1537.09
C16C10.4	C16C10.4	556.145	539.716	558.63	573.517	557.4	656.283	606.092	588.653	662.077	591.042	653.499	674.015
C16C10.5	rnf-121	835.561	749.238	771.848	878.529	933.955	975.487	897.851	925.489	926.51	881.352	969.172	926.665
C16C10.6	ccdc-55	886.608	938.868	998.925	911.503	831.146	902.283	794.014	795.127	839.029	855.299	873.639	881.731
C16C10.7	rnf-5	761.677	733.325	777.178	720.724	756.826	610.318	587.469	598.369	585.531	617.84	596.733	634.168
C16C10.8	C16C10.8	611.222	579.499	676.966	535.832	530.15	672.456	634.309	633.186	705.818	561.267	677.036	598.56
C16C10.9	C16C10.9	4.03004	5.30434	4.26435	1.17765	4.95467	7.66089	5.07898	3.23881	4.97055	4.46631	2.76906	6.78254
C16C2.1	ceh-5	9.40342	6.63042	5.33044	4.71061	3.716	6.80968	8.46497	3.23881	8.94699	3.72193	2.76906	5.93473
C16C2.2	eat-16	1299.02	1271.72	1233.46	1635.76	1559.48	1051.25	1221.78	1231.56	1199.89	1132.21	1084.09	1132.68
C16C2.3	ocrl-1	1055.87	1006.5	1082.08	1224.76	1109.85	974.636	994.917	909.295	884.758	1022.79	1002.4	1041.97
C16C2.4	C16C2.4	2156.07	2153.56	2211.07	2324.69	2232.08	1933.95	1494.91	1476.09	1502.1	1878.08	1966.03	2042.39
C16C4.1	C16C4.1	0	0	0	0	0	0	0	0	0	0	0	0
C16C4.10	math-5	4.03004	3.97825	7.46262	69.4815	60.6947	5.95847	2.82166	0.809701	0.99411	8.93263	2.76906	5.93473
C16C4.11	math-6	0	3.97825	3.19827	12.9542	17.3413	0.851211	0	0.809701	0	0	2.76906	0
C16C4.12	math-7	0	0	0	1.17765	1.23867	0	0	0	0	1.48877	0	0
C16C4.13	math-8	9.40342	2.65217	4.26435	4.71061	7.43201	5.95847	5.07898	4.85821	4.97055	3.72193	4.15359	5.93473
C16C4.14	math-9	2.68669	1.32608	2.13218	2.35531	0	3.40484	3.95032	3.23881	5.96466	5.2107	1.38453	0.847818
C16C4.15	math-10	17.4635	19.8913	8.52871	37.6849	39.6374	17.0242	13.544	13.7649	13.9175	14.8877	20.768	18.652
C16C4.16	math-11	0	0	0	1.17765	0	0.851211	0.564332	0	0	0.744385	0	1.69564
C16C4.17	C16C4.17	0	0	0	0	0	0.851211	1.69299	0.809701	0.99411	0.744385	0	1.69564
C16C4.18	C16C4.18	5.37338	11.9348	8.52871	5.88827	9.90934	9.36332	11.2866	9.71642	5.96466	14.1433	9.69172	12.7173
C16C4.3	math-13	0	0	0	0	0	0	0	0	0	0	0	0
C16C4.4	math-14	72.5407	94.152	106.609	193.135	177.129	79.1626	45.7109	57.4888	53.6819	78.9049	71.9956	72.0645
C16C4.5	math-15	401.66	326.217	249.465	398.047	412.476	335.377	189.051	179.754	193.851	317.108	319.827	305.214
C16C4.6	fbxb-98	0	1.32608	0	2.35531	0	0.851211	0.564332	0.809701	0	1.48877	0	0.847818
C16C4.8	math-16	0	0	0	5.88827	7.43201	0	0.564332	0.809701	0	1.48877	0	0
C16C4.9	math-17	0	0	0	3.53296	4.95467	0	0	0	0	0	1.38453	1.69564
C16C8.10	C16C8.10	0	0	0	0	0	0	0	0	0	0	0	0
C16C8.11	C16C8.11	141.051	153.826	125.798	68.3039	92.9001	155.772	152.934	145.746	142.158	146.644	177.22	166.172
C16C8.12	C16C8.12	38.957	41.1086	49.0401	17.6648	19.8187	62.1384	44.5822	42.1045	57.6584	42.43	65.073	61.0429
C16C8.13	C16C8.13	34.927	37.1304	20.2557	11.7765	9.90934	34.8996	27.0879	32.3881	31.8115	35.7305	29.0752	38.9996
C16C8.14	C16C8.14	95.3776	87.5216	110.873	56.5273	49.5467	118.318	112.866	93.1157	103.387	123.568	127.377	116.999
C16C8.16	C16C8.16	318.373	336.826	313.43	183.714	177.129	363.467	288.938	307.687	375.773	301.476	380.746	368.801
C16C8.17	C16C8.17	4.03004	2.65217	7.46262	2.35531	3.716	2.55363	2.25733	3.23881	1.98822	1.48877	1.38453	4.23909
C16C8.18	C16C8.18	2.68669	5.30434	4.26435	4.71061	3.716	2.55363	5.07898	4.85821	0.99411	4.46631	0	3.39127
C16C8.19	C16C8.19	0	0	0	0	0	0	0	0	0	0	0	0
C16C8.2	C16C8.2	10159.7	10503.9	10213.1	4309.03	4420.81	2365.51	3309.8	3218.56	3203.02	2650.76	2150.18	2432.39
C16C8.20	C16C8.20	8.06008	29.1739	22.3879	9.42122	7.43201	17.8754	15.8013	20.2425	22.8645	23.0759	13.8453	17.8042
C16C8.21	C16C8.21	6.71673	5.30434	3.19827	2.35531	3.716	5.95847	9.0293	10.5261	8.94699	6.69947	6.92266	4.23909
C16C8.22	C16C8.22	1.34335	3.97825	2.13218	1.17765	3.716	0	1.69299	1.6194	1.98822	4.46631	6.92266	1.69564
C16C8.4	C16C8.4	104.781	99.4564	118.336	63.5933	65.6494	139.599	117.945	135.22	145.14	148.133	124.608	144.129
C16C8.5	C16C8.5	119.558	140.565	143.922	73.0145	44.592	137.896	99.8867	82.5895	101.399	107.936	123.223	121.238
C16C8.7	C16C8.7	0	0	0	0	0	0	0	0	0	0	0	0
C16C8.8	C16C8.8	0	0	0	0	0	0	0	0	0	0	0	0
C16C8.9	C16C8.9	0	0	0	0	0	0	0	0	0	0	0	0
C16D2.1	C16D2.1	12.0901	14.5869	20.2557	11.7765	9.90934	4.25605	4.51465	4.85821	3.97644	6.69947	6.92266	5.93473
C16D2.2	C16D2.2	61.7939	96.8042	94.8819	60.0603	47.0694	42.5605	32.7312	35.6269	30.8174	34.9861	45.6895	53.4125
C16D2.3	C16D2.3	14.7768	6.63042	0	11.7765	17.3413	16.173	5.07898	4.85821	5.96466	13.3989	16.6144	10.1738
C16D6.1	C16D6.1	12.0901	13.2608	13.8591	10.5989	7.43201	3.40484	12.4153	6.47761	8.94699	9.67701	4.15359	2.54345
C16D6.2	npr-4	192.098	214.826	176.971	164.871	143.685	105.55	132.054	132.791	111.34	101.981	99.6863	105.129
C16D6.3	C16D6.3	0	0	0	0	0	0	0	0	0	0	0	0
C16D9.1	C16D9.1	91.3475	91.4998	119.402	71.8368	86.7067	178.754	312.075	340.884	331.039	171.953	178.605	189.911
C16D9.2	rol-3	1131.1	1019.76	844.342	1956.08	2053.71	695.439	1119.63	1090.67	916.569	951.325	641.038	761.341
C16D9.3	C16D9.3	16.1202	6.63042	9.5948	15.3095	11.148	8.51211	10.7223	14.5746	1.98822	14.1433	27.6906	2.54345
C16D9.4	C16D9.4	781.827	726.694	595.943	587.649	465.739	709.91	575.054	587.843	479.161	784.582	803.028	669.776
C16D9.5	C16D9.5	8.06008	6.63042	8.52871	2.35531	9.90934	14.4706	19.1873	19.4328	16.8999	8.93263	17.9989	12.7173
C16D9.6	C16D9.6	227.025	240.021	204.689	204.912	206.858	148.962	113.431	105.261	120.287	158.554	175.836	145.825
C16D9.7	srt-25	0	0	3.19827	0	2.47734	0.851211	1.69299	2.4291	1.98822	0	0	0.847818
C16D9.8	C16D9.8	0	0	0	0	1.23867	0	0	0	0	0	1.38453	0
C16D9.9	C16D9.9	18.8068	3.97825	18.1235	9.42122	12.3867	19.5778	23.1376	24.291	33.7997	14.1433	15.2298	13.5651
C16E9.1	C16E9.1	205.532	201.565	201.491	134.252	138.731	251.107	513.542	465.578	470.214	223.316	283.829	233.998
C16E9.2	C16E9.2	357.33	383.238	390.188	372.138	402.567	256.214	227.99	245.34	247.533	262.024	264.446	231.454
C16E9.4	inx-1	1617.39	1627.11	1426.43	1636.94	1648.67	1104.02	994.352	914.153	888.734	1210.37	937.328	1057.23
C16H3.1	ncs-7	63.1373	45.0869	53.3044	58.8827	45.8307	23.8339	19.1873	21.8619	32.8056	25.3091	37.3824	28.8258
C16H3.2	lec-9	1534.1	1550.19	1349.67	2420.08	2515.73	2808.14	3427.75	3371.6	3980.42	2481.04	2587.69	2841.04
C16H3.3	C16H3.3	853.025	901.738	849.673	902.082	884.409	620.532	556.431	550.597	590.501	692.278	623.039	666.385
C17A2.1	nhr-257	0	0	0	0	0	0	0	0	0	0	0	0.847818
C17A2.2	C17A2.2	0	0	0	0	0	0	0	0	0	0	0	0
C17A2.3	C17A2.3	0	1.32608	0	0	0	0	0	0	0	0	0	0.847818
C17A2.4	C17A2.4	0	0	0	0	0	0	1.12866	0.809701	0.99411	0	0	0.847818
C17A2.5	oac-4	0	0	0	4.71061	2.47734	0.851211	0.564332	0	0.99411	0.744385	0	0
C17A2.7	C17A2.7	0	0	0	1.17765	0	0.851211	0.564332	0	0	0	0	0
C17A2.8	nhr-72	1.34335	1.32608	1.06609	0	0	0	1.69299	0	0.99411	2.23316	0	0.847818
C17B7.1	str-63	0	5.30434	0	0	0	0	0	0.809701	1.98822	0	0	0
C17B7.10	C17B7.10	30.897	29.1739	39.4453	34.1519	39.6374	51.0726	31.0382	38.056	38.7703	56.5733	51.2277	44.9344
C17B7.11	fbxa-65	326.433	363.347	299.571	512.279	506.615	463.059	444.693	429.951	403.609	446.631	477.663	490.039
C17B7.12	C17B7.12	20.1502	18.5652	38.3792	15.3095	13.6253	11.9169	11.2866	8.09701	7.95288	11.9102	12.4608	14.4129
C17B7.14	C17B7.14	4.03004	9.28259	2.13218	7.06592	3.716	5.95847	3.95032	3.23881	0	2.23316	4.15359	5.08691
C17B7.2	C17B7.2	90.0042	88.8477	99.1462	91.8569	86.7067	106.401	65.4625	72.8731	83.5052	81.8824	124.608	99.1947
C17B7.3	C17B7.3	30.897	27.8478	41.5774	28.2637	27.2507	59.5847	25.9593	35.6269	29.8233	66.9947	70.6111	57.6516
C17B7.4	C17B7.4	189.412	254.608	240.936	201.379	152.356	183.01	101.015	117.407	114.323	174.931	225.679	178.042
C17B7.5	C17B7.5	225.682	246.652	221.746	449.863	450.875	196.63	229.683	248.578	198.822	206.939	184.143	189.063
C17B7.8	C17B7.8	77.9141	62.326	58.6349	94.2122	87.9454	74.0553	40.6319	47.7724	40.7585	65.5059	48.4586	72.0645
C17B7.9	C17B7.9	34.927	33.1521	44.7757	18.8424	21.0574	17.8754	7.90064	6.47761	3.97644	12.6546	11.0763	14.4129
C17C3.1	C17C3.1	523.905	507.89	506.392	546.431	566.071	515.834	704.85	682.578	705.818	476.407	520.584	523.104
C17C3.10	hlh-27	0	0	0	0	1.23867	0	0	0	0	0	0	0.847818
C17C3.11	C17C3.11	0	0	0	0	0	0	0.564332	0	0	0.744385	0	0
C17C3.12	acdh-2	65.8239	43.7608	69.2957	54.172	65.6494	29.7924	29.9096	22.6716	30.8174	20.8428	26.3061	26.2824
C17C3.13	C17C3.13	0	0	0	0	0	0	0	0	0	0	0	0
C17C3.15	C17C3.15	2.68669	3.97825	4.26435	22.3754	13.6253	7.66089	6.20765	4.85821	6.95877	8.18824	11.0763	7.63036
C17C3.18	ins-13	2.68669	17.2391	3.19827	12.9542	8.67067	1.70242	3.95032	1.6194	7.95288	2.97754	6.92266	5.08691
C17C3.19	ins-12	72.5407	60.9999	49.0401	30.619	19.8187	24.6851	19.1873	21.8619	18.8881	23.8203	27.6906	25.4345
C17C3.2	C17C3.2	0	0	0	0	0	0	0	0	0	0	0	0
C17C3.20	ins-38	0	0	0	0	0	0	0	0	0	0	0	0
C17C3.3	C17C3.3	452.708	426.999	472.277	312.078	237.824	179.605	128.103	94.7351	101.399	164.509	192.45	162.781
C17C3.4	ins-11	0	10.6087	3.19827	3.53296	1.23867	2.55363	10.158	12.9552	12.9234	2.23316	8.30719	7.63036
C17C3.5	C17C3.5	0	0	0	0	1.23867	0	0	0	0	0	0	0.847818
C17C3.6	C17C3.6	0	0	0	0	0	0	0	0	0.99411	0	0	0
C17C3.7	hlh-25	0	0	0	0	0	0	0	0	0	0	0	0
C17C3.8	hlh-26	0	0	0	0	0	0	0	0	0	0	0	0
C17C3.9	C17C3.9	0	0	0	0	0	0	0.564332	0.809701	0.99411	0	0	0
[truncated: 18,261 more rows]
