# Supplementary material for: Expression profile of Caenorhabditis elegans mutant for the Werner syndrome gene ortholog reveals the impact of vitamin C on development to increase life span
Source: BMC Genomics. 2014 Oct 27;15(1):940. doi: 10.1186/1471-2164-15-940 (PMC4221712; doi:10.1186/1471-2164-15-940)
Supplement: Supplementary file 2 — Additional file 2: Table S2: Primers used for the quantitative RT-PCR. (XLS 18 KB) [file 12864_2014_6625_MOESM2_ESM.xls]

## Sheet: Table S2
	Table S2. Primers used for the quantitative RT-PCR
		Primer Sequence	Annealing temperature	Fragment length
	Nlp-32 for	5'-ATG AGA CAA TTC AAC TTG CTA-3'	55oC	152 pb
	Nlp-32 rev	5'-CGG GGT GAT TCA TCA GCG GCT-3'
	Pes-8 for	5'- CTG CCC ACA CGA CAA TCA ACT-3'	55oC	197 pb
	Pes-8 rev	5'-AGG AAT AGG AAT AGG ATA GGC-3'
	Cyp-34A9 for	5'-TCC AAA AGG ACC TAC CCC TCT-3'	55oC	265 pb
	Cyp-34A9rev	5'-AAT CCC TCT GCC TTC TCG AAT-3'
	Cyp-33E2for	5'-ACA AG AAT GTC ATG ATT CAA-3'	58oC	309 pb
	Cyp-33E2rev	5'-TAT CCA ATT CTT CAT ACA CTT-3'
	Sodh-1for	5'-ACA AAG CTG GAG TCA AGC TCA-3'	58oC	311 pb
	Sodh-1 rev	5'-ATA TTG AAT AGC AAG AGA TCC-3'
	Ugt-33for	5'-CAA CTG TTT TGC CAA GTA TGA-3'	60 oC	224 pb
	Ugt-33rev	5'-AAT TGG TCG AGC ATA ATC AAG-3'
	Ech-9for	5'-TTT TGG TAG TAC GAA ATG AGC-3'	55 oC	291 pb
	Ech-9rev	5'-GAA CTG ATG AAA TCT CAT TCA-3'
	Nas-3for	5'-GGG AAT CAC ATC TCT GGC CAA-3'	55 oC	217 pb
	Nas-3rev	5'-CTG CTT TGA CGA CCA ATA TAG-3'
	Arrd-24for	5'-AGT GAA GGG GAA CGA CGA TAC-3'	55 oC	309 pb
	Arrd-24rev	5'-AAA GTT GGG AAT AAC TTT GAA-3'
	Gpx-3for	5'-AAC ATT CTG TGC ATA CAC TCA-3'	58 oC	255 pb
	Gpx-3rev	5'-TTA ACA AAC TCG TAA AGT GGG-3'
	Acs-2for	5'-GGA GAG CTC TGG TCT CGT GG-3'	60 oC	259 pb
	Acs-2rev	5'-CTG GCA CAC CGA CGA CAT GA-3'
	Acs-14for	5'-GGC CAA GCA TCC AAT TTG CG-3'	60 oC	257 pb
	Acs-14rev	5'-CGG TTC CTG GTT CCA CAA TCT TC-3'
	Asah-1for	5'-TGT TCG GAT TGG AGG CCG AC-3'	60 oC	273 pb
	Asah-1rev	5'-GGT AGA GGT CCT CGG TTC CC-3'
	Lys-8for	5'-CTG GCA GTA CTT TGC CAT TCG G-3'	60 oC	233 pb
	Lys-8rev	5'-GCT GGG TTG TAT GCA CGG ACA-3'
	Y46G5A.20for	5'-CGG GGT GCC ATT CTA CAG CA-3'	60 oC	256 pb
	Y46G5A.20rev	5'-TCC GAT GAG CTA ACC GAA CTT TCT-3'
	Daf-9for	5'-ACC GTG TTC TGT CTA GCG TTC T-3'	60 oC	231 pb
	Daf-9rev	5'-GCC ATT CGA AGT CAG GGA CC-3'
	Tba-1for	5'-GTA CAC TCC ACT GAT CTC TGC TGA CAA G-3'	60oC	149 pb
	Tba-1rev	5'-CTC TGT ACA AGA GGC AAA CAG CCA TG-3'
	All PCR reaction were performed for 40 cycles of 30 second at 95oC, 30 seconds at annealing temperature and 30 seconds at 72oC
