# Supplementary material for: Expression profile of Caenorhabditis elegans mutant for the Werner syndrome gene ortholog reveals the impact of vitamin C on development to increase life span
Source: BMC Genomics. 2014 Oct 27;15(1):940. doi: 10.1186/1471-2164-15-940 (PMC4221712; doi:10.1186/1471-2164-15-940)
Supplement: Supplementary file 3 — Additional file 3: Table S3: List of genes found to be differentially expressed in the wrn-1 mutant compared to the wild type N2 worms. The columns labeled baseMeanA and baseMeanB represent the mean number of reads (from the normalized counts of Additional file 1: Table S1) for the N2 wild type and the wrn-1(gk99) strains, respectively. (XLS 318 KB) [file 12864_2014_6625_MOESM3_ESM.xls]

## Sheet: Table S3
Table S3. List of genes found to be differentially expressed in the wrn-1 mutant compared to the wild type N2 worms
ensembl_gene_id	external_gene_id	baseMeanA	baseMeanB	fold Change	log2 Fold Change	P-value	adjusted P-value	sym fold change
C25F9.1	srw-85	1733.25	46.5262	0.0268434	-5.21929	8.60334e-09	1.21697e-07	-37.2531
C17G10.5	lys-8	3404.62	155.22	0.045591	-4.45511	7.46629e-10	1.26303e-08	-21.9342
ZK1037.10	wrt-7	5461.39	457.368	0.0837458	-3.57784	3.38908e-26	4.29103e-24	-11.9409
H14N18.2	H14N18.2	405.913	37.7375	0.0929695	-3.4271	1.1511e-08	1.58588e-07	-10.7562
T01B10.1	grd-4	832.246	78.2078	0.093972	-3.41163	3.75952e-20	2.4399e-18	-10.6415
T28A11.20	T28A11.20	218.925	24.8819	0.113655	-3.13727	6.29895e-39	2.82604e-36	-8.79858
H02K04.2	clec-228	1551.08	186.321	0.120123	-3.05741	7.09803e-31	1.39513e-28	-8.32477
Y49G5A.1	Y49G5A.1	314.22	39.0519	0.124282	-3.00831	1.28533e-07	1.48691e-06	-8.04622
T28A11.4	T28A11.4	336.505	42.5469	0.126438	-2.9835	1.98155e-45	1.27798e-42	-7.90903
C13A2.5	C13A2.5	1984.45	251.816	0.126895	-2.9783	1.20409e-08	1.65117e-07	-7.88056
F32H2.8	F32H2.8	493.454	68.1052	0.138017	-2.85708	1.17522e-33	2.95783e-31	-7.24546
B0507.10	B0507.10	1737.97	246.614	0.141898	-2.81707	0.0012774	0.00574359	-7.04731
C13A2.4	C13A2.4	5428.12	790.802	0.145686	-2.77907	5.05469e-15	1.8017e-13	-6.86407
F02D10.1	col-183	24352	3630.78	0.149096	-2.74569	2.7428e-22	2.26423e-20	-6.70708
F26G1.9	F26G1.9	3285.07	501.911	0.152786	-2.71042	5.70155e-26	7.00409e-24	-6.54511
F07G11.4	F07G11.4	4349.98	673.965	0.154935	-2.69026	4.41068e-07	4.61601e-06	-6.45431
W08D2.6	col-123	29828.3	4670.07	0.156565	-2.67517	1.99655e-06	1.84207e-05	-6.38712
W09G10.1	col-72	15587.5	2532.99	0.162502	-2.62147	6.40957e-24	6.48435e-22	-6.15379
F17C8.2	col-89	18532.3	3030.23	0.163511	-2.61254	2.23125e-61	2.30243e-57	-6.11579
C33B4.5	C33B4.5	339.488	55.7128	0.164109	-2.60728	1.61436e-15	6.13576e-14	-6.09353
F42C5.3	F42C5.3	553.585	91.3432	0.165003	-2.59944	0.000108915	0.000667195	-6.0605
F20E11.17	F20E11.17	171.604	28.4298	0.165671	-2.59361	0.000744899	0.0036309	-6.03607
C13A2.9	C13A2.9	6874.53	1139.25	0.16572	-2.59318	3.73884e-20	2.43414e-18	-6.03428
H12I19.5	oac-38	275.922	46.3991	0.16816	-2.57209	8.05877e-15	2.81416e-13	-5.94671
C15A11.1	col-35	50426.6	8483.42	0.168233	-2.57147	6.81236e-60	4.68645e-56	-5.94413
F35F10.13	F35F10.13	559.055	95.7641	0.171296	-2.54543	1.07297e-35	3.40677e-33	-5.83784
C43F9.4	C43F9.4	1424.81	244.877	0.171867	-2.54064	8.15389e-14	2.42565e-12	-5.81847
T28F2.8	col-51	24372.6	4216.1	0.172985	-2.53128	2.35754e-21	1.76927e-19	-5.78084
F46C8.2	col-174	14079.1	2435.74	0.173004	-2.53112	1.24484e-57	6.42277e-54	-5.7802
C15A11.2	C15A11.2	358.914	62.2561	0.173457	-2.52735	1.14289e-35	3.57379e-33	-5.76513
F58E2.3	F58E2.3	3194.9	557.9	0.174622	-2.51769	1.21449e-30	2.32081e-28	-5.72665
F26D2.12	clec-234	478.37	83.6501	0.174865	-2.51569	9.51603e-39	4.0915e-36	-5.7187
R03H4.1	oac-40	218.286	38.2789	0.175362	-2.5116	0.000434857	0.00227147	-5.7025
C39E9.3	col-131	8100.93	1425.99	0.176027	-2.50613	6.19936e-15	2.19079e-13	-5.68093
F28D1.5	thn-2	759.039	133.644	0.17607	-2.50578	5.228e-18	2.73153e-16	-5.67954
H06A10.2	col-185	31473.1	5563.64	0.176774	-2.50002	1.53912e-38	6.35289e-36	-5.65692
F36A4.6	col-33	32672.6	5793.99	0.177335	-2.49545	5.50647e-55	1.62346e-51	-5.63904
C13A2.12	C13A2.12	139776	24868.1	0.177915	-2.49074	1.51103e-43	8.20649e-41	-5.62067
B0284.1	B0284.1	3780.44	674.248	0.178352	-2.4872	2.76485e-18	1.49766e-16	-5.60689
F32D8.8	F32D8.8	760.264	136.868	0.180027	-2.47372	2.53045e-15	9.30898e-14	-5.55473
D2024.8	col-114	49029.7	8867.68	0.180863	-2.46703	9.13954e-56	3.1437e-52	-5.52903
F54B11.2	col-44	30966.9	5603.92	0.180965	-2.46622	1.13655e-38	4.78698e-36	-5.52593
F07G11.1	F07G11.1	6078.2	1102.85	0.181443	-2.46241	4.05621e-25	4.65067e-23	-5.51137
T05H10.3	T05H10.3	50526.9	9170.89	0.181505	-2.46192	5.82336e-56	2.40365e-52	-5.50949
F46H5.6	grd-7	8970.05	1637.93	0.1826	-2.45324	7.19786e-30	1.23791e-27	-5.47645
K01D12.10	K01D12.10	3990.11	730.267	0.183019	-2.44993	3.69518e-52	7.62612e-49	-5.46391
C23H5.9	grl-20	93531	17184.7	0.183733	-2.44432	1.60605e-54	4.1432e-51	-5.44268
Y42H9AR.5	Y42H9AR.5	529.342	99.0043	0.187033	-2.41864	2.28336e-16	9.73636e-15	-5.34666
R13D7.11	cnc-9	5144.73	962.729	0.187129	-2.41789	1.00758e-47	8.66439e-45	-5.3439
F45F2.1	otpl-4	1216.67	228.042	0.187432	-2.41556	1.45263e-28	2.17243e-26	-5.33528
C17G10.6	C17G10.6	470.668	88.3685	0.187751	-2.41311	5.52926e-36	1.84053e-33	-5.3262
F20D6.2	F20D6.2	2177.53	409.117	0.187882	-2.4121	1.63185e-48	1.60372e-45	-5.3225
C54D10.8	C54D10.8	681.939	128.13	0.187891	-2.41203	5.25996e-07	5.43863e-06	-5.32223
F32G8.2	F32G8.2	2784.98	524.529	0.188342	-2.40857	6.61174e-12	1.48804e-10	-5.30949
F07G11.3	F07G11.3	660.128	125.154	0.189591	-2.39904	3.58142e-05	0.000246707	-5.27452
C31B8.12	C31B8.12	419.986	79.9048	0.190256	-2.39399	1.97475e-35	5.99338e-33	-5.25608
C28D4.10	C28D4.10	2183.5	416.056	0.190545	-2.39179	6.38261e-47	5.26897e-44	-5.24809
Y57G11B.1	Y57G11B.1	221	42.2538	0.191194	-2.38689	0.00138779	0.00616601	-5.23029
K08D9.6	K08D9.6	5575.49	1073.39	0.192519	-2.37693	1.91353e-10	3.49482e-09	-5.1943
ZK643.8	grl-25	231174	44521.5	0.192589	-2.3764	6.56095e-52	1.23095e-48	-5.19241
C13A2.3	C13A2.3	4479.87	863.456	0.192741	-2.37526	1.60571e-13	4.60258e-12	-5.1883
W01B6.7	col-2	230709	44685.7	0.193689	-2.36819	3.1068e-52	7.12423e-49	-5.16293
C10F3.7	C10F3.7	7647.36	1489.71	0.1948	-2.35993	2.32999e-50	3.69895e-47	-5.13346
C33G8.13	C33G8.13	4441.67	872.115	0.196349	-2.34851	5.90364e-20	3.79562e-18	-5.09298
C03G6.6	C03G6.6	1056.3	207.876	0.196797	-2.34522	5.35319e-09	7.90265e-08	-5.08137
W01C9.2	W01C9.2	17668.9	3490.17	0.197532	-2.33984	3.58052e-50	4.92632e-47	-5.06248
Y58A7A.5	Y58A7A.5	1954	387.129	0.198121	-2.33555	3.26934e-46	2.17654e-43	-5.04742
F36F2.5	tax-2	628.563	124.8	0.198549	-2.33244	2.57288e-38	1.02154e-35	-5.03655
C27H5.7	dyf-13	70766.3	14131.8	0.199697	-2.32412	6.31584e-23	5.71694e-21	-5.00759
T21D9.1	col-164	41149.8	8243.25	0.200323	-2.3196	3.85875e-50	4.97731e-47	-4.99194
T13B5.4	col-40	183034	36796.3	0.201035	-2.31448	2.86406e-50	4.22204e-47	-4.97425
K12D12.3	col-84	256789	51655.1	0.201158	-2.3136	1.2852e-50	2.21034e-47	-4.97121
C35A5.11	C35A5.11	18338.1	3690.93	0.201271	-2.31279	1.7793e-49	2.16007e-46	-4.96841
F53G12.7	col-45	67048.8	13510.7	0.201505	-2.31111	1.06586e-46	8.14713e-44	-4.96266
T28F2.6	col-50	56445	11376.5	0.201551	-2.31078	2.48134e-48	2.32772e-45	-4.96153
C15A11.4	C15A11.4	1420.79	286.826	0.201878	-2.30844	1.31084e-42	6.7633e-40	-4.95348
Y116A8C.43	Y116A8C.43	248.4	50.2181	0.202166	-2.30639	4.35076e-22	3.49381e-20	-4.94642
ZK285.2	ZK285.2	3498.8	708.267	0.202431	-2.3045	2.12094e-46	1.45907e-43	-4.93995
ZC513.12	sth-1	171.048	34.6299	0.202457	-2.30431	1.15799e-23	1.15452e-21	-4.93932
C18H7.3	col-102	201735	41101.8	0.203742	-2.29519	6.78751e-49	7.37266e-46	-4.90818
K08D9.2	K08D9.2	3027.86	619.162	0.204488	-2.28991	2.63493e-20	1.73737e-18	-4.89026
C04G2.2	C04G2.2	185.407	37.9505	0.204687	-2.28851	1.90412e-22	1.60397e-20	-4.88551
K09D9.9	K09D9.9	1149.11	235.358	0.204817	-2.28759	2.92523e-40	1.34158e-37	-4.8824
T21B4.2	col-85	30268.6	6208.45	0.205112	-2.28552	1.17577e-43	6.74041e-41	-4.87539
F38B6.5	col-172	8020.05	1646.01	0.205236	-2.28464	1.49146e-05	0.000113206	-4.87243
D2023.7	col-158	499281	102802	0.205901	-2.27998	1.01473e-48	1.0471e-45	-4.8567
Y47D3B.3	Y47D3B.3	1794.99	369.597	0.205904	-2.27996	2.87593e-32	6.52235e-30	-4.85663
C32C4.2	aqp-6	502.627	103.525	0.205967	-2.27951	1.04255e-33	2.68952e-31	-4.85514
F20C5.7	F20C5.7	826.274	170.296	0.206101	-2.27858	3.1631e-23	2.96728e-21	-4.85199
Y43F8B.15	Y43F8B.15	357.48	73.7659	0.20635	-2.27684	1.39758e-15	5.35127e-14	-4.84614
F38B2.6	F38B2.6	147.11	30.3959	0.206621	-2.27494	2.03194e-19	1.23702e-17	-4.83979
R07E3.3	cut-5	3943.38	815.934	0.206913	-2.27291	7.09009e-21	5.02836e-19	-4.83296
F42H10.5	F42H10.5	4739.08	984.529	0.207747	-2.2671	1.59934e-21	1.21797e-19	-4.81355
ZC513.8	col-43	493344	102694	0.208159	-2.26424	1.43871e-43	8.02491e-41	-4.80403
F15A2.1	col-184	362.635	75.6028	0.208482	-2.26201	2.3079e-24	2.50687e-22	-4.79659
C05C8.8	C05C8.8	1269.83	265.098	0.208767	-2.26003	2.77719e-31	5.61919e-29	-4.79002
C47G2.1	cut-1	226419	47376.3	0.209242	-2.25675	8.65205e-48	7.76352e-45	-4.77915
K09E2.1	K09E2.1	7050.79	1483.98	0.21047	-2.24831	8.92502e-08	1.06286e-06	-4.75126
H06A10.1	H06A10.1	4120.28	867.449	0.210532	-2.24789	5.79555e-07	5.95068e-06	-4.74988
E02A10.2	grl-23	131588	27833.3	0.211518	-2.24114	9.73035e-47	7.72365e-44	-4.72772
C04E6.6	grd-9	5962.83	1263.81	0.211948	-2.23822	2.72284e-45	1.70285e-42	-4.71814
F17B5.4	F17B5.4	3055.42	652.122	0.213431	-2.22816	3.36672e-44	2.0436e-41	-4.68536
F32D8.2	F32D8.2	1576.88	337.406	0.21397	-2.22452	2.74232e-09	4.24258e-08	-4.67355
ZK863.2	col-37	155325	33419.1	0.215156	-2.21654	1.95175e-46	1.38897e-43	-4.64778
Y40C5A.3	Y40C5A.3	42542.5	9178.62	0.215752	-2.21256	9.10947e-16	3.60156e-14	-4.63496
C25F6.3	dpyd-1	1698.28	367.572	0.216438	-2.20798	0.00143675	0.00634396	-4.62026
M142.2	cut-6	11682.3	2535.6	0.217045	-2.20393	5.56848e-16	2.26671e-14	-4.60734
T23F4.4	nas-27	487.769	106.538	0.21842	-2.19482	2.1229e-15	7.90836e-14	-4.57834
W03D2.9	W03D2.9	1904.48	422.193	0.221685	-2.17342	5.82504e-41	2.91462e-38	-4.51091
F44G3.12	fbxa-142	430.462	95.5185	0.221898	-2.17203	9.18678e-09	1.28977e-07	-4.50658
R01H2.4	R01H2.4	738.359	164.196	0.22238	-2.1689	3.31708e-34	9.00762e-32	-4.4968
W09G12.8	W09G12.8	631.582	140.468	0.222407	-2.16873	2.50681e-34	6.89807e-32	-4.49626
ZC487.4	grl-9	48174.6	10730	0.222731	-2.16663	4.137e-44	2.43941e-41	-4.48973
F17B5.6	F17B5.6	157.872	35.4475	0.224534	-2.155	1.16594e-19	7.24782e-18	-4.45368
C54C6.7	C54C6.7	640.165	144.029	0.224988	-2.15208	5.98586e-33	1.43647e-30	-4.44469
Y67A10A.1	oac-56	2688.17	605.345	0.225188	-2.1508	2.68353e-12	6.46238e-11	-4.44073
T20G5.12	T20G5.12	1181.14	266.569	0.225689	-2.14759	9.03618e-38	3.3907e-35	-4.43088
T07G12.5	T07G12.5	274.62	62.0838	0.226072	-2.14515	6.48046e-12	1.46488e-10	-4.42337
K07A1.7	cri-1	5127.72	1160.13	0.226247	-2.14403	4.12661e-37	1.49412e-34	-4.41995
C29F9.2	C29F9.2	10666	2413.56	0.226285	-2.14378	2.43362e-43	1.28782e-40	-4.4192
C54D10.7	dct-3	4867.05	1102.57	0.226538	-2.14217	2.24619e-16	9.61763e-15	-4.41426
F44G3.10	F44G3.10	566.581	128.412	0.226643	-2.1415	2.44784e-15	9.02116e-14	-4.41222
T27E7.6	T27E7.6	627.936	143.123	0.227927	-2.13336	0.000156329	0.000921541	-4.38738
F22B5.3	cut-3	732.008	166.9	0.228003	-2.13288	8.85507e-34	2.34296e-31	-4.38591
F58F6.2	col-105	432.963	99.0918	0.228869	-2.12741	9.21321e-30	1.55854e-27	-4.36931
T20G5.13	T20G5.13	480.945	110.449	0.22965	-2.12249	3.62216e-31	7.25768e-29	-4.35444
R03H4.5	oac-41	3054.08	703.202	0.23025	-2.11873	1.68384e-14	5.60501e-13	-4.3431
F15B9.6	F15B9.6	4953.62	1142.73	0.230687	-2.11599	8.28869e-41	3.88777e-38	-4.33488
T05E11.8	T05E11.8	3852.96	890.785	0.231195	-2.11282	5.9315e-41	2.91462e-38	-4.32536
K05C4.11	sol-2	1600.12	371.381	0.232095	-2.10721	8.53948e-38	3.26366e-35	-4.30858
Y97E10B.1	Y97E10B.1	612.377	142.266	0.232317	-2.10583	3.69999e-32	8.30004e-30	-4.30446
C29G2.6	C29G2.6	6710.63	1576.68	0.234952	-2.08956	7.9951e-41	3.83727e-38	-4.25619
F53F4.7	F53F4.7	977.957	229.853	0.235033	-2.08906	8.2031e-09	1.16434e-07	-4.25471
C14F5.2	zig-3	580.053	138.167	0.238197	-2.06977	1.46628e-31	3.02611e-29	-4.1982
C17C3.3	C17C3.3	450.661	108.079	0.239823	-2.05996	8.09592e-26	9.82844e-24	-4.16973
Y65B4BL.6	Y65B4BL.6	2556.15	613.592	0.240045	-2.05862	5.89511e-22	4.67936e-20	-4.16588
F36A4.10	col-34	13846.6	3338.74	0.241123	-2.05216	1.84869e-18	1.02014e-16	-4.14727
Y77E11A.12	Y77E11A.12	1946.19	469.738	0.241363	-2.05072	7.00036e-23	6.30889e-21	-4.14314
C02F5.8	tsp-1	2106.93	508.936	0.241553	-2.04959	5.71726e-37	1.99988e-34	-4.13988
C13A2.6	C13A2.6	757.759	183.047	0.241563	-2.04953	1.5559e-05	0.000117492	-4.1397
C34D1.1	dmd-10	1921.46	465.586	0.242308	-2.04508	5.25261e-30	9.34511e-28	-4.12697
F21C10.4	F21C10.4	183.344	44.4747	0.242574	-2.0435	3.12981e-13	8.64699e-12	-4.12245
C46A5.4	C46A5.4	18960.3	4599.81	0.242602	-2.04334	2.5739e-38	1.02154e-35	-4.12198
F08E10.7	scl-24	184.266	44.842	0.243355	-2.03887	7.33584e-10	1.24198e-08	-4.10923
D2092.8	D2092.8	2252.49	549.494	0.24395	-2.03534	2.04573e-24	2.24573e-22	-4.0992
C30H6.5	C30H6.5	4654.17	1136.93	0.244282	-2.03338	6.71576e-38	2.61509e-35	-4.09362
Y52B11B.1	Y52B11B.1	2443.12	601.25	0.246099	-2.02269	5.57885e-37	1.98511e-34	-4.0634
Y39D8B.2	mltn-6	412.601	101.629	0.246312	-2.02144	1.31637e-27	1.88661e-25	-4.05989
W07G4.7	W07G4.7	258.424	63.7771	0.246792	-2.01863	2.99563e-23	2.823e-21	-4.05199
E04F6.9	E04F6.9	6336.32	1565.84	0.247121	-2.01671	2.8082e-15	1.02576e-13	-4.0466
K07B1.1	try-5	306.47	75.7466	0.247158	-2.01649	6.13424e-23	5.57702e-21	-4.04599
Y39G8C.4	col-87	317.131	78.5196	0.247594	-2.01395	3.06683e-24	3.26253e-22	-4.03887
T23F1.5	T23F1.5	13568.1	3367.43	0.248186	-2.01051	4.60123e-10	8.02028e-09	-4.02923
R03A10.5	R03A10.5	2314.6	575.969	0.248842	-2.0067	5.67884e-26	7.00409e-24	-4.01861
F53F4.4	F53F4.4	6914.95	1721.88	0.249008	-2.00574	5.80955e-06	4.83652e-05	-4.01594
C34D1.2	dmd-11	508.474	127.065	0.249895	-2.00061	1.21175e-25	1.44556e-23	-4.00169
C05E11.4	amt-1	342.412	86.033	0.251256	-1.99277	5.7628e-14	1.76197e-12	-3.98001
F47C12.2	clec-78	1419.15	357.471	0.251891	-1.98913	0.000131133	0.000789478	-3.96998
C48B4.13	C48B4.13	1800.74	453.814	0.252015	-1.98842	1.3261e-34	3.74905e-32	-3.96802
C13A2.1	C13A2.1	1148.91	289.574	0.252042	-1.98827	6.78353e-05	0.000435319	-3.9676
ZK185.4	ZK185.4	1554.27	392.454	0.252501	-1.98564	9.52762e-14	2.81235e-12	-3.96038
F23B2.10	F23B2.10	1297.95	327.835	0.252579	-1.9852	1.955e-13	5.50441e-12	-3.95916
F09G2.3	pitr-5	2571.93	650.197	0.252805	-1.98391	5.59362e-33	1.35813e-30	-3.95562
F36H5.3	math-28	1427.3	360.849	0.25282	-1.98382	4.60096e-33	1.13041e-30	-3.95538
Y116F11B.9	Y116F11B.9	268.906	68.1081	0.253279	-1.9812	2.46284e-07	2.70362e-06	-3.94821
C49G7.7	C49G7.7	1042.93	264.254	0.253376	-1.98065	4.90189e-32	1.04294e-29	-3.94671
F09C12.2	F09C12.2	1386.95	354.098	0.255307	-1.9697	4.37814e-32	9.61234e-30	-3.91686
Y39D8B.1	mltn-7	612.679	156.488	0.255417	-1.96908	7.28603e-10	1.23586e-08	-3.91517
F58E6.13	F58E6.13	4784.82	1223.29	0.255661	-1.96769	6.56721e-29	1.03461e-26	-3.91143
W06D12.1	cutl-4	325.491	83.2164	0.255664	-1.96768	2.47291e-22	2.06623e-20	-3.91138
Y46G5A.36	Y46G5A.36	320.75	82.0494	0.255805	-1.96688	3.33716e-05	0.000231582	-3.90923
F48F7.3	F48F7.3	691.991	177.315	0.256239	-1.96444	3.51628e-08	4.5046e-07	-3.90261
C35A5.2	ugt-33	269.305	69.0693	0.256473	-1.96312	5.47527e-21	3.93723e-19	-3.89905
C31B8.4	C31B8.4	1791.07	459.571	0.25659	-1.96246	4.9214e-18	2.58442e-16	-3.89726
C42D4.13	C42D4.13	3066.76	790.536	0.257776	-1.95581	6.19183e-35	1.77482e-32	-3.87934
ZC204.12	ZC204.12	11653.1	3009.27	0.258237	-1.95323	2.32983e-36	7.88246e-34	-3.87241
C56A3.1	grl-17	19654	5094.35	0.259202	-1.94785	2.33991e-11	4.85825e-10	-3.858
C26C6.4	C26C6.4	280.673	72.8025	0.259386	-1.94683	1.42574e-10	2.65084e-09	-3.85526
F07G11.5	srj-32	328.333	85.1659	0.259389	-1.94681	2.83749e-11	5.82109e-10	-3.85522
R02D3.6	grl-19	6534.32	1697.78	0.259825	-1.94439	5.76345e-36	1.88803e-33	-3.84875
F18G5.2	pes-8	255.552	66.4803	0.260143	-1.94262	7.67805e-20	4.84586e-18	-3.84403
F33H12.7	F33H12.7	11338	2952.2	0.260381	-1.9413	6.18269e-36	1.99372e-33	-3.84052
Y38C9B.1	cyp-29A3	974.475	254.5	0.261166	-1.93696	4.70753e-18	2.4808e-16	-3.82898
C38D9.2	C38D9.2	1715.04	448.188	0.261327	-1.93607	1.00808e-14	3.45022e-13	-3.82662
F47C12.1	F47C12.1	7346.56	1922.17	0.261642	-1.93433	0.000173544	0.00101054	-3.82201
F22G12.1	F22G12.1	3502.67	918.52	0.262235	-1.93107	0.000181128	0.00104827	-3.81338
T10B9.3	cyp-13A6	1456.82	382.255	0.26239	-1.93021	7.72012e-32	1.60937e-29	-3.81111
C01B10.5	hil-7	294.038	77.2179	0.262612	-1.92899	5.40201e-14	1.66398e-12	-3.80789
F09F3.9	cpt-5	3007.13	790.713	0.262946	-1.92716	9.20851e-34	2.40564e-31	-3.80306
T23F4.3	T23F4.3	1001.66	264.151	0.263714	-1.92296	1.73766e-29	2.84617e-27	-3.79199
Y34F4.6	Y34F4.6	347.393	91.7004	0.263967	-1.92157	5.37917e-23	4.91218e-21	-3.78835
Y54G2A.57	Y54G2A.57	182.807	48.3018	0.264223	-1.92017	4.13758e-16	1.70783e-14	-3.78467
T12A7.1	gem-4	4024.08	1063.81	0.264362	-1.91942	5.61582e-34	1.50519e-31	-3.7827
F29B9.9	col-111	13934.9	3690.34	0.264827	-1.91688	1.53931e-35	4.74154e-33	-3.77604
Y60C6A.1	Y60C6A.1	203.902	54.0222	0.264942	-1.91625	6.22565e-17	2.84259e-15	-3.77441
ZK105.5	ZK105.5	177.289	46.9716	0.264944	-1.91624	0.000102908	0.000634354	-3.77438
C54E4.4	C54E4.4	739.771	196.075	0.265048	-1.91568	8.51955e-29	1.31214e-26	-3.7729
B0284.2	B0284.2	955.887	253.513	0.265213	-1.91478	4.59741e-08	5.79593e-07	-3.77056
F35F10.5	F35F10.5	378.087	100.326	0.265351	-1.91402	1.00256e-24	1.13686e-22	-3.76859
ZK355.3	ZK355.3	5176.9	1375.61	0.26572	-1.91202	3.75017e-35	1.10566e-32	-3.76336
Y43C5A.5	thk-1	9898.5	2634.08	0.26611	-1.90991	4.36626e-35	1.26917e-32	-3.75785
R08E5.4	R08E5.4	200.864	53.5405	0.266551	-1.90752	2.687e-13	7.4837e-12	-3.75163
T24D3.2	T24D3.2	371.302	99.1071	0.266917	-1.90553	2.2109e-20	1.48627e-18	-3.74648
ZK1290.3	rol-8	265875	71042.6	0.267203	-1.90399	2.59574e-35	7.76388e-33	-3.74247
C17H1.7	C17H1.7	5364.38	1433.91	0.267303	-1.90345	3.55588e-10	6.28845e-09	-3.74108
F53B6.9	fip-6	4409.75	1189.62	0.269771	-1.89019	1.78132e-32	4.13066e-30	-3.70685
T11B7.2	T11B7.2	1049.67	284.219	0.27077	-1.88486	6.27832e-30	1.08884e-27	-3.69317
C02F5.11	tsp-2	1677.54	455.242	0.271375	-1.88164	1.79035e-30	3.26984e-28	-3.68494
ZC443.2	ZC443.2	1384.74	376.942	0.272212	-1.8772	1.22941e-29	2.04617e-27	-3.6736
D1044.2	dex-1	12371.6	3378.64	0.273097	-1.87252	7.70756e-06	6.24778e-05	-3.66171
Y87G2A.15	grd-15	227.638	62.4088	0.274158	-1.86692	6.48369e-19	3.76931e-17	-3.64753
W07A12.4	W07A12.4	3447.98	949.412	0.275353	-1.86064	4.60206e-32	9.99761e-30	-3.6317
F39G3.4	F39G3.4	686.305	189.328	0.275866	-1.85796	1.44314e-26	1.88503e-24	-3.62495
C08F11.5	fbxa-98	1456.86	402.278	0.276127	-1.8566	3.81189e-29	6.09844e-27	-3.62153
C08E3.8	fbxa-165	1869.83	518.707	0.277409	-1.84991	1.74284e-30	3.24043e-28	-3.60479
C08E3.6	fbxa-163	440.217	122.213	0.277621	-1.84881	0.000136368	0.00081718	-3.60204
Y53F4B.2	elo-9	1957.39	543.763	0.277799	-1.84788	2.52426e-30	4.56979e-28	-3.59972
W02F12.8	W02F12.8	5687.23	1581.03	0.277997	-1.84686	2.37522e-32	5.44664e-30	-3.59716
F53B6.1	tsp-15	4713.93	1312.91	0.278517	-1.84416	7.55737e-32	1.59152e-29	-3.59044
ZK666.5	clec-59	1346.6	377.044	0.279996	-1.83652	1.20254e-28	1.81153e-26	-3.57147
F47H4.10	skr-5	1415.81	397.438	0.280714	-1.83282	2.18935e-28	3.22742e-26	-3.56234
F35B12.7	nlp-24	8957.82	2527.97	0.282208	-1.82517	5.25954e-31	1.04372e-28	-3.54348
R07E5.4	R07E5.4	7611.13	2151.14	0.282631	-1.82301	4.74315e-32	1.01968e-29	-3.53818
C40H1.4	elo-4	13072	3703.27	0.283299	-1.8196	8.54371e-15	2.96758e-13	-3.52984
C56A3.2	ttr-44	8235.95	2334.86	0.283496	-1.8186	4.28871e-21	3.11656e-19	-3.52738
F15E6.3	F15E6.3	150.183	42.7073	0.284368	-1.81417	4.55375e-09	6.79049e-08	-3.51657
ZC239.22	ZC239.22	297.923	84.7716	0.284542	-1.81329	1.09176e-19	6.82783e-18	-3.51442
R13D11.3	R13D11.3	723.137	206.025	0.284904	-1.81145	6.37293e-26	7.78252e-24	-3.50995
Y17G9A.2	Y17G9A.2	339.762	96.8137	0.284945	-1.81124	1.06518e-21	8.26433e-20	-3.50945
K08F8.7	K08F8.7	250.736	71.511	0.285205	-1.80993	2.6453e-15	9.68495e-14	-3.50626
C55B6.1	C55B6.1	929.788	266.055	0.286145	-1.80518	2.33304e-26	3.00933e-24	-3.49473
F46F3.3	F46F3.3	1257.24	360.408	0.286666	-1.80256	3.67501e-28	5.37906e-26	-3.48838
C35A11.2	C35A11.2	1025.9	294.172	0.286744	-1.80216	3.42214e-24	3.60338e-22	-3.48743
T04C12.1	T04C12.1	987.401	283.147	0.28676	-1.80209	2.01401e-27	2.82756e-25	-3.48724
H23N18.5	H23N18.5	15845.5	4561.31	0.287862	-1.79655	3.9204e-32	8.69991e-30	-3.47389
Y75B8A.39	Y75B8A.39	345.104	99.3444	0.287868	-1.79652	5.04444e-05	0.000335289	-3.47382
C47E12.6	mam-2	5686.34	1638.42	0.288132	-1.7952	6.23585e-30	1.08884e-27	-3.47063
M03A1.3	M03A1.3	6093.17	1755.68	0.288139	-1.79516	1.15444e-30	2.22666e-28	-3.47055
B0507.6	B0507.6	898.349	258.977	0.288281	-1.79445	0.00017082	0.000996717	-3.46883
C08E8.4	C08E8.4	9026.47	2607.32	0.288852	-1.7916	1.78172e-31	3.64071e-29	-3.46198
T02C1.1	T02C1.1	215.352	62.465	0.29006	-1.78558	7.18421e-10	1.22132e-08	-3.44757
Y75B12B.11	Y75B12B.11	190.607	55.2949	0.290099	-1.78538	1.64491e-15	6.24038e-14	-3.4471
F42A10.8	nas-28	1252.97	363.819	0.290365	-1.78406	3.90166e-27	5.36817e-25	-3.44394
F26A3.6	del-3	157.415	45.7289	0.2905	-1.78339	1.98079e-14	6.51986e-13	-3.44234
C54D10.14	C54D10.14	1869.04	545.049	0.29162	-1.77784	3.00987e-10	5.37815e-09	-3.42913
F46G11.6	F46G11.6	1980.85	577.657	0.29162	-1.77784	3.30243e-06	2.91887e-05	-3.42912
F15D3.2	clec-101	259.147	75.6109	0.291768	-1.77711	9.47546e-08	1.1213e-06	-3.42738
C02F12.5	C02F12.5	313.114	91.3819	0.291849	-1.77671	1.94167e-19	1.19262e-17	-3.42643
F39G3.6	oac-24	2490.87	727.669	0.292135	-1.77529	1.45825e-05	0.00011093	-3.42308
T19D2.1	T19D2.1	3983.64	1164.63	0.292353	-1.77422	4.63042e-29	7.35097e-27	-3.42053
Y18H1A.14	Y18H1A.14	191.936	56.1167	0.292372	-1.77412	3.38772e-07	3.63198e-06	-3.4203
B0213.15	cyp-34A9	987.148	289.192	0.292958	-1.77124	9.37145e-26	1.12446e-23	-3.41346
F57H12.4	frpr-10	201.065	58.9189	0.293034	-1.77086	6.70812e-16	2.70395e-14	-3.41258
ZK355.8	ZK355.8	6912.18	2041.08	0.295288	-1.75981	1.77079e-30	3.26299e-28	-3.38653
W03A5.3	grl-22	2212.91	654.386	0.295714	-1.75773	7.93784e-28	1.1456e-25	-3.38165
C23H5.1	prmt-6	514.714	152.281	0.295855	-1.75704	2.60973e-22	2.17176e-20	-3.38003
F59C6.14	F59C6.14	2264.4	671.086	0.296364	-1.75456	3.36745e-26	4.28997e-24	-3.37423
C54F6.14	ftn-1	753.179	223.473	0.296707	-1.75289	2.51305e-24	2.71345e-22	-3.37033
Y55F3AM.14	Y55F3AM.14	4851.54	1439.49	0.296707	-1.75289	3.05623e-07	3.30926e-06	-3.37033
F41E7.9	F41E7.9	346.529	103.058	0.297401	-1.74952	2.32389e-20	1.55212e-18	-3.36246
T23F6.5	T23F6.5	1057.09	315.19	0.298167	-1.74581	0.000193711	0.00111081	-3.35383
R03H10.1	R03H10.1	648.056	193.647	0.298812	-1.74269	3.9319e-19	2.32511e-17	-3.34658
B0563.9	B0563.9	159.886	47.7784	0.298828	-1.74261	4.27383e-09	6.40546e-08	-3.3464
K09B3.1	K09B3.1	206.038	61.5725	0.298841	-1.74255	8.41009e-16	3.33143e-14	-3.34626
D1086.12	D1086.12	2113.52	633.092	0.299544	-1.73916	5.6283e-18	2.90392e-16	-3.33841
F48G7.4	F48G7.4	368.024	110.297	0.2997	-1.73841	1.06386e-12	2.72405e-11	-3.33667
C23H4.4	C23H4.4	296.857	89.1691	0.300378	-1.73515	2.42418e-08	3.1725e-07	-3.32914
F32G8.6	cat-4	6109.42	1836.84	0.300657	-1.73381	2.34557e-29	3.81164e-27	-3.32604
B0334.13	B0334.13	993.901	298.992	0.300827	-1.733	3.44922e-25	3.99916e-23	-3.32418
F27B3.2	acr-21	161.451	48.7432	0.301908	-1.72782	2.35593e-05	0.000170842	-3.31227
C30B5.6	C30B5.6	1048.67	316.91	0.302202	-1.72642	1.51563e-24	1.68109e-22	-3.30905
K10B3.1	K10B3.1	3244.3	982.187	0.302742	-1.72384	6.93715e-28	1.00823e-25	-3.30314
F52C9.5	F52C9.5	362.846	110.092	0.303414	-1.72064	5.70704e-10	9.79883e-09	-3.29583
F07G6.7	fbxa-53	826.506	250.803	0.30345	-1.72047	6.05428e-24	6.18556e-22	-3.29544
C08E3.7	fbxa-164	218.793	66.4016	0.303491	-1.72028	9.33364e-17	4.16043e-15	-3.295
B0213.6	nlp-31	5676.13	1724.25	0.303772	-1.71894	1.16635e-28	1.76994e-26	-3.29194
B0213.17	nlp-34	5833.06	1772.32	0.303841	-1.71861	7.79255e-29	1.20919e-26	-3.29119
F35D11.11	dyf-14	5886.69	1789.45	0.303982	-1.71794	4.18569e-05	0.000283692	-3.28966
M01B2.13	M01B2.13	230.805	70.2349	0.304304	-1.71641	4.17726e-16	1.72076e-14	-3.28619
Y9C2UA.2	Y9C2UA.2	357.699	108.946	0.304575	-1.71513	6.40313e-17	2.90435e-15	-3.28327
ZC443.3	ZC443.3	9667.01	2945.04	0.304649	-1.71478	1.08674e-28	1.66134e-26	-3.28247
H02F09.3	H02F09.3	5905.65	1802.61	0.305235	-1.71201	3.9211e-12	9.20634e-11	-3.27617
Y113G7A.15	Y113G7A.15	294.772	90.1488	0.305825	-1.70922	3.8143e-09	5.75857e-08	-3.26984
C34C6.3	C34C6.3	2802.16	859.953	0.306889	-1.70421	7.93082e-10	1.33722e-08	-3.25851
Y48G8AL.11	haf-6	514.841	158.401	0.30767	-1.70054	4.38293e-06	3.75331e-05	-3.25023
K08F4.11	gst-3	2071.69	639.275	0.308576	-1.6963	4.33785e-26	5.45881e-24	-3.24069
ZK1251.8	twk-9	359.211	110.857	0.308611	-1.69614	5.22759e-19	3.05629e-17	-3.24032
F15H10.10	F15H10.10	1147.32	354.127	0.308656	-1.69593	6.07257e-17	2.77884e-15	-3.23985
K07A12.6	hot-5	446.928	137.993	0.308759	-1.69545	1.05449e-19	6.61475e-18	-3.23878
C33D9.13	C33D9.13	828.745	257.554	0.310776	-1.68605	2.08909e-21	1.57353e-19	-3.21776
K03A11.4	K03A11.4	367.662	114.46	0.31132	-1.68353	2.47254e-18	1.35354e-16	-3.21213
C08A9.1	sod-3	1739.69	541.614	0.311328	-1.68349	4.84661e-26	6.06208e-24	-3.21205
Y57E12B.4	Y57E12B.4	3053.24	950.721	0.311381	-1.68325	1.0307e-22	9.09046e-21	-3.2115
T24C2.1	ram-5	406.539	126.838	0.311994	-1.68041	6.32731e-12	1.43183e-10	-3.20519
F28C6.5	F28C6.5	3350.06	1045.41	0.312057	-1.68012	8.08188e-27	1.07609e-24	-3.20455
Y54F10BM.11	fbxa-66	538.62	168.873	0.31353	-1.67333	1.01643e-17	5.12889e-16	-3.18949
Y82E9BL.17	fbxa-27	401.482	125.986	0.313802	-1.67207	8.19708e-19	4.69921e-17	-3.18672
F14E5.4	acp-2	296.374	93.0092	0.313824	-1.67197	1.91939e-13	5.41152e-12	-3.1865
C13A2.7	C13A2.7	875.668	275.049	0.314101	-1.6707	1.01537e-23	1.01725e-21	-3.18368
F43C11.8	F43C11.8	459.301	144.529	0.314671	-1.66808	1.01839e-20	7.10052e-19	-3.17792
JC8.12	bus-12	4295.92	1351.87	0.314688	-1.66801	3.32974e-26	4.26827e-24	-3.17775
C01G12.1	madf-5	2530.62	796.45	0.314726	-1.66783	1.37214e-12	3.44924e-11	-3.17737
R07H5.4	sdz-27	490.447	154.448	0.314913	-1.66697	6.5937e-11	1.28621e-09	-3.17548
C16C8.2	C16C8.2	10292.3	3243.8	0.315169	-1.6658	6.35961e-27	8.63485e-25	-3.1729
C18H7.11	C18H7.11	899.976	285.665	0.317414	-1.65556	4.23522e-15	1.52276e-13	-3.15046
B0365.7	dhc-3	498.149	158.16	0.317495	-1.65519	2.0525e-11	4.29175e-10	-3.14966
C34D4.15	col-113	2702.4	858.253	0.317589	-1.65477	1.52718e-25	1.81138e-23	-3.14873
F56E10.2	daam-1	3854.23	1225.27	0.317904	-1.65334	5.34737e-26	6.64813e-24	-3.14561
F36G9.7	F36G9.7	336.827	107.11	0.317999	-1.65291	2.42533e-17	1.15067e-15	-3.14467
R02D5.3	R02D5.3	1684.73	538.553	0.319667	-1.64536	2.79678e-24	2.99067e-22	-3.12826
F42A9.5	cyp-33E2	1708.34	547.961	0.320757	-1.64045	2.95851e-22	2.42293e-20	-3.11762
T27F2.4	zip-10	1746.54	561.391	0.321431	-1.63742	2.3038e-11	4.7881e-10	-3.11109
K06A4.3	gsnl-1	9094.73	2926.39	0.321767	-1.63591	1.65514e-21	1.25124e-19	-3.10783
R12C12.5	R12C12.5	8169.81	2634.55	0.322474	-1.63274	2.21702e-26	2.87766e-24	-3.10102
Y46G5A.20	Y46G5A.20	1181.97	381.493	0.322759	-1.63147	1.70068e-23	1.6556e-21	-3.09829
F44A6.5	F44A6.5	3083.69	997.841	0.323586	-1.62778	2.52439e-24	2.71345e-22	-3.09036
H09G03.1	H09G03.1	203.57	65.8726	0.323586	-1.62778	1.84839e-14	6.11331e-13	-3.09036
F55F8.8	F55F8.8	285.244	92.5599	0.324494	-1.62374	2.09837e-16	9.02213e-15	-3.08173
F56D1.6	cex-1	455.735	147.961	0.324666	-1.62297	3.79411e-06	3.3095e-05	-3.08009
F02D8.5	F02D8.5	323.81	105.679	0.326362	-1.61545	4.80135e-17	2.22176e-15	-3.06408
Y54G2A.25	lad-2	1386.63	452.596	0.326399	-1.61529	8.7232e-08	1.04184e-06	-3.06373
T28A11.19	T28A11.19	365.383	119.775	0.327808	-1.60908	1.97875e-19	1.20821e-17	-3.05057
R04B3.2	R04B3.2	1155.97	380.002	0.328731	-1.60502	4.43163e-10	7.73774e-09	-3.042
F48B9.5	npax-2	277.267	91.1862	0.328875	-1.60439	3.66652e-16	1.51947e-14	-3.04067
C06E1.3	doxa-1	2803.87	925.185	0.329967	-1.5996	1.32728e-23	1.3044e-21	-3.0306
F10E9.12	F10E9.12	452.631	149.81	0.330976	-1.5952	5.2925e-18	2.75825e-16	-3.02136
F47B8.4	F47B8.4	770.862	255.642	0.331632	-1.59235	8.46048e-12	1.88357e-10	-3.01539
K11H3.7	twk-48	881.559	292.754	0.332087	-1.59037	3.8322e-21	2.79466e-19	-3.01126
C29F9.13	nhr-280	146.064	48.6524	0.333089	-1.58602	3.06411e-11	6.24256e-10	-3.0022
F52D1.3	abu-12	9255.07	3086.35	0.333477	-1.58434	1.50275e-24	1.67641e-22	-2.99871
F25H8.6	bed-3	7274.68	2426.31	0.333528	-1.58412	1.52323e-24	1.68109e-22	-2.99825
Y39D8B.3	mltn-8	146.691	48.9398	0.333626	-1.5837	3.01009e-11	6.13856e-10	-2.99737
F13B6.2	F13B6.2	1106.63	369.336	0.33375	-1.58316	2.25927e-07	2.49876e-06	-2.99626
C06G4.5	npr-17	390.036	130.267	0.333986	-1.58214	4.76057e-08	5.9762e-07	-2.99413
F41B5.3	cyp-33C5	232.597	77.716	0.334123	-1.58155	0.00207477	0.00868718	-2.99291
ZC239.14	ZC239.14	1124.79	376.37	0.334613	-1.57943	3.51291e-22	2.85431e-20	-2.98853
R04B5.6	R04B5.6	1033.56	346.008	0.334774	-1.57874	3.09627e-22	2.52573e-20	-2.98709
C49G7.5	irg-2	284.733	95.3534	0.334887	-1.57825	1.10738e-16	4.90431e-15	-2.98608
F44C4.5	ppt-1	867.534	291.064	0.335507	-1.57559	3.4247e-12	8.08684e-11	-2.98057
T05G5.7	rmd-1	1731.22	581.599	0.335947	-1.57369	5.14309e-23	4.71747e-21	-2.97666
Y116F11A.6	Y116F11A.6	265.607	89.5121	0.337009	-1.56914	2.65004e-10	4.78072e-09	-2.96728
ZK84.1	ZK84.1	26966.4	9100.6	0.337479	-1.56713	3.40984e-24	3.60338e-22	-2.96315
Y47G7B.2	Y47G7B.2	174.091	58.7722	0.337595	-1.56663	7.40508e-06	6.02626e-05	-2.96213
F48C5.1	igeg-2	1361.81	460.004	0.337789	-1.56581	9.4939e-22	7.39378e-20	-2.96043
C18C4.7	C18C4.7	360.647	121.855	0.337878	-1.56543	4.9873e-10	8.67126e-09	-2.95965
C25E10.2	cyp-33B1	259.843	87.7975	0.337887	-1.56539	2.81571e-14	9.00941e-13	-2.95957
C43F9.11	C43F9.11	317.913	107.489	0.338107	-1.56445	1.09784e-16	4.87254e-15	-2.95764
K10D2.2	pup-2	5270.24	1782.92	0.3383	-1.56363	1.26289e-23	1.25305e-21	-2.95596
Y82E9BL.7	fbxa-26	390.245	132.227	0.338832	-1.56136	2.16495e-16	9.28902e-15	-2.95132
W08A12.4	W08A12.4	1023.51	346.884	0.338914	-1.56101	4.12019e-11	8.2797e-10	-2.9506
W01A11.7	W01A11.7	771.417	261.624	0.339148	-1.56001	1.29298e-20	8.98471e-19	-2.94857
F59B2.6	zif-1	1430.06	486.076	0.339899	-1.55682	8.23411e-21	5.79985e-19	-2.94205
ZC47.4	fbxa-30	418.743	142.419	0.340112	-1.55592	1.7065e-17	8.26732e-16	-2.94021
C40D2.3	math-21	454.436	154.642	0.340294	-1.55514	2.85976e-17	1.35056e-15	-2.93863
Y37B11A.1	cutl-23	2103.28	715.748	0.340301	-1.55512	2.70637e-22	2.24313e-20	-2.93857
K02F3.8	dos-3	285.264	97.0778	0.340309	-1.55508	8.35324e-15	2.90715e-13	-2.93851
B0496.7	valv-1	1562.46	532.009	0.340494	-1.5543	1.01677e-22	9.00607e-21	-2.93691
C54D10.9	C54D10.9	181.42	61.8965	0.341177	-1.55141	1.00096e-12	2.56938e-11	-2.93103
C39D10.3	C39D10.3	1610.31	550.111	0.341618	-1.54954	1.05132e-14	3.58629e-13	-2.92724
T26C5.4	T26C5.4	275.236	94.0435	0.341683	-1.54927	5.20762e-08	6.48611e-07	-2.92669
C38C3.4	C38C3.4	580.107	198.213	0.341683	-1.54927	8.78961e-19	5.01105e-17	-2.92669
F33A8.7	F33A8.7	2753.68	943.86	0.342763	-1.54472	2.21322e-23	2.12448e-21	-2.91747
F22B7.9	F22B7.9	2441.19	836.919	0.342832	-1.54443	4.47061e-08	5.65865e-07	-2.91688
C35A5.3	C35A5.3	1869.32	643.04	0.343997	-1.53953	3.10337e-21	2.30386e-19	-2.907
C49C8.2	C49C8.2	263.555	90.7595	0.344367	-1.53798	8.96645e-15	3.09448e-13	-2.90388
C51E3.6	C51E3.6	1279.76	443.092	0.346232	-1.53019	6.78598e-21	4.84598e-19	-2.88824
K01A2.11	cbn-1	4907.26	1699.54	0.346331	-1.52978	0.00156849	0.00683498	-2.88741
W04G5.2	rab-11.2	3906.58	1353.13	0.346371	-1.52961	4.40171e-23	4.05546e-21	-2.88707
T03D8.5	gcy-22	598.148	207.297	0.346564	-1.5288	7.08494e-13	1.87701e-11	-2.88547
C29A12.6	C29A12.6	170.248	59.087	0.347064	-1.52673	1.59042e-11	3.39783e-10	-2.88132
F35G2.1	F35G2.1	10021.6	3487.59	0.348006	-1.52282	1.17896e-09	1.93567e-08	-2.87352
F21C10.11	F21C10.11	765.383	266.55	0.348256	-1.52178	6.12382e-14	1.86406e-12	-2.87145
C01H6.1	col-61	384.731	134.045	0.348413	-1.52113	1.27567e-16	5.58967e-15	-2.87016
Y82E9BL.8	fbxa-5	145.208	50.7803	0.349706	-1.51579	8.13488e-08	9.77227e-07	-2.85955
SSSD1.1	igcm-2	296.037	103.547	0.349777	-1.51549	2.27388e-09	3.58505e-08	-2.85897
C54F6.13	nhx-3	3121.65	1093.59	0.350325	-1.51323	2.78698e-13	7.74127e-12	-2.85449
F26G1.10	F26G1.10	171.508	60.165	0.3508	-1.51128	9.52648e-07	9.45228e-06	-2.85063
Y54E10BL.2	col-48	14963.8	5249.97	0.350844	-1.5111	7.39752e-23	6.6091e-21	-2.85027
T03F7.7	T03F7.7	3548.15	1248.11	0.351762	-1.50733	6.72516e-22	5.29748e-20	-2.84283
C15B12.5	gar-1	500.839	176.183	0.351775	-1.50728	2.14712e-17	1.02813e-15	-2.84273
F36A4.8	ttr-20	384.497	135.314	0.351924	-1.50666	4.4724e-15	1.59968e-13	-2.84152
R144.1	klp-6	297.755	104.893	0.352279	-1.50521	1.70303e-05	0.000127437	-2.83866
C01H6.8	C01H6.8	1972.12	696.628	0.353239	-1.50128	1.79017e-20	1.23564e-18	-2.83095
R07A4.4	R07A4.4	462.695	163.724	0.35385	-1.49879	1.33803e-07	1.54356e-06	-2.82606
Y71F9B.9	Y71F9B.9	1695.59	600.203	0.353978	-1.49827	2.60366e-21	1.94689e-19	-2.82503
T01D1.4	T01D1.4	10596.5	3755.23	0.354384	-1.49662	1.06449e-22	9.30884e-21	-2.8218
R13D7.7	gst-41	159.077	56.4091	0.354603	-1.49572	4.12244e-09	6.19206e-08	-2.82005
C36B7.5	C36B7.5	1150.72	408.369	0.354882	-1.49459	2.06968e-09	3.28065e-08	-2.81784
Y50E8A.3	oig-3	1138.64	405.116	0.355791	-1.4909	3.55342e-20	2.32075e-18	-2.81064
F29C12.1	pqn-32	24904.5	8863.39	0.355894	-1.49048	1.63191e-10	3.00709e-09	-2.80982
C10F3.2	dhs-16	924.77	329.227	0.356009	-1.49001	2.37555e-07	2.61475e-06	-2.80891
F46C8.8	F46C8.8	6829.56	2431.41	0.356012	-1.49	2.88487e-22	2.37203e-20	-2.80889
R10E9.1	msi-1	9288.55	3310.37	0.356392	-1.48846	3.89899e-22	3.15558e-20	-2.8059
C09E8.2	lips-7	2472.72	881.534	0.356503	-1.48801	3.26879e-21	2.41796e-19	-2.80502
ZC412.10	ZC412.10	506.477	180.878	0.35713	-1.48548	1.44188e-10	2.67845e-09	-2.8001
M195.3	amt-3	366.757	131.032	0.357272	-1.4849	1.0633e-08	1.47674e-07	-2.79898
ZC581.3	ZC581.3	1314.95	471.693	0.358714	-1.47909	3.37882e-19	2.00957e-17	-2.78774
K07E3.3	dao-3	5351.84	1923.19	0.359352	-1.47653	7.95231e-19	4.57158e-17	-2.78279
ZC196.6	ZC196.6	960.575	345.701	0.35989	-1.47437	4.02477e-11	8.10372e-10	-2.77863
F35C8.2	F35C8.2	999.772	359.848	0.35993	-1.47421	4.83156e-19	2.84085e-17	-2.77831
B0496.8	tes-1	2303.31	829.317	0.360054	-1.47371	1.90433e-20	1.3057e-18	-2.77736
C07A4.1	tiar-3	1213.75	437.798	0.360698	-1.47114	1.04588e-13	3.07038e-12	-2.77241
K04A8.8	spp-20	4136.42	1492.44	0.360804	-1.47071	1.61444e-21	1.22496e-19	-2.77159
C08A9.3	C08A9.3	430.804	155.783	0.36161	-1.46749	6.61815e-15	2.33081e-13	-2.76541
T17H7.7	T17H7.7	9753	3535.46	0.362499	-1.46395	1.30188e-21	9.98819e-20	-2.75863
K11G9.4	egl-46	183.679	66.894	0.364189	-1.45724	6.75722e-07	6.87311e-06	-2.74582
C33A12.19	C33A12.19	538.117	196.402	0.36498	-1.45411	2.4424e-15	9.01722e-14	-2.73988
C08E3.5	fbxa-162	494.914	180.838	0.365393	-1.45248	1.80175e-15	6.7855e-14	-2.73678
F47B10.9	F47B10.9	693.812	253.911	0.365965	-1.45022	1.51584e-13	4.35708e-12	-2.7325
C25F9.9	C25F9.9	190.202	69.7692	0.366816	-1.44687	2.94017e-11	6.0138e-10	-2.72616
H22K11.3	H22K11.3	169.087	62.092	0.367219	-1.44529	4.47905e-11	8.93127e-10	-2.72317
C24F3.3	nas-12	416.913	153.217	0.367505	-1.44417	2.19335e-15	8.14142e-14	-2.72105
Y73F8A.11	best-21	682.148	250.882	0.367782	-1.44308	1.99257e-17	9.5857e-16	-2.719
Y51A2D.10	ttr-25	3293.69	1214.68	0.36879	-1.43913	2.0806e-16	8.96439e-15	-2.71157
Y105C5A.13	Y105C5A.13	743.273	274.169	0.368867	-1.43883	1.49101e-07	1.70385e-06	-2.711
Y43F8B.12	Y43F8B.12	206.907	76.3789	0.369146	-1.43774	2.66533e-10	4.80412e-09	-2.70896
Y56A3A.33	Y56A3A.33	356.352	131.786	0.369821	-1.4351	4.44377e-15	1.5922e-13	-2.70401
F38G1.2	egl-17	199.552	73.8361	0.370009	-1.43437	2.36773e-12	5.74209e-11	-2.70264
T10B9.2	cyp-13A5	1172.1	434.18	0.370429	-1.43273	2.39387e-18	1.31395e-16	-2.69957
Y37A1A.4	Y37A1A.4	216.065	80.0918	0.370683	-1.43174	1.33879e-11	2.89016e-10	-2.69772
F25B4.2	F25B4.2	1860.67	690.196	0.37094	-1.43074	4.3559e-18	2.30505e-16	-2.69586
Y57G11B.2	Y57G11B.2	839.919	311.743	0.371159	-1.42989	1.42252e-17	6.97339e-16	-2.69426
M176.8	M176.8	2704.6	1004.27	0.371317	-1.42928	5.02123e-12	1.16175e-10	-2.69312
R07A4.1	egl-36	280.91	104.322	0.37137	-1.42907	1.28991e-13	3.74947e-12	-2.69273
Y38A10A.2	Y38A10A.2	3349.34	1244.96	0.371702	-1.42778	2.0154e-14	6.61267e-13	-2.69033
F20A1.10	F20A1.10	2125.97	790.623	0.371888	-1.42706	5.31361e-18	2.76227e-16	-2.68898
Y32G9A.4	srp-3	728.995	271.237	0.37207	-1.42636	2.12184e-17	1.01838e-15	-2.68767
W04G5.9	W04G5.9	171.161	63.6871	0.372088	-1.42628	6.82332e-11	1.32849e-09	-2.68754
F40F9.2	tag-120	4649.73	1733.14	0.37274	-1.42376	1.8604e-12	4.5872e-11	-2.68284
Y46H3A.5	Y46H3A.5	177.11	66.0888	0.37315	-1.42217	5.45618e-08	6.75898e-07	-2.67988
E01H11.3	flp-20	419.356	156.684	0.37363	-1.42032	8.06432e-07	8.09491e-06	-2.67645
T07A5.3	vglu-3	542.383	202.651	0.37363	-1.42032	6.29471e-12	1.42758e-10	-2.67644
F07H5.7	F07H5.7	206.841	77.2931	0.373684	-1.42011	2.72249e-12	6.54858e-11	-2.67606
Y50E8A.7	lipl-8	381.849	142.996	0.374482	-1.41703	5.5428e-14	1.70227e-12	-2.67036
F41C6.5	col-173	8036.75	3009.65	0.374485	-1.41702	2.05023e-20	1.3873e-18	-2.67033
Y1H11.2	gst-35	600.557	224.948	0.374566	-1.41671	3.34694e-15	1.21609e-13	-2.66976
D1014.5	D1014.5	7231.53	2709.12	0.374627	-1.41647	4.51988e-05	0.000304741	-2.66932
T09B9.1	T09B9.1	222.664	83.4311	0.374695	-1.41621	5.47234e-08	6.77493e-07	-2.66884
T20D4.15	T20D4.15	147.864	55.5822	0.375901	-1.41158	2.13771e-10	3.89048e-09	-2.66028
T04H1.2	T04H1.2	5842.98	2197.07	0.376019	-1.41112	1.80279e-20	1.2402e-18	-2.65944
T04C12.7	T04C12.7	456.22	171.669	0.376285	-1.4101	5.75027e-15	2.03557e-13	-2.65756
F19F10.3	F19F10.3	263.68	99.5095	0.377387	-1.40588	1.63387e-13	4.66389e-12	-2.6498
C39D10.7	C39D10.7	251.662	95.0637	0.377744	-1.40452	1.28693e-12	3.2469e-11	-2.64729
H32K21.1	H32K21.1	164.698	62.35	0.378572	-1.40136	7.3771e-05	0.000468875	-2.64151
F37H8.3	F37H8.3	1134.37	429.519	0.37864	-1.4011	1.5539e-10	2.87359e-09	-2.64103
Y75B8A.21	fbxa-89	149.363	56.6088	0.379002	-1.39972	9.56493e-09	1.3365e-07	-2.63851
C46E1.2	gcy-36	163.101	61.8405	0.379156	-1.39914	4.20334e-06	3.62358e-05	-2.63744
F53A9.2	F53A9.2	231.802	87.922	0.379298	-1.3986	7.69975e-12	1.71792e-10	-2.63645
Y18D10A.23	Y18D10A.23	558.267	211.757	0.379312	-1.39854	1.53869e-08	2.07823e-07	-2.63635
B0302.5	B0302.5	1667.26	632.851	0.379575	-1.39754	8.23575e-19	4.70829e-17	-2.63453
F16F9.1	F16F9.1	488.568	185.662	0.380014	-1.39588	1.15816e-14	3.92481e-13	-2.63148
F15E6.4	F15E6.4	615.724	234.003	0.380045	-1.39576	3.13681e-16	1.31313e-14	-2.63127
Y66D12A.13	Y66D12A.13	2400.52	914.003	0.380751	-1.39308	1.39794e-18	7.83984e-17	-2.62639
Y57G11C.40	Y57G11C.40	220.489	83.9709	0.38084	-1.39274	1.9965e-12	4.89356e-11	-2.62578
C11E4.1	gpx-5	3597.49	1370.72	0.381022	-1.39205	5.45618e-13	1.46812e-11	-2.62452
F56C11.1	bli-3	11151.1	4251.22	0.381237	-1.39124	2.80332e-19	1.68183e-17	-2.62304
F33A8.10	F33A8.10	827.639	316.232	0.38209	-1.38802	5.5518e-17	2.54618e-15	-2.61718
T09H2.1	cyp-34A4	595.946	227.734	0.382138	-1.38783	6.68977e-16	2.70183e-14	-2.61686
F58H1.6	F58H1.6	411.006	157.249	0.382596	-1.38611	1.40278e-14	4.71508e-13	-2.61373
ZK666.14	ZK666.14	247.611	94.7964	0.382844	-1.38517	1.13984e-12	2.90061e-11	-2.61203
F39D8.3	F39D8.3	1102.98	422.453	0.383009	-1.38455	5.41513e-17	2.49e-15	-2.6109
R04B3.3	R04B3.3	967.32	370.666	0.383189	-1.38387	2.19146e-15	8.14142e-14	-2.60968
F32D8.15	F32D8.15	244.64	93.782	0.383347	-1.38328	3.54865e-09	5.38903e-08	-2.6086
Y47H10A.3	Y47H10A.3	468.755	179.757	0.383478	-1.38278	6.04617e-11	1.18388e-09	-2.60771
K02E2.7	K02E2.7	295.578	113.351	0.38349	-1.38274	1.25274e-10	2.34398e-09	-2.60763
ZK105.2	srw-3	160.318	61.6387	0.384477	-1.37903	1.19478e-09	1.95697e-08	-2.60094
C56C10.4	C56C10.4	992.136	382.021	0.385049	-1.37689	4.46217e-17	2.06944e-15	-2.59707
F13H8.3	F13H8.3	207.352	79.8657	0.385169	-1.37644	1.05982e-10	2.01404e-09	-2.59626
Y57E12B.1	Y57E12B.1	1384.34	533.647	0.385488	-1.37524	4.97794e-18	2.60748e-16	-2.59411
C49G9.2	C49G9.2	292.097	112.716	0.385887	-1.37375	1.00197e-13	2.94567e-12	-2.59143
F27E5.7	F27E5.7	352.869	136.208	0.386002	-1.37332	5.83985e-07	5.9902e-06	-2.59066
K08B5.1	K08B5.1	472.463	182.677	0.386648	-1.37091	3.77262e-07	3.99894e-06	-2.58633
K07B1.4	K07B1.4	3471.88	1343.46	0.386955	-1.36976	6.62737e-19	3.84202e-17	-2.58428
T06D8.10	T06D8.10	14312.6	5543.11	0.38729	-1.36852	9.24724e-15	3.18605e-13	-2.58205
F47G6.2	acs-16	2100.01	815.173	0.388175	-1.36522	5.87834e-18	3.02537e-16	-2.57616
C41G7.8	C41G7.8	692.411	268.827	0.388248	-1.36495	1.42553e-12	3.5704e-11	-2.57567
C07F11.2	C07F11.2	253.542	98.457	0.388327	-1.36466	1.36487e-11	2.93724e-10	-2.57515
EGAP9.2	fut-2	1438.1	559.027	0.388726	-1.36318	1.26203e-16	5.54166e-15	-2.57251
K02D3.1	K02D3.1	253.877	98.6995	0.388769	-1.36301	4.56457e-06	3.89593e-05	-2.57222
B0331.2	pitr-4	421.694	163.976	0.388851	-1.36271	2.16159e-14	7.04755e-13	-2.57168
F26G1.2	F26G1.2	234.567	91.2434	0.388986	-1.36221	2.16148e-08	2.85953e-07	-2.57079
C24H11.8	twk-39	334.713	130.228	0.389075	-1.36188	1.49844e-05	0.000113652	-2.5702
C23H4.6	C23H4.6	816.225	317.692	0.389221	-1.36134	3.4566e-16	1.43825e-14	-2.56923
T03D8.4	grl-14	253.885	98.8445	0.389328	-1.36094	5.419e-06	4.54623e-05	-2.56853
F46H5.5	F46H5.5	163.173	63.5293	0.389336	-1.36091	6.13883e-10	1.04965e-08	-2.56847
C55C3.1	C55C3.1	626.902	244.097	0.389371	-1.36078	3.44877e-15	1.2487e-13	-2.56825
F55A4.10	cutl-21	313.64	122.19	0.389587	-1.35998	1.59353e-10	2.94161e-09	-2.56682
F57G12.2	F57G12.2	259.988	101.559	0.39063	-1.35613	1.00179e-09	1.66465e-08	-2.55997
T14B1.1	T14B1.1	5776.51	2257.48	0.390803	-1.35549	1.87259e-09	2.9866e-08	-2.55884
B0294.1	B0294.1	201.034	78.5834	0.390897	-1.35514	5.4111e-12	1.24221e-10	-2.55822
K11H3.1	gpdh-2	19272.2	7535.02	0.390978	-1.35484	3.82742e-19	2.26984e-17	-2.55769
Y119C1B.9	zig-9	2959.7	1157.84	0.391202	-1.35401	3.77509e-18	2.0184e-16	-2.55622
Y51A2D.15	Y51A2D.15	2564.52	1007.04	0.392681	-1.34857	1.11687e-16	4.93577e-15	-2.5466
C08F8.7	rap-3	555.102	218.284	0.393232	-1.34655	1.71005e-06	1.59982e-05	-2.54303
C07E3.3	C07E3.3	4797.44	1888.57	0.393662	-1.34497	1.8437e-18	1.02011e-16	-2.54025
Y53F4B.32	gst-29	271.888	107.099	0.39391	-1.34406	2.39446e-12	5.80011e-11	-2.53865
T04H1.9	tbb-6	1707.57	673.184	0.394235	-1.34287	4.1068e-17	1.90892e-15	-2.53656
Y54G2A.52	Y54G2A.52	754.398	297.627	0.394523	-1.34182	2.1548e-12	5.2566e-11	-2.53471
F36H2.5	F36H2.5	238.219	94.0308	0.394724	-1.34108	8.00817e-05	0.000505421	-2.53341
Y9C9A.16	Y9C9A.16	545.812	215.5	0.394824	-1.34072	6.57828e-15	2.32073e-13	-2.53277
M05D6.9	M05D6.9	771.676	304.696	0.39485	-1.34062	7.64881e-16	3.07712e-14	-2.53261
Y38E10A.7	lips-15	3828.49	1511.93	0.394917	-1.34038	1.72414e-16	7.4911e-15	-2.53218
AH9.6	AH9.6	248.108	97.9943	0.394966	-1.3402	1.60635e-11	3.42831e-10	-2.53186
Y82E9BR.13	Y82E9BR.13	803.661	317.435	0.394986	-1.34013	9.22334e-16	3.6396e-14	-2.53174
ZK688.7	ZK688.7	231.195	91.3405	0.395079	-1.33979	1.06534e-09	1.76173e-08	-2.53114
Y38C1AA.9	Y38C1AA.9	258.826	102.31	0.395286	-1.33903	1.12816e-11	2.4586e-10	-2.52981
ZC8.4	lfi-1	29190.5	11544.3	0.39548	-1.33832	1.25187e-07	1.45392e-06	-2.52857
T11B7.3	col-118	4299.69	1704.46	0.396414	-1.33492	5.43191e-18	2.81668e-16	-2.52262
C17G10.7	C17G10.7	473.2	188.155	0.397622	-1.33053	7.68423e-14	2.30505e-12	-2.51495
C23H4.2	C23H4.2	1043.22	415.28	0.398076	-1.32888	1.3722e-15	5.26385e-14	-2.51208
C10C5.2	C10C5.2	1017.96	405.585	0.39843	-1.3276	2.15946e-11	4.50172e-10	-2.50985
C08E3.10	fbxa-158	1374.65	547.744	0.39846	-1.32749	7.84739e-16	3.14475e-14	-2.50966
C46F9.3	math-24	1390.3	554.193	0.398615	-1.32693	6.67474e-16	2.70104e-14	-2.50869
T13B5.3	pho-14	4906.36	1956.58	0.398784	-1.32632	6.66065e-09	9.63753e-08	-2.50763
C31C9.7	C31C9.7	885.656	353.196	0.398797	-1.32627	9.36884e-16	3.68996e-14	-2.50754
D1007.13	D1007.13	613.705	244.939	0.399115	-1.32512	8.94995e-15	3.09448e-13	-2.50554
C46F9.1	math-22	947.099	378.185	0.399309	-1.32442	1.31303e-15	5.05897e-14	-2.50433
C30H6.2	tag-141	270.859	108.301	0.399843	-1.32249	1.34792e-11	2.90684e-10	-2.50098
F15E6.9	F15E6.9	170.8	68.298	0.399871	-1.32239	6.39874e-10	1.09138e-08	-2.5008
C52B9.2	ets-9	1281.01	512.367	0.399971	-1.32203	2.02833e-16	8.75748e-15	-2.50018
R09A1.5	R09A1.5	359.634	143.855	0.400005	-1.32191	2.46769e-11	5.11328e-10	-2.49997
K09B11.10	mam-3	2486.77	995.148	0.400177	-1.32129	3.59538e-17	1.6864e-15	-2.49889
B0414.2	rnt-1	293.685	117.547	0.40025	-1.32103	1.07015e-11	2.34705e-10	-2.49844
ZK1055.6	ZK1055.6	2932.66	1175.57	0.400854	-1.31885	1.47946e-17	7.23532e-16	-2.49467
Y51B9A.9	Y51B9A.9	1072.9	430.731	0.401463	-1.31666	7.97056e-16	3.18175e-14	-2.49089
F36F2.2	F36F2.2	1115.35	447.783	0.401473	-1.31662	5.78368e-08	7.13897e-07	-2.49082
F47B10.8	F47B10.8	256.529	102.994	0.401489	-1.31657	1.51953e-09	2.44619e-08	-2.49073
R07H5.10	zip-6	310.5	124.687	0.401567	-1.31629	9.07326e-13	2.3554e-11	-2.49024
F15G9.1	F15G9.1	3342.05	1344.38	0.402264	-1.31379	1.02559e-17	5.16245e-16	-2.48593
T01D1.8	T01D1.8	195.298	78.6368	0.402649	-1.3124	6.29991e-10	1.07541e-08	-2.48355
C28G1.5	C28G1.5	3526.96	1422.57	0.403343	-1.30992	1.96403e-17	9.47046e-16	-2.47928
Y71A12B.4	trp-4	362.783	146.343	0.403389	-1.30976	1.73739e-06	1.62246e-05	-2.479
H10E21.4	H10E21.4	7926.31	3198.43	0.403521	-1.30929	5.54457e-18	2.86789e-16	-2.47819
Y43C5A.3	Y43C5A.3	3544.57	1431.08	0.403738	-1.30851	1.3684e-05	0.000104829	-2.47685
T07H8.5	srg-31	2841.09	1147.07	0.403742	-1.30849	2.04249e-15	7.62259e-14	-2.47683
F29G9.2	F29G9.2	1966.35	794.318	0.403955	-1.30773	9.43114e-17	4.19482e-15	-2.47552
Y37H2A.14	Y37H2A.14	6321.47	2558.81	0.404781	-1.30479	1.21087e-17	5.9928e-16	-2.47047
F21A10.1	ncs-4	350.577	141.972	0.404968	-1.30412	1.83359e-12	4.52651e-11	-2.46933
Y6E2A.4	Y6E2A.4	1298.23	526.022	0.405184	-1.30335	7.99308e-16	3.18458e-14	-2.46801
T12D8.5	T12D8.5	1183.31	479.695	0.405383	-1.30264	7.91007e-16	3.16372e-14	-2.4668
C45G9.6	C45G9.6	1686.69	683.896	0.405467	-1.30234	0.000455774	0.00235924	-2.46629
F44E7.2	F44E7.2	7040.61	2856.85	0.405767	-1.30128	1.59535e-17	7.747e-16	-2.46447
T07C12.7	ttr-46	10391.2	4218.61	0.40598	-1.30052	7.88649e-18	4.0089e-16	-2.46317
ZK593.2	ZK593.2	472.029	191.762	0.40625	-1.29956	1.67441e-13	4.773e-12	-2.46154
C18D1.1	die-1	4938.41	2007.72	0.406551	-1.29849	9.96719e-07	9.86584e-06	-2.45972
C50F7.6	C50F7.6	882.768	359.209	0.406913	-1.29721	2.51822e-11	5.1971e-10	-2.45753
F58G1.6	arrd-10	1289.51	525.078	0.407191	-1.29622	1.31389e-15	5.05897e-14	-2.45585
C26F1.5	grl-10	2655.84	1082.25	0.407498	-1.29513	7.23605e-17	3.26778e-15	-2.454
B0348.2	B0348.2	314.164	128.074	0.407666	-1.29454	1.44418e-12	3.60836e-11	-2.45299
F47H4.2	F47H4.2	1230.96	501.941	0.407765	-1.29419	2.38805e-15	8.83234e-14	-2.45239
Y46G5A.29	Y46G5A.29	3884.66	1584.03	0.407767	-1.29418	7.55368e-17	3.39636e-15	-2.45238
C29F9.3	C29F9.3	1961.06	800.75	0.408326	-1.29221	2.85599e-16	1.2029e-14	-2.44903
ZC13.4	mab-7	3392.65	1386.13	0.408569	-1.29135	7.43897e-17	3.35209e-15	-2.44757
F23H11.8	pef-1	1625.81	665.202	0.40915	-1.2893	1.0135e-15	3.97654e-14	-2.44409
F52D1.2	F52D1.2	232.002	94.9447	0.409241	-1.28898	3.1193e-11	6.33623e-10	-2.44355
F57B10.9	F57B10.9	1777.58	728.652	0.409912	-1.28661	1.99505e-16	8.63182e-15	-2.43955
Y47D3B.1	Y47D3B.1	2892.05	1185.91	0.410059	-1.2861	1.78774e-07	2.02056e-06	-2.43867
T23B12.8	T23B12.8	335.435	137.564	0.410106	-1.28593	0.000131838	0.000792794	-2.43839
T09B9.2	T09B9.2	353.72	145.23	0.410579	-1.28427	6.59904e-12	1.4868e-10	-2.43559
F19F10.4	ttr-10	428.976	176.144	0.410615	-1.28414	3.32596e-05	0.000230959	-2.43537
Y6E2A.5	Y6E2A.5	324.505	133.359	0.410961	-1.28293	0.000555184	0.00281037	-2.43332
F54D1.6	F54D1.6	18494.5	7611.83	0.411573	-1.28078	1.50748e-16	6.57746e-15	-2.4297
C06A1.2	C06A1.2	1273.35	524.99	0.412291	-1.27827	4.76775e-12	1.10932e-10	-2.42547
D1044.1	D1044.1	1105.3	455.758	0.41234	-1.27809	1.25596e-15	4.88145e-14	-2.42518
F11A6.2	scrm-4	1119.82	461.958	0.412529	-1.27743	4.7355e-15	1.69085e-13	-2.42407
B0511.5	cutl-14	802.292	331.106	0.4127	-1.27684	2.30543e-14	7.48104e-13	-2.42307
W09G12.9	W09G12.9	364.827	150.659	0.412961	-1.27592	1.8652e-11	3.91997e-10	-2.42154
EGAP1.3	zmp-1	624.985	258.258	0.413223	-1.27501	2.03272e-13	5.71542e-12	-2.42
ZC13.3	mam-1	1341.92	554.512	0.413224	-1.275	1.00014e-15	3.93159e-14	-2.41999
T21C12.3	T21C12.3	268.286	110.895	0.413345	-1.27458	1.823e-11	3.8391e-10	-2.41929
R11E3.1	R11E3.1	306.221	126.582	0.413369	-1.2745	2.5011e-11	5.17212e-10	-2.41915
F59F5.7	F59F5.7	1127.45	466.162	0.413467	-1.27416	2.26051e-07	2.49879e-06	-2.41858
C30F8.3	C30F8.3	460.088	190.381	0.413793	-1.27302	6.76214e-08	8.22859e-07	-2.41667
C25F9.5	C25F9.5	1655.05	685.2	0.414006	-1.27228	8.10388e-15	2.82513e-13	-2.41542
F15H10.8	F15H10.8	1295.31	537.163	0.414698	-1.26987	8.63829e-09	1.22108e-07	-2.41139
F38A6.4	F38A6.4	1035.6	429.662	0.414892	-1.26919	1.09503e-15	4.28828e-14	-2.41026
R07C12.1	R07C12.1	1069.9	444.717	0.415661	-1.26652	1.04209e-14	3.56072e-13	-2.4058
T07H6.4	T07H6.4	370.028	153.813	0.415679	-1.26646	6.5038e-12	1.46695e-10	-2.4057
C40H1.9	C40H1.9	161.072	66.9684	0.415766	-1.26616	1.20015e-08	1.64686e-07	-2.4052
T25D10.2	zig-10	308.757	128.433	0.415967	-1.26546	4.58004e-06	3.90752e-05	-2.40403
R05A10.4	R05A10.4	194.233	80.82	0.416098	-1.265	1.68071e-07	1.90585e-06	-2.40328
T13C2.2	T13C2.2	967.601	402.816	0.416304	-1.26429	9.47488e-15	3.25904e-13	-2.40209
R09B5.11	R09B5.11	2778.55	1157.38	0.416541	-1.26347	2.14972e-14	7.01992e-13	-2.40073
Y47D3B.9	bed-2	3564.2	1484.89	0.416614	-1.26322	1.76574e-07	1.99679e-06	-2.4003
F22B7.7	twk-7	1210.69	505.714	0.417706	-1.25944	1.47684e-14	4.93987e-13	-2.39403
T12A7.6	T12A7.6	748.721	312.754	0.417717	-1.2594	7.23074e-14	2.1795e-12	-2.39396
C01A2.2	C01A2.2	1451.14	606.628	0.418035	-1.25831	9.11173e-11	1.75254e-09	-2.39215
C06C3.3	C06C3.3	153.833	64.482	0.419169	-1.25439	1.60976e-08	2.16713e-07	-2.38567
B0310.3	B0310.3	302.373	126.833	0.41946	-1.25339	1.11619e-11	2.4351e-10	-2.38402
ZK154.3	mec-7	3045.1	1278.24	0.419769	-1.25233	0.000664452	0.00328611	-2.38227
B0403.3	B0403.3	319.02	133.964	0.419925	-1.2518	4.27848e-06	3.67913e-05	-2.38138
F34D10.5	lin-48	187.794	78.8676	0.41997	-1.25164	0.000125876	0.000760464	-2.38112
C29F9.4	C29F9.4	2761.63	1160.14	0.420093	-1.25122	7.69407e-16	3.0893e-14	-2.38042
T01B4.3	T01B4.3	667.964	281.052	0.420758	-1.24894	7.18387e-14	2.17073e-12	-2.37666
R173.3	R173.3	365.673	153.913	0.420903	-1.24844	0.00212295	0.00886913	-2.37584
F36H9.5	F36H9.5	1222.01	514.553	0.421071	-1.24786	1.32019e-14	4.45198e-13	-2.3749
T24E12.5	T24E12.5	525.753	221.553	0.421402	-1.24673	7.80194e-05	0.000493462	-2.37303
C25F9.12	C25F9.12	236.838	99.9155	0.421874	-1.24512	0.00107367	0.0049494	-2.37038
F28F5.3	lim-8	3148.33	1330.01	0.422449	-1.24315	1.48913e-05	0.000113091	-2.36715
K01F9.2	K01F9.2	796.24	336.436	0.422531	-1.24287	7.23401e-14	2.1795e-12	-2.36669
F31F7.2	F31F7.2	205.364	86.8382	0.42285	-1.24178	5.72597e-10	9.82316e-09	-2.36491
C27A2.4	pho-12	1114.92	471.484	0.422886	-1.24166	2.83007e-14	9.04132e-13	-2.3647
K09C8.9	K09C8.9	257.079	108.753	0.423035	-1.24115	2.18138e-10	3.96646e-09	-2.36387
F08C6.4	sto-1	1068.43	452.218	0.423253	-1.24041	2.29792e-14	7.46841e-13	-2.36265
Y56A3A.7	Y56A3A.7	8941.74	3785.21	0.423319	-1.24018	3.31423e-16	1.3846e-14	-2.36229
C06A12.3	C06A12.3	599.334	254.209	0.424152	-1.23735	2.43925e-13	6.82131e-12	-2.35764
F46G11.1	F46G11.1	586.428	248.849	0.424348	-1.23668	1.17945e-12	2.99771e-11	-2.35656
R186.5	shw-3	283.605	120.391	0.424504	-1.23615	1.96003e-10	3.57027e-09	-2.35569
Y45F10A.5	nlp-17	1041.09	441.957	0.424515	-1.23611	1.05128e-05	8.26528e-05	-2.35563
T23B3.2	T23B3.2	2181.29	926.032	0.424534	-1.23605	1.66412e-15	6.30168e-14	-2.35553
C18A11.1	C18A11.1	1180.82	501.348	0.424577	-1.2359	1.53146e-14	5.11427e-13	-2.35528
F33C8.4	F33C8.4	990.957	421.188	0.425031	-1.23436	9.99725e-12	2.19961e-10	-2.35277
C04G6.5	C04G6.5	167.925	71.4416	0.425437	-1.23298	1.09317e-08	1.51212e-07	-2.35052
C18C4.5	C18C4.5	10537.8	4483.56	0.425475	-1.23285	8.23466e-16	3.26821e-14	-2.35031
E04F6.7	dhs-7	428.323	182.3	0.425613	-1.23239	5.93024e-12	1.34789e-10	-2.34955
F18E9.2	nlp-7	343.033	146.144	0.426035	-1.23096	0.000470793	0.00243088	-2.34723
Y39B6A.29	Y39B6A.29	156.56	66.7396	0.426289	-1.2301	6.91293e-06	5.66372e-05	-2.34583
F38A6.2	elp-1	1630.41	695.819	0.426777	-1.22845	8.8173e-09	1.24553e-07	-2.34314
F32A7.3	eva-1	1246.12	531.877	0.426826	-1.22828	2.48488e-10	4.49851e-09	-2.34287
Y22F5A.6	lys-3	1323.14	564.764	0.426835	-1.22825	2.51446e-14	8.14653e-13	-2.34283
R02E4.3	R02E4.3	6945.01	2966.59	0.427155	-1.22717	2.6248e-16	1.11462e-14	-2.34107
F58F6.1	col-104	14433.7	6167.33	0.427288	-1.22672	4.20599e-16	1.72915e-14	-2.34034
C54D10.5	C54D10.5	164.811	70.4411	0.427407	-1.22632	2.02455e-06	1.8653e-05	-2.33969
K10G4.3	K10G4.3	187.108	80.0155	0.427644	-1.22552	2.78504e-07	3.03313e-06	-2.33839
R11F4.3	R11F4.3	1264.48	540.956	0.42781	-1.22496	0.000654661	0.00324703	-2.33749
F59C6.11	F59C6.11	708.565	303.578	0.42844	-1.22283	1.29401e-12	3.25679e-11	-2.33405
Y71G12B.25	Y71G12B.25	7654.95	3281.45	0.428671	-1.22206	1.1631e-15	4.54275e-14	-2.33279
K07C6.4	cyp-35B1	151.033	64.7554	0.428749	-1.2218	0.000989204	0.00461835	-2.33237
C27H2.2	C27H2.2	2653.09	1138.81	0.429237	-1.22015	7.67375e-15	2.68881e-13	-2.32971
C26D10.4	C26D10.4	788.986	338.895	0.429532	-1.21916	2.37559e-06	2.156e-05	-2.32812
ZK154.1	ZK154.1	3523.87	1514.88	0.42989	-1.21796	1.9027e-15	7.12665e-14	-2.32618
Y69H2.9	Y69H2.9	742.965	319.44	0.429952	-1.21775	1.72229e-12	4.27732e-11	-2.32584
T26H5.8	T26H5.8	301.194	129.56	0.430154	-1.21707	3.19751e-11	6.48872e-10	-2.32475
C30H6.1	clec-199	276.048	118.827	0.43046	-1.21605	0.00218465	0.00909042	-2.3231
F37A4.3	F37A4.3	347.955	149.799	0.430513	-1.21587	9.15719e-11	1.75965e-09	-2.32281
C45G9.13	C45G9.13	461.252	198.726	0.43084	-1.21478	8.28518e-06	6.66886e-05	-2.32105
Y22D7AR.2	Y22D7AR.2	329.575	142.394	0.432055	-1.21071	1.02611e-10	1.9554e-09	-2.31452
F21G4.4	phf-34	332.814	143.833	0.432172	-1.21032	1.86089e-06	1.72684e-05	-2.31389
Y69H2.10	Y69H2.10	446.229	193.165	0.432882	-1.20795	1.09953e-05	8.60199e-05	-2.3101
T19C4.7	nlp-33	16088.1	6969.17	0.433188	-1.20693	1.2403e-15	4.8297e-14	-2.30847
B0284.3	B0284.3	166.923	72.3336	0.433336	-1.20644	1.83249e-08	2.45258e-07	-2.30768
T12B5.8	fbxa-59	1940.83	841.318	0.433485	-1.20595	1.92808e-09	3.07035e-08	-2.30689
C44B11.6	C44B11.6	591.326	256.341	0.433503	-1.20589	5.25325e-12	1.21271e-10	-2.30679
H10D18.5	H10D18.5	883.482	383.053	0.433572	-1.20566	5.17037e-13	1.39485e-11	-2.30642
C37H5.2	C37H5.2	596.282	258.742	0.433926	-1.20448	3.156e-12	7.51251e-11	-2.30454
C01B12.3	best-3	1071.38	465.732	0.434703	-1.2019	7.83894e-14	2.34124e-12	-2.30042
R10E11.5	R10E11.5	451.141	196.116	0.434711	-1.20187	7.8112e-05	0.000493744	-2.30038
ZK512.3	ced-11	2117.72	920.86	0.434835	-1.20146	4.1459e-14	1.30012e-12	-2.29972
W07B8.4	W07B8.4	2282.62	993.318	0.435165	-1.20036	8.96063e-15	3.09448e-13	-2.29798
E03G2.4	col-186	480.803	209.271	0.435254	-1.20007	5.62409e-12	1.28254e-10	-2.29751
T28B4.3	ttr-6	3481.1	1516.18	0.435545	-1.19911	6.46636e-09	9.37169e-08	-2.29597
M05B5.6	trpa-2	547.445	238.836	0.436275	-1.19669	2.95127e-09	4.5454e-08	-2.29213
T05G5.12	dao-6	358.7	156.558	0.43646	-1.19608	5.41069e-11	1.06551e-09	-2.29116
B0403.5	B0403.5	2911.02	1270.61	0.436481	-1.19601	1.15196e-14	3.91022e-13	-2.29105
F11H8.4	cyk-1	4770.31	2085.53	0.43719	-1.19367	1.27936e-14	4.32134e-13	-2.28733
Y57A10B.1	Y57A10B.1	1048.85	458.664	0.437303	-1.19329	2.45543e-13	6.85727e-12	-2.28674
ZC487.1	ZC487.1	301.035	131.648	0.437318	-1.19324	1.02208e-10	1.95131e-09	-2.28666
F40F9.10	F40F9.10	639.645	279.765	0.437375	-1.19306	9.11431e-08	1.08353e-06	-2.28637
C28H8.5	C28H8.5	2438.87	1068.07	0.437936	-1.19121	2.05226e-14	6.72295e-13	-2.28344
C25E10.12	C25E10.12	2471.96	1083.24	0.438211	-1.1903	2.66971e-14	8.59556e-13	-2.282
C34E7.1	pqn-18	2629.17	1152.68	0.43842	-1.18961	5.66488e-05	0.000371044	-2.28092
K12C11.6	K12C11.6	823.963	361.253	0.438434	-1.18957	1.21377e-12	3.0736e-11	-2.28085
T12B5.10	fbxa-60	3231.01	1417.14	0.438604	-1.18901	7.72035e-14	2.31252e-12	-2.27996
F20D6.3	srp-8	254.065	111.52	0.438942	-1.1879	1.0553e-09	1.74794e-08	-2.27821
B0250.9	dhcr-7	711.244	312.418	0.439256	-1.18687	2.66381e-12	6.4224e-11	-2.27658
F41G4.3	sto-5	720.734	316.685	0.439392	-1.18642	1.92902e-10	3.51999e-09	-2.27587
T21H3.2	ptr-16	3385.32	1488.16	0.439594	-1.18576	2.81388e-14	9.00941e-13	-2.27483
Y34F4.2	Y34F4.2	965.986	424.823	0.439782	-1.18514	4.24355e-13	1.16461e-11	-2.27385
R13H4.8	R13H4.8	445.523	196.067	0.440083	-1.18415	2.0783e-11	4.34129e-10	-2.2723
T10B10.5	snt-7	186.372	82.0313	0.440149	-1.18394	2.3649e-08	3.10278e-07	-2.27196
C01C10.2	C01C10.2	1108.35	488.183	0.44046	-1.18292	1.62222e-13	4.6408e-12	-2.27035
F52E4.5	F52E4.5	1655.28	729.653	0.440804	-1.18179	6.69232e-14	2.03112e-12	-2.26858
C13E3.1	C13E3.1	645.117	284.557	0.441094	-1.18084	8.3818e-06	6.7335e-05	-2.26709
C25E10.8	C25E10.8	865.166	381.866	0.441379	-1.17991	9.61236e-13	2.47665e-11	-2.26563
F14B8.2	sid-5	771.228	340.489	0.44149	-1.17955	3.05427e-12	7.27876e-11	-2.26506
ZC64.2	ttr-48	5883.38	2598.55	0.441676	-1.17894	7.38123e-15	2.59512e-13	-2.2641
F25H2.1	tli-1	1307.88	578.077	0.441995	-1.1779	1.4625e-13	4.21553e-12	-2.26247
F30A10.1	calm-1	368.427	162.879	0.442095	-1.17757	1.24502e-10	2.33164e-09	-2.26196
F54C9.11	F54C9.11	1106.66	489.274	0.442117	-1.1775	2.72084e-13	7.56776e-12	-2.26184
DY3.6	mfb-1	2116.34	936.337	0.442433	-1.17647	1.30745e-13	3.78976e-12	-2.26023
C02F4.4	C02F4.4	4165.09	1843.04	0.442497	-1.17626	9.87062e-10	1.64282e-08	-2.2599
T06E6.5	fbxa-135	206.898	91.5882	0.442674	-1.17568	1.19572e-05	9.2772e-05	-2.259
W01A8.6	W01A8.6	1867.68	827.034	0.442813	-1.17523	4.97622e-14	1.54901e-12	-2.25829
W02C12.2	W02C12.2	646.769	286.493	0.442961	-1.17475	6.70263e-12	1.50521e-10	-2.25754
C27A7.4	che-11	370.888	164.361	0.443155	-1.17412	6.94961e-06	5.68925e-05	-2.25654
T28H10.3	T28H10.3	24490.8	10863.5	0.443577	-1.17274	7.45752e-15	2.61749e-13	-2.2544
T20D4.11	T20D4.11	1324.88	587.839	0.443691	-1.17237	1.7625e-12	4.36778e-11	-2.25382
Y71H2AM.12	Y71H2AM.12	170.049	75.4621	0.443767	-1.17213	5.01679e-08	6.26735e-07	-2.25343
C53D5.2	C53D5.2	339.161	150.652	0.44419	-1.17075	5.04132e-10	8.7578e-09	-2.25129
F26A10.2	F26A10.2	2634	1170.59	0.444416	-1.17002	5.90897e-12	1.34454e-10	-2.25014
F58G6.4	acc-1	197.48	87.7904	0.444553	-1.16957	2.30348e-08	3.03572e-07	-2.24945
T01D1.3	T01D1.3	1784.55	793.461	0.444629	-1.16933	3.28262e-13	9.05705e-12	-2.24907
F07E5.7	F07E5.7	176.197	78.3471	0.444656	-1.16924	4.27174e-09	6.40546e-08	-2.24893
C31H5.4	C31H5.4	1098.91	489.233	0.445198	-1.16748	5.82425e-13	1.557e-11	-2.24619
F41G3.12	agr-1	611.577	272.31	0.445259	-1.16728	1.49974e-11	3.21595e-10	-2.24588
T19D7.1	lgc-32	678.771	302.588	0.445789	-1.16557	4.43589e-11	8.85376e-10	-2.24322
T22F7.4	T22F7.4	1083.94	484.603	0.447074	-1.16142	5.26767e-13	1.41924e-11	-2.23677
W03G11.3	W03G11.3	772.413	345.38	0.447145	-1.16119	3.42413e-06	3.01225e-05	-2.23641
F59B8.1	F59B8.1	147.922	66.1703	0.447333	-1.16058	2.84274e-07	3.08944e-06	-2.23547
C09G5.8	mks-5	176.676	79.0336	0.447337	-1.16057	4.79368e-05	0.000320687	-2.23545
F01D4.6	mec-3	158.727	71.0607	0.447692	-1.15942	1.50458e-07	1.7184e-06	-2.23368
C46A5.3	col-14	21638.8	9687.72	0.447701	-1.15939	7.71086e-15	2.69723e-13	-2.23363
F49E12.12	F49E12.12	1067.97	478.454	0.448002	-1.15842	4.3965e-08	5.58369e-07	-2.23213
C06H5.1	fbxa-156	537.658	240.943	0.448134	-1.158	3.54816e-10	6.28019e-09	-2.23147
C06E4.8	C06E4.8	269.344	120.826	0.448594	-1.15652	3.32415e-09	5.05928e-08	-2.22919
Y55F3BR.4	lgc-33	219.096	98.2934	0.448631	-1.1564	1.34172e-08	1.83016e-07	-2.229
C54E4.5	C54E4.5	2000.17	897.633	0.448777	-1.15593	7.76943e-14	2.32385e-12	-2.22828
ZK105.1	ZK105.1	169.148	75.9244	0.448864	-1.15565	0.000208956	0.00118964	-2.22784
F41E6.12	F41E6.12	2536.41	1138.89	0.449015	-1.15516	5.53204e-10	9.53804e-09	-2.2271
T04B2.3	T04B2.3	1301.67	585.459	0.449777	-1.15272	8.64356e-08	1.03292e-06	-2.22332
T01B6.1	T01B6.1	963.446	433.352	0.449793	-1.15267	8.78515e-13	2.29214e-11	-2.22324
F59F4.1	F59F4.1	2363.67	1063.71	0.450026	-1.15192	1.4326e-13	4.14669e-12	-2.22209
C07G3.2	irg-1	713.9	321.483	0.45032	-1.15098	3.05e-12	7.27697e-11	-2.22064
Y97E10AR.2	Y97E10AR.2	1291.2	581.623	0.450451	-1.15056	8.14099e-13	2.13486e-11	-2.21999
T14G12.3	tag-18	3596.25	1621.07	0.450766	-1.14955	5.05598e-14	1.57147e-12	-2.21844
F57H12.7	mec-17	2189.79	988.753	0.451529	-1.14711	3.07838e-05	0.000215727	-2.2147
Y38F1A.3	ptr-18	8292.82	3746.83	0.451817	-1.14619	1.76965e-09	2.83337e-08	-2.21329
C24H10.3	C24H10.3	209.952	94.9545	0.452267	-1.14475	4.70862e-08	5.92179e-07	-2.21108
ZC482.1	gab-1	194.987	88.3091	0.452896	-1.14275	1.82521e-05	0.00013589	-2.20801
ZK1058.9	ZK1058.9	3865.96	1755.06	0.453979	-1.1393	1.2927e-13	3.7523e-12	-2.20275
E01G4.6	E01G4.6	1321.83	600.121	0.454007	-1.13922	0.000973075	0.00455795	-2.20261
C50D2.2	C50D2.2	930.072	422.546	0.454316	-1.13823	3.31793e-12	7.87073e-11	-2.20111
Y72A10A.1	Y72A10A.1	793.959	360.921	0.454583	-1.13738	8.58398e-12	1.90901e-10	-2.19982
C09F12.1	clc-1	5244.78	2385.43	0.454821	-1.13663	6.75982e-14	2.04859e-12	-2.19867
C14H10.2	C14H10.2	5671.82	2580.73	0.45501	-1.13603	5.67785e-14	1.73857e-12	-2.19776
ZK418.7	ZK418.7	699.189	318.479	0.455497	-1.13449	8.1769e-09	1.16222e-07	-2.1954
T04A8.18	T04A8.18	393.738	179.498	0.455883	-1.13327	2.58528e-08	3.37781e-07	-2.19355
ZK1290.10	ZK1290.10	633.004	288.679	0.456047	-1.13275	7.79959e-05	0.000493462	-2.19276
C27F2.2	nca-2	696.821	317.797	0.456067	-1.13268	0.000147959	0.00087797	-2.19266
Y32F6B.3	crp-1	710.679	324.144	0.456104	-1.13256	4.58368e-11	9.13108e-10	-2.19248
F21A3.7	lgc-31	539.456	246.093	0.456188	-1.1323	7.33356e-11	1.42113e-09	-2.19208
F59F3.6	F59F3.6	279.073	127.324	0.456237	-1.13215	2.66291e-09	4.12902e-08	-2.19184
T11A5.6	T11A5.6	514.734	235.236	0.457005	-1.12972	4.15376e-06	3.58533e-05	-2.18816
F57B9.3	F57B9.3	745.616	340.976	0.457308	-1.12876	7.58788e-12	1.69847e-10	-2.18671
B0222.3	pitr-3	341.565	156.279	0.457538	-1.12804	9.02154e-10	1.50758e-08	-2.18561
C05E7.1	C05E7.1	1919.79	878.442	0.457572	-1.12793	4.41148e-13	1.20748e-11	-2.18545
C52G5.2	C52G5.2	4136.66	1893.27	0.45768	-1.12759	1.52774e-13	4.38519e-12	-2.18493
C40D2.2	math-20	640.34	293.086	0.457703	-1.12752	4.29462e-11	8.60508e-10	-2.18482
C05D10.4	C05D10.4	2837.76	1298.86	0.457707	-1.1275	1.89146e-11	3.97109e-10	-2.18481
T19C3.3	T19C3.3	4855.96	2222.61	0.457707	-1.1275	5.20097e-05	0.000344326	-2.1848
C48B4.3	C48B4.3	263.446	120.654	0.457986	-1.12662	4.80225e-09	7.125e-08	-2.18347
F45E1.4	F45E1.4	1494.07	684.518	0.458157	-1.12609	3.2931e-10	5.85888e-09	-2.18266
F36G3.1	F36G3.1	5143.7	2357.08	0.458245	-1.12581	1.11865e-05	8.73175e-05	-2.18224
T01B11.2	T01B11.2	6384.33	2926.84	0.458441	-1.12519	9.53895e-14	2.81235e-12	-2.18131
C33H5.14	ntp-1	2340.13	1073.54	0.45875	-1.12422	1.10898e-12	2.83258e-11	-2.17984
Y22D7AR.6	Y22D7AR.6	1007.48	462.284	0.458853	-1.1239	6.62012e-12	1.4883e-10	-2.17935
R10D12.1	R10D12.1	1680.88	771.355	0.4589	-1.12375	9.17518e-13	2.37426e-11	-2.17913
F32A5.4	F32A5.4	18325.2	8412.79	0.459082	-1.12318	4.53333e-14	1.4142e-12	-2.17826
T10B11.5	T10B11.5	429.624	197.502	0.459708	-1.12121	5.67505e-09	8.32421e-08	-2.17529
T19D7.3	lpr-7	2538.93	1167.72	0.459927	-1.12052	5.87901e-13	1.56961e-11	-2.17426
C55B7.4	acdh-1	52323.3	24080.9	0.460232	-1.11957	8.01792e-14	2.39124e-12	-2.17282
C29F3.2	wrt-8	279.818	128.902	0.460664	-1.11821	7.33615e-09	1.05068e-07	-2.17078
T28C12.6	T28C12.6	463.48	213.687	0.461049	-1.11701	1.68379e-10	3.09991e-09	-2.16896
ZC196.2	ZC196.2	203.98	94.0888	0.461264	-1.11634	0.000110176	0.00067372	-2.16796
T27E9.9	acc-4	320.886	148.153	0.461699	-1.11497	4.31254e-09	6.4588e-08	-2.16591
Y47D7A.5	grl-5	7375.43	3405.29	0.461707	-1.11495	1.49844e-13	4.31308e-12	-2.16588
C49G7.10	C49G7.10	639.199	295.183	0.461801	-1.11466	4.2129e-11	8.45777e-10	-2.16543
Y32G9B.1	Y32G9B.1	1925.65	889.356	0.461847	-1.11451	8.6793e-13	2.26738e-11	-2.16522
F08F1.8	tth-1	6637.55	3067.59	0.462157	-1.11355	1.87851e-13	5.31079e-12	-2.16377
T07C12.8	mam-5	206.026	95.3038	0.462582	-1.11222	1.34841e-08	1.83808e-07	-2.16178
M60.7	M60.7	306.131	141.707	0.462895	-1.11124	2.65457e-09	4.11918e-08	-2.16032
F48F7.2	syx-2	1559.65	722.547	0.463276	-1.11006	2.91833e-12	6.98707e-11	-2.15854
C29H12.6	C29H12.6	394.412	182.795	0.463461	-1.10948	4.13071e-10	7.23067e-09	-2.15768
C25F9.14	C25F9.14	523.942	242.893	0.463588	-1.10908	2.62302e-10	4.73612e-09	-2.15709
B0457.6	B0457.6	1285.52	596.102	0.463706	-1.10872	2.02224e-12	4.95077e-11	-2.15654
F47B8.3	F47B8.3	1155.86	535.99	0.463716	-1.10869	1.22745e-11	2.66093e-10	-2.15649
K09D9.1	K09D9.1	373.137	173.165	0.464079	-1.10756	6.19569e-10	1.0585e-08	-2.15481
T10E9.8	T10E9.8	467.999	217.548	0.464847	-1.10517	2.50079e-05	0.000179925	-2.15125
K08C7.2	fmo-1	5708.32	2659.79	0.46595	-1.10175	5.05823e-13	1.36997e-11	-2.14615
F25D7.3	blmp-1	4359.74	2031.48	0.465963	-1.10171	2.98509e-05	0.000210117	-2.14609
R10H1.5	nas-23	1370.21	638.481	0.465973	-1.10168	1.06454e-11	2.33723e-10	-2.14605
Y47D3A.17	obr-1	3593.14	1674.76	0.466101	-1.10129	8.5242e-13	2.22969e-11	-2.14546
M60.6	M60.6	813.679	379.499	0.466399	-1.10036	2.89423e-11	5.9257e-10	-2.14409
Y34F4.4	Y34F4.4	912.986	425.852	0.466438	-1.10024	1.77728e-11	3.75814e-10	-2.14391
C01A2.4	C01A2.4	2209.17	1030.89	0.466642	-1.09961	9.45133e-13	2.43821e-11	-2.14297
T01E8.8	T01E8.8	440.549	205.733	0.466992	-1.09853	1.74092e-09	2.78953e-08	-2.14136
C04F5.7	ugt-63	861.979	402.92	0.467436	-1.09716	1.62388e-11	3.46214e-10	-2.13933
Y38C1BA.3	col-109	11276.6	5272.2	0.467534	-1.09686	2.86243e-13	7.94016e-12	-2.13888
H42K12.1	pdk-1	1308.32	612.636	0.468261	-1.09462	2.11613e-06	1.94187e-05	-2.13556
F32D8.7	F32D8.7	2168.39	1015.66	0.468391	-1.09422	1.87044e-12	4.60645e-11	-2.13497
F45H7.6	hecw-1	383.422	179.693	0.468656	-1.0934	1.08817e-06	1.06637e-05	-2.13376
T28C6.1	grsp-2	1515.61	710.342	0.468683	-1.09331	1.47124e-09	2.374e-08	-2.13364
F53A9.10	tnt-2	32122.7	15082.7	0.469535	-1.0907	6.45574e-09	9.36287e-08	-2.12977
F08F1.3	F08F1.3	157.502	74.0408	0.470095	-1.08898	3.6133e-07	3.84388e-06	-2.12723
F35C11.6	F35C11.6	352.255	165.762	0.470573	-1.08751	1.53732e-05	0.000116217	-2.12507
M110.9	M110.9	314.951	148.275	0.470787	-1.08685	1.11976e-08	1.5458e-07	-2.1241
ZC416.4	kgb-2	732.834	345.215	0.471069	-1.08599	9.59117e-11	1.83962e-09	-2.12283
F55C12.4	F55C12.4	471.48	222.245	0.471378	-1.08504	5.58697e-10	9.60065e-09	-2.12144
C36B1.6	C36B1.6	329.479	155.414	0.471698	-1.08407	0.000119234	0.000725246	-2.12
F56F4.5	pept-3	1925.38	908.199	0.471699	-1.08406	9.98129e-12	2.19961e-10	-2.12
M05B5.2	M05B5.2	1901.7	898.645	0.472549	-1.08146	1.20908e-11	2.62386e-10	-2.11618
C05B5.8	C05B5.8	1633.67	772.087	0.472609	-1.08128	7.65691e-12	1.71021e-10	-2.11592
F38E11.4	cutl-17	172.877	81.7238	0.472728	-1.08092	1.0318e-06	1.01643e-05	-2.11538
Y73F8A.21	nhr-5	737.706	348.737	0.472732	-1.0809	1.19602e-06	1.16049e-05	-2.11536
F10B5.3	F10B5.3	1091.16	515.991	0.472884	-1.08044	4.1025e-11	8.25218e-10	-2.11468
B0334.6	B0334.6	603.803	285.587	0.472981	-1.08015	1.30521e-10	2.43774e-09	-2.11425
K08B4.6	cpi-1	6482.66	3069.47	0.473489	-1.0786	8.83254e-13	2.30159e-11	-2.11198
ZK1055.7	ZK1055.7	6282.57	2975.11	0.473549	-1.07841	1.2924e-12	3.25672e-11	-2.11171
F09F9.1	F09F9.1	383.113	181.44	0.473595	-1.07827	2.76981e-09	4.27869e-08	-2.11151
Y54G2A.10	Y54G2A.10	511.511	242.315	0.473724	-1.07788	2.27877e-06	2.07543e-05	-2.11093
W03G11.4	W03G11.4	1835.07	870.203	0.474206	-1.07641	4.30505e-06	3.6989e-05	-2.10879
F53H4.3	F53H4.3	709.572	336.635	0.474421	-1.07576	1.15935e-10	2.18709e-09	-2.10783
ZK1010.7	col-97	15397	7307.3	0.474591	-1.07524	1.45597e-12	3.6334e-11	-2.10708
W07G9.2	glct-6	743.497	352.858	0.474592	-1.07524	1.42037e-09	2.29371e-08	-2.10707
C48E7.10	spp-15	1368.57	649.862	0.474847	-1.07446	1.06368e-10	2.01952e-09	-2.10594
R06B9.1	arrd-11	147.341	69.9683	0.474875	-1.07438	1.03652e-06	1.02011e-05	-2.10582
W06B3.1	nmat-1	321.897	152.917	0.47505	-1.07385	9.08487e-09	1.27982e-07	-2.10504
R10D12.9	swt-6	1997.19	949.316	0.475325	-1.07301	1.54934e-11	3.31694e-10	-2.10382
F58G1.5	lips-9	1772.25	842.473	0.475368	-1.07288	3.48552e-12	8.21166e-11	-2.10363
F46E10.8	ubh-1	1187.25	565.034	0.47592	-1.07121	6.67688e-09	9.64969e-08	-2.1012
C03F11.2	C03F11.2	151.663	72.2325	0.47627	-1.07015	1.33344e-06	1.28097e-05	-2.09965
Y37D8A.16	Y37D8A.16	4056.18	1931.87	0.476278	-1.07012	3.23245e-12	7.68563e-11	-2.09961
F10G8.8	F10G8.8	4214.43	2008.42	0.476557	-1.06928	3.28392e-05	0.000228348	-2.09838
F26F12.3	F26F12.3	8694.69	4144.04	0.476617	-1.0691	2.6152e-12	6.31997e-11	-2.09812
C05E11.3	C05E11.3	646.759	308.427	0.476881	-1.0683	3.48311e-10	6.18626e-09	-2.09696
Y36E3A.2	Y36E3A.2	404.964	193.268	0.477247	-1.06719	5.46749e-09	8.05986e-08	-2.09535
Y37E11AL.6	Y37E11AL.6	168.463	80.4211	0.477382	-1.06678	9.23034e-07	9.19381e-06	-2.09476
Y23B4A.2	Y23B4A.2	173.507	82.8407	0.477448	-1.06658	4.85945e-07	5.04473e-06	-2.09447
M02B1.2	M02B1.2	795.619	379.872	0.477455	-1.06656	1.0206e-10	1.9503e-09	-2.09444
F36F2.4	syx-7	2375.26	1134.24	0.477523	-1.06636	1.11142e-11	2.42882e-10	-2.09414
C25F9.10	C25F9.10	438.537	209.422	0.477547	-1.06629	1.11401e-09	1.83634e-08	-2.09404
F54B8.3	fbxa-69	268.709	128.332	0.477587	-1.06617	5.86651e-08	7.22824e-07	-2.09386
Y11D7A.9	Y11D7A.9	3549.77	1697.37	0.478162	-1.06443	3.555e-11	7.1859e-10	-2.09134
F37A8.5	F37A8.5	506.808	242.374	0.478236	-1.0642	1.90095e-07	2.13448e-06	-2.09102
AH9.2	crn-4	171.54	82.0376	0.478242	-1.06419	9.08458e-07	9.06613e-06	-2.09099
C07A9.9	C07A9.9	1277.63	612.063	0.479061	-1.06172	1.151e-10	2.17729e-09	-2.08742
T28C6.8	T28C6.8	948.502	454.405	0.479076	-1.06167	1.20205e-10	2.25731e-09	-2.08735
D1086.3	D1086.3	1194.9	572.705	0.47929	-1.06103	1.3905e-05	0.000106325	-2.08642
F31F6.4	flp-8	746.975	358.073	0.479364	-1.06081	1.94104e-10	3.53879e-09	-2.0861
T28B8.2	ins-18	194.872	93.505	0.479828	-1.05941	0.0012818	0.00576084	-2.08408
F15B9.1	far-3	7919.03	3806.95	0.480734	-1.05669	8.97799e-13	2.3336e-11	-2.08015
Y65A5A.1	Y65A5A.1	339.511	163.367	0.481182	-1.05535	2.8598e-09	4.4111e-08	-2.07822
C02D5.1	acdh-6	1496.42	720.093	0.481212	-1.05526	1.78364e-11	3.76774e-10	-2.07809
T05D4.3	T05D4.3	468.453	225.444	0.481252	-1.05514	1.08079e-08	1.49801e-07	-2.07791
M01D7.5	nlp-12	934.818	450.423	0.48183	-1.0534	0.000109858	0.000672191	-2.07542
C50B6.9	C50B6.9	198.778	95.8058	0.481974	-1.05297	9.58117e-08	1.13057e-06	-2.0748
F15A8.6	F15A8.6	1421.62	685.193	0.48198	-1.05295	3.7151e-11	7.49484e-10	-2.07477
F52B11.5	F52B11.5	281.135	135.59	0.482295	-1.05201	1.7732e-08	2.38251e-07	-2.07342
F23H12.3	F23H12.3	340.107	164.384	0.483332	-1.04891	4.60693e-09	6.85987e-08	-2.06897
C54C8.4	C54C8.4	499.153	241.464	0.483747	-1.04767	3.23642e-07	3.48608e-06	-2.06719
W05H9.3	W05H9.3	7023.89	3399.01	0.483921	-1.04716	2.42326e-06	2.19251e-05	-2.06645
Y34F4.1	Y34F4.1	298.776	144.739	0.48444	-1.04561	1.53807e-07	1.75461e-06	-2.06424
F20D6.11	F20D6.11	3112.25	1507.81	0.484476	-1.0455	1.42188e-11	3.05357e-10	-2.06409
C40C9.2	acr-9	150.84	73.0943	0.484583	-1.04519	9.86545e-07	9.76982e-06	-2.06363
T14B4.8	T14B4.8	266.019	128.914	0.484606	-1.04511	1.02411e-05	8.0732e-05	-2.06353
C49A9.8	ugt-24	419.733	203.674	0.485248	-1.04321	8.96306e-09	1.26352e-07	-2.0608
E01A2.7	poml-2	456.516	221.542	0.485288	-1.04309	1.06048e-08	1.47381e-07	-2.06063
C34F6.11	C34F6.11	399.424	194.033	0.485781	-1.04162	1.80026e-08	2.41313e-07	-2.05854
C17B7.4	C17B7.4	228.319	110.915	0.48579	-1.0416	5.16061e-08	6.43144e-07	-2.0585
C28G1.6	C28G1.6	479.156	232.781	0.485815	-1.04152	8.85501e-10	1.48215e-08	-2.0584
F16F9.5	mec-10	330.815	160.817	0.486123	-1.04061	4.05187e-06	3.5106e-05	-2.05709
K02D3.2	K02D3.2	358.189	174.148	0.48619	-1.04041	1.3591e-08	1.85143e-07	-2.05681
F22D6.12	gly-19	1098.75	534.244	0.486227	-1.0403	5.07184e-10	8.79602e-09	-2.05665
C05C12.4	C05C12.4	4369.23	2124.95	0.486345	-1.03995	0.000129096	0.000777669	-2.05615
C06E1.1	C06E1.1	428.208	208.264	0.486362	-1.0399	1.37418e-09	2.22959e-08	-2.05608
T28F2.3	cah-6	426.716	207.616	0.486543	-1.03936	8.32123e-09	1.1803e-07	-2.05532
Y39B6A.5	Y39B6A.5	1549.34	754.31	0.486859	-1.03843	5.84305e-11	1.14737e-09	-2.05398
CC4.2	nlp-15	1019.74	496.654	0.487039	-1.03789	1.55786e-10	2.87834e-09	-2.05322
F10D7.2	F10D7.2	1982.98	966.217	0.487256	-1.03725	4.42826e-11	8.84709e-10	-2.05231
H14N18.3	ttr-47	3356.26	1636.18	0.4875	-1.03653	6.49171e-12	1.46582e-10	-2.05128
Y54E5A.8	Y54E5A.8	988.257	482.167	0.487897	-1.03535	1.75854e-10	3.23176e-09	-2.04961
C54E10.5	nhr-170	211.715	103.404	0.488414	-1.03382	2.81573e-07	3.06492e-06	-2.04744
C14A4.12	C14A4.12	1216.18	594.233	0.488605	-1.03326	2.49366e-08	3.26135e-07	-2.04664
C39F7.2	trim-9	1728.21	844.84	0.488853	-1.03253	7.36873e-11	1.42511e-09	-2.04561
Y82E9BL.14	fbxa-80	176.899	86.4849	0.488895	-1.0324	8.03792e-07	8.07234e-06	-2.04543
C23H4.7	C23H4.7	1251.18	611.79	0.48897	-1.03218	1.5333e-10	2.8406e-09	-2.04512
F19B2.6	F19B2.6	575.242	281.292	0.488998	-1.0321	1.8903e-09	3.01251e-08	-2.045
T24F1.7	T24F1.7	572.397	279.91	0.489015	-1.03205	2.56588e-06	2.31546e-05	-2.04493
F52E1.9	F52E1.9	981.497	480.007	0.489056	-1.03193	9.91481e-06	7.84593e-05	-2.04476
C50F2.7	C50F2.7	382.474	187.063	0.489087	-1.03184	9.51157e-09	1.33085e-07	-2.04463
F18G5.4	lgc-4	235.397	115.302	0.489821	-1.02967	9.91916e-06	7.84637e-05	-2.04156
B0222.5	B0222.5	1065.58	521.975	0.489849	-1.02959	2.76172e-10	4.96051e-09	-2.04144
E01G4.3	E01G4.3	4841.43	2372	0.489937	-1.02933	4.17102e-12	9.75982e-11	-2.04108
W06B11.4	hog-1	1116.12	547.267	0.490331	-1.02817	2.30729e-10	4.18802e-09	-2.03944
Y53F4B.28	ptr-20	1477.29	724.95	0.490729	-1.027	1.55143e-10	2.87161e-09	-2.03778
F32B4.5	F32B4.5	230.667	113.433	0.491759	-1.02398	2.36939e-07	2.60937e-06	-2.03351
C44B11.3	mec-12	3764.57	1852.28	0.492029	-1.02318	0.00144762	0.00638377	-2.0324
T22H2.5	scrm-1	923.592	454.761	0.492383	-1.02215	5.23182e-10	9.05066e-09	-2.03094
C31E10.8	tbc-19	369.967	182.201	0.492478	-1.02187	6.00248e-06	4.98709e-05	-2.03055
T19A5.3	T19A5.3	7154.8	3523.67	0.492491	-1.02183	2.40679e-11	4.9921e-10	-2.03049
F57B7.2	F57B7.2	584.907	288.344	0.492974	-1.02042	1.64878e-09	2.6475e-08	-2.02851
C38C6.3	C38C6.3	1297.35	639.705	0.493088	-1.02008	1.07071e-10	2.031e-09	-2.02804
Y56A3A.6	Y56A3A.6	3442.07	1698.14	0.493349	-1.01932	4.85143e-11	9.62728e-10	-2.02696
C41G11.1	C41G11.1	155.393	76.6986	0.493579	-1.01865	6.66875e-06	5.48325e-05	-2.02602
ZC410.4	twk-8	2203.78	1087.9	0.493652	-1.01843	3.12581e-09	4.7821e-08	-2.02572
F58G1.7	F58G1.7	573.159	283.256	0.494201	-1.01683	4.96953e-09	7.35733e-08	-2.02347
C27H5.1	pdl-1	294.217	145.446	0.494349	-1.0164	8.37209e-08	1.00455e-06	-2.02286
B0041.6	ptps-1	481.236	237.932	0.494419	-1.01619	1.43062e-08	1.94372e-07	-2.02258
K12C11.3	K12C11.3	283.616	140.454	0.495224	-1.01385	1.91299e-07	2.14684e-06	-2.01929
F42H10.3	F42H10.3	1822.06	902.415	0.495271	-1.01371	6.65269e-06	5.47223e-05	-2.0191
C07E3.6	ceh-58	399.653	197.967	0.495347	-1.01349	1.44254e-07	1.65304e-06	-2.01879
F07H5.2	sgn-1	689.106	341.467	0.495522	-1.01298	4.9661e-09	7.35733e-08	-2.01807
F56D5.6	F56D5.6	4284.44	2126.53	0.496337	-1.01061	2.79614e-11	5.74197e-10	-2.01476
T03D8.6	T03D8.6	10418.7	5174.55	0.496661	-1.00967	8.58004e-09	1.21534e-07	-2.01345
F13H10.6	F13H10.6	1717.01	852.959	0.49677	-1.00935	1.03854e-10	1.97543e-09	-2.01301
K08D12.8	K08D12.8	425.383	211.429	0.497032	-1.00859	1.26912e-06	1.22336e-05	-2.01194
T02C5.1	T02C5.1	15327.2	7623.62	0.497392	-1.00754	1.58243e-11	3.38428e-10	-2.01048
F16H6.10	F16H6.10	1194.86	595.144	0.498086	-1.00553	7.28776e-10	1.23586e-08	-2.00768
K05B2.3	ifa-4	3343.61	1666.17	0.498313	-1.00488	4.86374e-11	9.64244e-10	-2.00677
T06A1.4	glb-25	219.96	109.651	0.498502	-1.00433	3.1422e-07	3.39298e-06	-2.00601
Y51A2D.9	ttr-24	4317.48	2152.42	0.498536	-1.00423	2.62142e-09	4.07386e-08	-2.00587
C44E12.3	twk-17	661.693	329.886	0.498548	-1.00419	5.3673e-06	4.50836e-05	-2.00582
T28D6.5	T28D6.5	2403.55	1198.64	0.498696	-1.00377	1.10856e-10	2.10086e-09	-2.00523
C14B9.3	C14B9.3	1015.28	506.532	0.498908	-1.00315	3.05139e-05	0.000213981	-2.00438
C12D12.5	sox-4	453.784	226.467	0.499064	-1.0027	1.1454e-08	1.57907e-07	-2.00375
Y41G9A.10	Y41G9A.10	410.923	205.259	0.499507	-1.00142	6.7047e-09	9.66958e-08	-2.00198
C30F12.6	nmur-4	1249.88	624.429	0.49959	-1.00118	1.29722e-09	2.11302e-08	-2.00164
F39E9.11	btb-17	83.1669	166.478	2.00174	1.00125	5.30391e-06	4.46602e-05	2.00174
C15H11.5	set-31	630.153	1262.13	2.0029	1.00209	9.89085e-10	1.64486e-08	2.0029
C34C12.8	C34C12.8	614.129	1231.3	2.00495	1.00357	3.50588e-10	6.21601e-09	2.00495
AC3.5	AC3.5	1979.28	3973.83	2.00772	1.00556	5.70643e-05	0.00037316	2.00772
C56E10.1	nhr-173	127.465	255.915	2.00774	1.00557	5.50595e-07	5.67592e-06	2.00774
R11D1.11	dhs-21	564.458	1133.35	2.00786	1.00566	4.22856e-10	7.39569e-09	2.00786
Y22F5A.5	lys-2	4699.86	9442.76	2.00916	1.00659	0.00103888	0.00481049	2.00916
C09G9.6	oma-1	135.82	273.147	2.0111	1.00799	0.00202432	0.00850874	2.0111
F21F8.11	F21F8.11	121.08	243.912	2.01447	1.0104	2.59764e-06	2.34207e-05	2.01447
H41C03.3	H41C03.3	147.971	298.201	2.01527	1.01097	4.42946e-07	4.63331e-06	2.01527
F28H7.3	F28H7.3	747.918	1507.44	2.01552	1.01115	3.28099e-10	5.84237e-09	2.01552
Y53F4B.21	Y53F4B.21	171.756	346.256	2.01598	1.01148	4.60012e-08	5.79593e-07	2.01598
Y65B4BL.4	Y65B4BL.4	102.404	206.447	2.016	1.01149	0.00227261	0.00939356	2.016
B0457.2	B0457.2	177.207	357.378	2.01672	1.01201	2.36277e-08	3.10197e-07	2.01672
T13F2.6	T13F2.6	367.168	741.041	2.01826	1.01311	0.000307295	0.00166981	2.01826
C12D12.1	C12D12.1	2135.43	4310.58	2.0186	1.01335	2.03427e-11	4.26659e-10	2.0186
W08D2.4	fat-3	1294.64	2614.6	2.01957	1.01405	3.30045e-11	6.69104e-10	2.01957
T28F2.4	jmjc-1	503.465	1016.85	2.01971	1.01414	3.5443e-10	6.27874e-09	2.01971
T08B1.1	T08B1.1	929.391	1879.92	2.02274	1.01631	7.55589e-11	1.45873e-09	2.02274
M04G7.1	M04G7.1	157.852	319.582	2.02457	1.01761	6.2968e-05	0.000407633	2.02457
C18A11.3	C18A11.3	250.603	508.043	2.02728	1.01954	3.20902e-09	4.89488e-08	2.02728
F17H10.1	F17H10.1	449.486	911.285	2.0274	1.01963	5.15168e-10	8.92698e-09	2.0274
C44B7.8	pmp-1	755.268	1531.96	2.02837	1.02032	4.36424e-11	8.72763e-10	2.02837
D2096.3	aagr-1	1598.33	3246.97	2.03147	1.02253	8.23883e-12	1.83621e-10	2.03147
C17G1.6	nas-37	1284.14	2609.34	2.03198	1.02289	2.94908e-11	6.02604e-10	2.03198
Y38F2AL.1	nsy-4	335.943	682.754	2.03235	1.02315	1.09957e-06	1.07499e-05	2.03235
F55G11.2	F55G11.2	192.332	391.134	2.03364	1.02407	2.58761e-08	3.37781e-07	2.03364
C53A5.13	C53A5.13	226.712	461.139	2.03403	1.02434	6.35266e-09	9.23934e-08	2.03403
F08D12.3	F08D12.3	95.8642	195.053	2.03468	1.0248	1.01155e-05	7.98028e-05	2.03468
F19H8.2	F19H8.2	597.404	1215.62	2.03483	1.02491	2.55472e-10	4.61685e-09	2.03483
C29F7.3	C29F7.3	403.787	821.997	2.03572	1.02554	8.14459e-10	1.36768e-08	2.03572
F56H11.4	elo-1	3157.22	6428.65	2.03617	1.02586	1.64532e-11	3.50063e-10	2.03617
Y38F1A.5	cyd-1	165.461	337.125	2.03749	1.02679	3.7421e-08	4.7761e-07	2.03749
C29E4.15	C29E4.15	118.711	242.052	2.03901	1.02787	8.79499e-08	1.04859e-06	2.03901
ZK6.7	lipl-5	1991.27	4061.65	2.03973	1.02838	1.80626e-11	3.80772e-10	2.03973
R11A5.4	pck-2	13901.5	28357.5	2.03989	1.02849	5.44461e-12	1.24851e-10	2.03989
C26E1.3	ceh-79	110.52	225.789	2.04296	1.03066	4.00305e-07	4.20861e-06	2.04296
Y47H9C.10	fbxa-216	111.055	227.107	2.045	1.0321	9.30376e-08	1.10415e-06	2.045
F52E1.7	hsp-17	735.065	1503.44	2.04532	1.03233	9.51366e-11	1.82645e-09	2.04532
R07G3.6	osm-8	196.33	401.694	2.04601	1.03282	8.59489e-09	1.21661e-07	2.04601
K10G4.5	K10G4.5	72.8612	149.097	2.04632	1.03303	2.08611e-06	1.91688e-05	2.04632
F36H1.4	lin-3	101.125	207.112	2.04808	1.03427	4.27552e-07	4.48138e-06	2.04808
C26B9.5	C26B9.5	1340.61	2748.2	2.04997	1.0356	2.25836e-11	4.69839e-10	2.04997
K06B4.12	twk-34	192.932	395.646	2.0507	1.03612	7.83581e-09	1.11682e-07	2.0507
F39G3.1	ugt-61	117.605	241.232	2.05121	1.03648	1.14299e-05	8.89816e-05	2.05121
ZK1290.12	wrt-1	1446.01	2966.25	2.05133	1.03656	1.84115e-11	3.87337e-10	2.05133
F07A5.3	scav-6	175.465	359.994	2.05165	1.03679	7.00945e-09	1.00879e-07	2.05165
Y47G6A.19	Y47G6A.19	1320.74	2710.12	2.05197	1.03701	2.0406e-11	4.27553e-10	2.05197
ZK896.4	ZK896.4	74.6957	153.52	2.05527	1.03933	0.000881595	0.00418069	2.05527
F27D9.5	pcca-1	2869.61	5897.96	2.05532	1.03936	5.52815e-12	1.26485e-10	2.05532
C05E4.9	icl-1	16059.6	33025.3	2.05641	1.04013	4.5118e-09	6.7328e-08	2.05641
C39E9.10	C39E9.10	146.862	302.233	2.05794	1.0412	2.71915e-08	3.53387e-07	2.05794
M03D4.4	M03D4.4	99.513	204.876	2.05878	1.04179	2.08951e-07	2.32972e-06	2.05878
T10G3.3	T10G3.3	324.044	667.245	2.05912	1.04203	1.31408e-09	2.1388e-08	2.05912
Y5H2B.5	cyp-32B1	127.297	262.38	2.06117	1.04346	1.27852e-07	1.4807e-06	2.06117
T08B1.2	tnt-4	502.567	1037.59	2.06458	1.04585	2.82294e-06	2.52645e-05	2.06458
F54D8.3	alh-1	4123.02	8520.34	2.06653	1.04721	4.49103e-09	6.7115e-08	2.06653
F13C5.5	F13C5.5	87.7518	181.404	2.06724	1.0477	0.00128644	0.00577539	2.06724
T05H10.4	T05H10.4	77.0882	159.56	2.06984	1.04952	1.82038e-06	1.69382e-05	2.06984
F59E11.12	nhr-144	121.498	251.875	2.07307	1.05177	5.26942e-08	6.5527e-07	2.07307
Y39B6A.20	asp-1	19115.5	39632.5	2.07332	1.05194	1.1382e-12	2.90002e-11	2.07332
Y46G5A.31	gsy-1	1056.48	2192.2	2.07501	1.05312	1.20048e-11	2.60794e-10	2.07501
R11F4.1	R11F4.1	1983.01	4115.39	2.07532	1.05334	3.59762e-07	3.83115e-06	2.07532
K10D3.4	K10D3.4	1944.83	4042.51	2.07859	1.05561	2.70248e-08	3.51442e-07	2.07859
D1005.2	D1005.2	193.739	403.466	2.08252	1.05833	3.4647e-09	5.2693e-08	2.08252
K11E4.5	nhr-71	205.287	428.431	2.08698	1.06142	4.3837e-09	6.56062e-08	2.08698
K11D2.5	K11D2.5	119.129	248.642	2.08716	1.06154	7.69376e-07	7.74933e-06	2.08716
T05F1.11	T05F1.11	138.321	288.958	2.08905	1.06284	1.47451e-08	1.99679e-07	2.08905
T19H12.10	ugt-11	80.9301	169.383	2.09296	1.06554	4.36575e-06	3.74326e-05	2.09296
T26C5.2	T26C5.2	780.82	1634.53	2.09335	1.06581	1.24588e-11	2.69806e-10	2.09335
Y69A2AR.32	Y69A2AR.32	129.828	271.901	2.09432	1.06648	3.11568e-06	2.76684e-05	2.09432
F10G7.4	scc-1	288.016	603.411	2.09506	1.06699	2.36436e-05	0.000171393	2.09506
Y22F5A.4	lys-1	7651.43	16044.7	2.09696	1.0683	1.55733e-06	1.47028e-05	2.09696
T10B9.7	cyp-13A2	615.122	1290.26	2.09757	1.06872	1.75607e-11	3.72091e-10	2.09757
C56G2.3	C56G2.3	91.5534	192.148	2.09876	1.06954	4.11638e-07	4.31676e-06	2.09876
F36A2.3	F36A2.3	897.224	1892.27	2.10903	1.07658	8.74554e-12	1.94285e-10	2.10903
F58G1.1	wago-4	403.367	850.994	2.10972	1.07705	1.4568e-10	2.70372e-09	2.10972
H22K11.2	H22K11.2	140.844	297.386	2.11146	1.07824	1.94583e-08	2.58917e-07	2.11146
F53A9.8	F53A9.8	607.698	1284.51	2.11372	1.07979	1.7675e-11	3.7413e-10	2.11372
Y40C5A.1	Y40C5A.1	155.075	328.165	2.11617	1.08146	3.66221e-09	5.54517e-08	2.11617
F39E9.2	btb-16	175.862	372.411	2.11763	1.08245	6.68309e-09	9.6519e-08	2.11763
Y4C6B.2	Y4C6B.2	145.734	309.178	2.12152	1.0851	1.87453e-05	0.00013921	2.12152
R13A5.3	ttr-32	127.713	270.974	2.12174	1.08525	3.64319e-08	4.6585e-07	2.12174
K07E3.7	catp-5	403.72	857.627	2.12431	1.087	2.59804e-11	5.35112e-10	2.12431
B0244.8	egg-1	75.7998	161.267	2.12754	1.08919	0.000396783	0.00209862	2.12754
Y66D12A.12	ztf-29	95.8406	204.057	2.12913	1.09026	1.0235e-07	1.20222e-06	2.12913
ZC443.1	ZC443.1	92.5938	197.19	2.12962	1.0906	1.82419e-07	2.05725e-06	2.12962
Y39A1A.19	fmo-3	290.595	619.962	2.13343	1.09317	1.6249e-10	2.99684e-09	2.13343
F44A2.3	F44A2.3	176.333	376.442	2.13484	1.09413	3.18224e-09	4.86122e-08	2.13484
K08E7.5	K08E7.5	792.819	1692.72	2.13507	1.09428	9.99157e-12	2.19961e-10	2.13507
F44A6.2	sex-1	113.897	243.239	2.13559	1.09464	2.62796e-08	3.42615e-07	2.13559
C29E4.8	let-754	1402.05	2995.57	2.13656	1.09529	1.76776e-12	4.37445e-11	2.13656
K02E10.7	K02E10.7	68.9787	147.385	2.13667	1.09536	1.21541e-06	1.17706e-05	2.13667
T03F6.1	qdpr-1	1087.93	2325.71	2.13774	1.09609	1.90959e-12	4.69169e-11	2.13774
K02D7.4	dsc-4	2304.54	4926.56	2.13776	1.0961	3.39307e-13	9.3493e-12	2.13776
K06A4.5	haao-1	230.716	495.52	2.14775	1.10283	2.94317e-05	0.000207449	2.14775
F52E1.14	F52E1.14	1141.44	2453.12	2.14915	1.10377	1.21598e-12	3.07541e-11	2.14915
F08F3.7	cyp-14A5	308.899	664.225	2.1503	1.10454	6.6638e-09	9.63753e-08	2.1503
R05F9.6	R05F9.6	1790.26	3851.84	2.15155	1.10538	5.60335e-13	1.50184e-11	2.15155
Y70G10A.3	Y70G10A.3	342.68	737.797	2.15302	1.10636	2.19875e-11	4.57898e-10	2.15302
F52F10.2	F52F10.2	334.022	720.005	2.15556	1.10806	1.11059e-08	1.53519e-07	2.15556
F13H8.11	F13H8.11	69.8596	150.634	2.15623	1.10851	7.3086e-07	7.39025e-06	2.15623
F21F8.4	F21F8.4	92.4233	199.333	2.15674	1.10885	1.10798e-07	1.29482e-06	2.15674
T11F9.9	col-157	1616.89	3489.86	2.15838	1.10995	6.9671e-09	1.0034e-07	2.15838
Y46C8AL.5	clec-72	388.218	838.224	2.15916	1.11047	3.71253e-11	7.49484e-10	2.15916
F55D10.3	glit-1	320.337	691.988	2.16019	1.11116	2.14053e-11	4.46675e-10	2.16019
B0034.1	B0034.1	78.5039	169.611	2.16054	1.11139	4.84363e-07	5.03337e-06	2.16054
T20G5.7	dod-6	695.366	1503.83	2.16264	1.1128	0.000154959	0.000914772	2.16264
F55C10.2	col-154	969.43	2096.84	2.16296	1.11301	1.76294e-12	4.36778e-11	2.16296
K09A9.3	ent-2	434.252	939.443	2.16336	1.11327	6.75293e-12	1.51486e-10	2.16336
T19H12.9	ugt-12	368.17	796.862	2.16439	1.11396	1.19724e-11	2.60366e-10	2.16439
F41C3.2	F41C3.2	470.117	1017.54	2.16445	1.114	6.10883e-11	1.19388e-09	2.16445
C27A7.1	C27A7.1	321.726	696.902	2.16614	1.11512	2.04511e-11	4.28064e-10	2.16614
H02I12.1	cbd-1	386.229	836.628	2.16615	1.11513	2.04552e-05	0.000150447	2.16615
F21F8.7	asp-6	11215.4	24301.5	2.16679	1.11556	8.96047e-13	2.33198e-11	2.16679
Y48G1C.1	Y48G1C.1	494.179	1074.94	2.1752	1.12115	7.3956e-12	1.65722e-10	2.1752
M02F4.7	clec-265	945.301	2058.07	2.17716	1.12245	8.14004e-13	2.13486e-11	2.17716
C29F4.2	best-7	97.5627	212.497	2.17805	1.12304	3.69756e-06	3.23212e-05	2.17805
T07A9.14	T07A9.14	533.431	1163.87	2.18186	1.12556	1.7203e-12	4.27732e-11	2.18186
T27A1.5	T27A1.5	336.243	735.596	2.18769	1.12941	4.94504e-12	1.14669e-10	2.18769
F54C9.8	puf-5	87.1739	190.722	2.18783	1.1295	0.00179992	0.00768899	2.18783
Y46C8AL.4	clec-71	128.935	282.294	2.18944	1.13056	1.28193e-07	1.48382e-06	2.18944
K01A2.2	far-7	193.889	425.428	2.19418	1.13368	4.08353e-09	6.13809e-08	2.19418
E04D5.3	cut-4	161.507	354.99	2.19799	1.13619	3.13178e-09	4.78768e-08	2.19799
F11E6.5	elo-2	1436.75	3158.01	2.19803	1.13621	1.65385e-12	4.12224e-11	2.19803
DH11.3	pgp-11	103.774	228.153	2.19855	1.13655	9.73196e-09	1.35892e-07	2.19855
W05E7.1	grd-3	261.947	577.372	2.20416	1.14023	3.78787e-10	6.67014e-09	2.20416
C14C6.2	C14C6.2	253.303	559.294	2.20801	1.14274	0.00124175	0.00561016	2.20801
B0238.12	B0238.12	98.2363	217.224	2.21124	1.14485	2.58672e-08	3.37781e-07	2.21124
F55G11.5	dod-22	343.295	759.42	2.21215	1.14545	9.37301e-12	2.07554e-10	2.21215
C14A6.1	clec-48	348.103	770.406	2.21316	1.1461	1.00848e-11	2.21651e-10	2.21316
C33C12.3	gba-1	544.794	1208.8	2.21881	1.14979	3.79925e-13	1.04406e-11	2.21881
ZK678.8	bus-17	96.8087	214.975	2.22061	1.15096	2.86429e-08	3.71081e-07	2.22061
C05C12.3	gtl-1	678.817	1507.66	2.22102	1.15122	2.06951e-13	5.81095e-12	2.22102
T05D4.4	osm-7	644.105	1431.51	2.22248	1.15217	6.33475e-13	1.68692e-11	2.22248
Y70C5A.3	Y70C5A.3	80.0984	178.116	2.22371	1.15297	7.28842e-08	8.82737e-07	2.22371
W05B5.3	nhr-85	198.148	440.779	2.2245	1.15348	2.64481e-05	0.000189133	2.2245
C33D9.3	C33D9.3	394.938	879.448	2.2268	1.15497	2.75521e-12	6.61957e-11	2.2268
C06H2.4	folt-1	91.7416	204.309	2.22701	1.15511	1.4529e-08	1.97269e-07	2.22701
C12C8.2	cbl-1	503.374	1122.06	2.22908	1.15645	8.09916e-13	2.12931e-11	2.22908
T04F8.8	T04F8.8	742.105	1655.24	2.23047	1.15735	1.91625e-13	5.41005e-12	2.23047
Y97E10AR.1	Y97E10AR.1	129.429	289.221	2.23459	1.16001	1.18248e-09	1.93991e-08	2.23459
Y73B6BL.24	acp-6	1130	2525.75	2.23519	1.16039	1.11782e-06	1.09128e-05	2.23519
T22H6.7	abf-6	107.212	239.868	2.23732	1.16177	9.11176e-09	1.28186e-07	2.23732
T22F7.3	T22F7.3	129.1	289.451	2.24207	1.16483	8.17066e-05	0.000514418	2.24207
F58H7.2	faah-3	153.694	345.42	2.24745	1.16829	1.13028e-07	1.31939e-06	2.24745
W04C9.1	haf-4	1479.56	3326.59	2.24836	1.16887	1.39646e-14	4.70149e-13	2.24836
Y82E9BL.10	fbxa-14	77.1744	173.805	2.2521	1.17127	2.81902e-08	3.65446e-07	2.2521
C24B9.3	C24B9.3	266.564	600.827	2.25397	1.17247	1.17999e-11	2.56885e-10	2.25397
Y39B6A.14	pro-3	508.192	1146.64	2.25631	1.17396	3.8975e-09	5.87987e-08	2.25631
F43C9.2	F43C9.2	171.225	386.956	2.25993	1.17628	1.16185e-10	2.1878e-09	2.25993
F01D5.10	F01D5.10	164.993	373.311	2.26259	1.17797	3.79988e-10	6.68435e-09	2.26259
F55G11.8	F55G11.8	286.04	648.106	2.26578	1.18001	2.69649e-09	4.1748e-08	2.26578
F31F6.6	nac-1	242.775	550.341	2.26688	1.18071	1.11034e-11	2.42882e-10	2.26688
F22F7.1	F22F7.1	1408.53	3194.35	2.26787	1.18134	1.65672e-14	5.52364e-13	2.26787
C26F1.1	C26F1.1	276.463	629.434	2.27673	1.18697	3.7378e-10	6.58759e-09	2.27673
F17C8.9	F17C8.9	215.753	491.546	2.27828	1.18794	1.78968e-11	3.77662e-10	2.27828
T07C4.5	ttr-15	1861.7	4244.62	2.27997	1.18901	1.39266e-12	3.49655e-11	2.27997
C05D9.9	C05D9.9	74.9041	170.876	2.28127	1.18984	0.000677302	0.00334086	2.28127
T25B6.2	nep-22	901.006	2056.69	2.28266	1.19072	2.55332e-14	8.24767e-13	2.28266
F32H5.1	F32H5.1	388.916	888.167	2.2837	1.19137	9.84076e-06	7.7963e-05	2.2837
H03A11.2	H03A11.2	462.177	1058.77	2.29083	1.19587	1.8387e-06	1.70856e-05	2.29083
K11H3.3	K11H3.3	712.009	1631.47	2.29137	1.19621	4.15148e-14	1.30012e-12	2.29137
T15B7.5	col-141	90.2566	207.487	2.29886	1.20092	0.000211009	0.0012	2.29886
C02C2.1	tyr-1	449.745	1033.94	2.29895	1.20098	1.73312e-13	4.91996e-12	2.29895
F46C5.10	F46C5.10	125.069	288.41	2.306	1.20539	4.01782e-10	7.03903e-09	2.306
T12E12.6	T12E12.6	72.7433	167.757	2.30615	1.20548	2.37985e-08	3.12042e-07	2.30615
Y22D7AL.10	Y22D7AL.10	1216.87	2812.25	2.31105	1.20855	5.66427e-14	1.73699e-12	2.31105
C34F11.8	C34F11.8	92.4633	213.988	2.31431	1.21058	2.4706e-09	3.86274e-08	2.31431
C05C8.7	C05C8.7	1577.91	3660.89	2.32009	1.21418	1.95502e-15	7.30936e-14	2.32009
Y9C9A.8	Y9C9A.8	90.6865	210.404	2.32013	1.21421	4.46934e-09	6.68393e-08	2.32013
F59F5.1	slcf-1	136.972	317.838	2.32046	1.21441	1.88782e-10	3.45091e-09	2.32046
Y37E11AR.5	ugt-45	128.172	297.849	2.32382	1.2165	2.75578e-10	4.95416e-09	2.32382
F25E5.8	F25E5.8	519.681	1207.88	2.32428	1.21678	8.5346e-14	2.5307e-12	2.32428
ZK669.2	ZK669.2	85.3912	198.619	2.32599	1.21784	4.45706e-08	5.65365e-07	2.32599
K08D12.6	K08D12.6	867.492	2019.27	2.32771	1.21891	3.82716e-07	4.04843e-06	2.32771
E04F6.3	maoc-1	727.954	1698.45	2.33319	1.2223	1.77559e-14	5.89143e-13	2.33319
T11F9.12	T11F9.12	308.306	719.448	2.33355	1.22253	1.28293e-13	3.73442e-12	2.33355
F09D12.1	grd-10	305.562	713.324	2.33446	1.22309	5.55732e-13	1.49144e-11	2.33446
F55C10.3	col-155	366.542	856.436	2.33653	1.22437	4.23438e-11	8.49264e-10	2.33653
T22A3.8	lam-3	322.205	752.957	2.33689	1.22459	7.7739e-08	9.36589e-07	2.33689
F02A9.3	far-2	8181.6	19150.4	2.34067	1.22692	1.16441e-15	4.54275e-14	2.34067
C31B8.8	C31B8.8	187.929	440.243	2.3426	1.22811	6.31637e-12	1.43092e-10	2.3426
F37C4.6	F37C4.6	335.747	786.534	2.34264	1.22813	5.0861e-13	1.37571e-11	2.34264
F58B4.5	F58B4.5	262.315	614.812	2.34379	1.22884	4.98666e-13	1.35236e-11	2.34379
F01F1.3	F01F1.3	78.582	184.266	2.34488	1.22951	8.90995e-09	1.25689e-07	2.34488
K09C8.5	pxn-2	225.483	528.936	2.34579	1.23008	7.60652e-13	2.00746e-11	2.34579
F59A2.3	cri-3	1647.54	3867.17	2.34724	1.23096	2.20746e-13	6.18989e-12	2.34724
Y16B4A.2	Y16B4A.2	1837.72	4316.76	2.34897	1.23203	1.5421e-08	2.08149e-07	2.34897
F13D12.4	alh-8	6425.24	15103.1	2.3506	1.23303	2.78865e-16	1.17935e-14	2.3506
Y41D4B.17	Y41D4B.17	168.108	395.307	2.35151	1.23359	1.29653e-11	2.80186e-10	2.35151
F41F3.8	F41F3.8	88.3059	207.901	2.35433	1.23532	3.08447e-09	4.72585e-08	2.35433
C07B5.5	nuc-1	745.129	1756.94	2.3579	1.2375	1.8792e-12	4.62251e-11	2.3579
F35C5.7	clec-64	101.299	238.937	2.35874	1.23802	2.58286e-07	2.82486e-06	2.35874
F42G4.5	F42G4.5	91.7968	216.578	2.35932	1.23837	5.06178e-09	7.48317e-08	2.35932
F58A4.11	gei-13	877.909	2073.95	2.36238	1.24024	5.25168e-09	7.75835e-08	2.36238
C07A9.6	ugt-60	183.474	433.481	2.36263	1.24039	4.52793e-12	1.0571e-10	2.36263
E03H4.10	clec-17	516.944	1221.52	2.36297	1.2406	4.81295e-12	1.11858e-10	2.36297
Y46C8AL.2	clec-174	189.501	448.864	2.36866	1.24407	1.64803e-11	3.50278e-10	2.36866
C46C2.2	C46C2.2	1137.04	2696.66	2.37165	1.24589	1.35562e-15	5.20991e-14	2.37165
R09D1.10	R09D1.10	82.5797	195.953	2.3729	1.24665	8.1663e-10	1.37021e-08	2.3729
C28C12.4	C28C12.4	504.867	1199.64	2.37615	1.24863	2.34899e-08	3.0878e-07	2.37615
F18E9.3	F18E9.3	248.319	590.904	2.37962	1.25073	1.05362e-12	2.7012e-11	2.37962
C16E9.1	C16E9.1	202.863	483.111	2.38147	1.25185	1.93027e-12	4.73686e-11	2.38147
W09B6.1	pod-2	5417.51	12910.7	2.38313	1.25286	4.47621e-12	1.04621e-10	2.38313
M03F8.1	M03F8.1	149.577	357.095	2.38736	1.25542	2.86655e-08	3.71141e-07	2.38736
F46F2.3	F46F2.3	1379.73	3294.03	2.38744	1.25546	3.00707e-16	1.26395e-14	2.38744
F57G4.8	fbxa-192	71.527	170.962	2.39017	1.25711	0.00055413	0.00280573	2.39017
T04F8.1	sfxn-1.5	300.212	717.98	2.39158	1.25796	5.86412e-11	1.15042e-09	2.39158
R166.1	mab-10	209.71	502.147	2.39449	1.25972	7.75957e-13	2.04524e-11	2.39449
Y110A2AR.1	Y110A2AR.1	153.601	367.928	2.39534	1.26023	3.00109e-06	2.67083e-05	2.39534
ZK973.6	anc-1	901.684	2161.81	2.39753	1.26155	0.000383731	0.00203637	2.39753
T12B3.3	T12B3.3	867.88	2081.8	2.39872	1.26227	5.95903e-16	2.42092e-14	2.39872
F55G11.4	F55G11.4	4147.09	9958.25	2.40126	1.26379	2.24936e-08	2.97007e-07	2.40126
T06E4.6	col-146	773.696	1860.32	2.40445	1.26571	4.59342e-07	4.79267e-06	2.40445
K09H11.1	K09H11.1	353.09	849.764	2.40665	1.26703	2.24251e-14	7.29984e-13	2.40665
F54A5.1	hmbx-1	243.087	586.726	2.41365	1.27121	2.8918e-13	8.01087e-12	2.41365
B0024.1	col-149	1662.03	4022.74	2.42037	1.27523	1.2988e-07	1.49914e-06	2.42037
K11D12.5	swt-7	381.547	923.884	2.42141	1.27585	7.34542e-11	1.42209e-09	2.42141
W06A7.4	W06A7.4	67.3405	163.26	2.4244	1.27763	7.78251e-09	1.11076e-07	2.4244
R06F6.7	R06F6.7	62.4382	151.427	2.42523	1.27812	0.000361892	0.00193381	2.42523
ZK1025.9	nhr-113	78.2959	190.136	2.42842	1.28002	3.59564e-09	5.44837e-08	2.42842
F17A9.5	F17A9.5	172.909	420.271	2.43059	1.28131	3.7824e-12	8.89081e-11	2.43059
C16H3.2	lec-9	1477.99	3593.25	2.43118	1.28166	8.13613e-17	3.65029e-15	2.43118
F38E11.3	cpin-1	145.422	353.727	2.43241	1.28239	5.39811e-12	1.2406e-10	2.43241
F57F5.1	F57F5.1	4497.3	10940.5	2.43268	1.28255	1.44462e-14	4.83993e-13	2.43268
K08D8.5	K08D8.5	338.751	824.764	2.43472	1.28376	1.56294e-05	0.000117852	2.43472
W04E12.6	clec-49	121.894	297.037	2.43684	1.28501	4.78571e-11	9.50601e-10	2.43684
ZK622.3	pmt-1	2925.6	7131.93	2.43777	1.28556	3.64878e-17	1.70756e-15	2.43777
ZK484.2	haf-9	1797.41	4385.52	2.43991	1.28683	3.09225e-17	1.45371e-15	2.43991
M02D8.5	M02D8.5	60.4096	147.566	2.44276	1.28851	1.0914e-08	1.51069e-07	2.44276
T16G12.1	T16G12.1	843.409	2062.23	2.44512	1.2899	6.96746e-14	2.10842e-12	2.44512
F59F4.4	acl-1	198.899	487.109	2.44902	1.29221	4.81335e-13	1.30751e-11	2.44902
F23B2.12	pcp-2	630.442	1545.32	2.45117	1.29347	1.97729e-16	8.57298e-15	2.45117
Y53H1B.1	cutl-10	77.6457	190.327	2.45122	1.2935	2.23936e-07	2.47807e-06	2.45122
Y19D10A.9	clec-209	155.084	380.214	2.45167	1.29376	0.00032332	0.00174677	2.45167
ZC190.4	ZC190.4	703.879	1727.69	2.45452	1.29544	8.1568e-14	2.42565e-12	2.45452
ZC412.3	ZC412.3	683.526	1677.74	2.45454	1.29545	2.85495e-16	1.2029e-14	2.45454
C10E2.6	C10E2.6	672.688	1652.22	2.45615	1.2964	1.57962e-16	6.87766e-15	2.45615
C46H11.2	C46H11.2	98.8016	242.953	2.459	1.29807	7.1649e-11	1.39237e-09	2.459
C08F11.8	ugt-22	1200.81	2953.13	2.45929	1.29824	4.90004e-17	2.26235e-15	2.45929
Y5F2A.2	ttr-17	249.391	614.772	2.46509	1.30164	5.2912e-14	1.63228e-12	2.46509
Y34D9A.11	spp-23	71.9199	177.402	2.46666	1.30256	3.12243e-09	4.78046e-08	2.46666
R90.2	ttr-27	88.1733	217.564	2.46746	1.30302	1.80006e-10	3.30512e-09	2.46746
C03H5.1	clec-10	171.551	423.315	2.46757	1.30309	7.29781e-13	1.93092e-11	2.46757
T21C9.9	T21C9.9	337.128	832.475	2.46932	1.30411	3.52077e-07	3.76096e-06	2.46932
K10C2.1	K10C2.1	4258.46	10542.3	2.47561	1.30778	3.19638e-08	4.12293e-07	2.47561
C44B7.10	C44B7.10	3539.36	8764.39	2.47626	1.30816	2.10515e-12	5.14154e-11	2.47626
R90.4	ttr-29	78.6164	194.775	2.47754	1.30891	3.64792e-06	3.19549e-05	2.47754
H22K11.1	asp-3	9646.01	23939	2.48175	1.31136	2.51543e-07	2.75842e-06	2.48175
C02A12.4	lys-7	3103.29	7702.61	2.48208	1.31155	1.08805e-05	8.52837e-05	2.48208
R06B9.4	arrd-14	334.877	831.613	2.48334	1.31228	3.44687e-15	1.2487e-13	2.48334
C52A10.2	C52A10.2	64.8908	161.239	2.48478	1.31312	9.09829e-06	7.26104e-05	2.48478
F10A3.4	F10A3.4	58.3641	145.243	2.48857	1.31532	2.67771e-08	3.48879e-07	2.48857
T21B6.3	T21B6.3	765.075	1907.4	2.49309	1.31793	5.19087e-14	1.60373e-12	2.49309
C53D6.7	C53D6.7	243.725	608.475	2.49656	1.31994	3.18774e-14	1.01369e-12	2.49656
F28B4.3	F28B4.3	2590.04	6471.06	2.49844	1.32103	0.000103266	0.000636177	2.49844
F22F4.2	inx-3	65.945	164.93	2.50102	1.32252	3.19029e-09	4.86991e-08	2.50102
F11C1.6	nhr-25	280.852	702.88	2.50267	1.32347	5.37017e-15	1.91013e-13	2.50267
ZK180.6	ZK180.6	2650.57	6645.07	2.50704	1.32598	1.79964e-18	9.98415e-17	2.50704
R07G3.2	lips-17	112.54	282.288	2.50834	1.32673	1.61382e-09	2.59392e-08	2.50834
F44D12.2	F44D12.2	118.222	296.615	2.50896	1.32709	1.39875e-11	3.00703e-10	2.50896
H23N18.1	ugt-13	97.8687	245.564	2.50912	1.32718	5.51853e-11	1.08468e-09	2.50912
B0564.3	best-1	66.3411	166.713	2.51297	1.32939	2.44035e-09	3.82349e-08	2.51297
F08A8.1	acox-1	663.886	1669.49	2.51473	1.3304	6.7319e-17	3.04678e-15	2.51473
Y38E10A.13	nspe-1	92.0771	231.902	2.51856	1.3326	0.000383694	0.00203637	2.51856
F29G6.3	hpo-34	4242.9	10697.7	2.52132	1.33418	1.0816e-18	6.11563e-17	2.52132
F20D6.5	F20D6.5	96.2222	242.686	2.52215	1.33465	1.42849e-08	1.94211e-07	2.52215
F55B11.1	F55B11.1	1091.47	2761.05	2.52967	1.33895	2.56718e-18	1.39793e-16	2.52967
M03B6.2	M03B6.2	812.825	2056.66	2.53026	1.33929	1.30993e-17	6.46754e-16	2.53026
F56B6.4	gyg-1	835.455	2114.25	2.53066	1.33951	2.27308e-17	1.08341e-15	2.53066
F59A7.2	F59A7.2	130.839	331.464	2.53338	1.34106	2.76614e-09	4.27622e-08	2.53338
M6.1	ifc-2	2705.78	6867.27	2.538	1.34369	9.42257e-19	5.35711e-17	2.538
ZK836.1	lon-3	2213.61	5623.46	2.54041	1.34506	2.04376e-09	3.24206e-08	2.54041
R08E5.2	cysl-3	170.999	434.693	2.54208	1.34601	9.18643e-14	2.71618e-12	2.54208
F54D11.1	pmt-2	3654.01	9303.31	2.54605	1.34826	5.12189e-13	1.38358e-11	2.54605
C05C10.4	pho-11	1127.36	2872.7	2.54817	1.34946	4.71206e-18	2.4808e-16	2.54817
F35F10.1	F35F10.1	92.7239	236.302	2.54844	1.34962	3.74134e-11	7.5404e-10	2.54844
ZK228.4	ZK228.4	115.931	295.477	2.54873	1.34978	3.4015e-12	8.04125e-11	2.54873
F35C5.8	clec-65	1528.99	3903.05	2.55271	1.35203	4.28555e-05	0.000289794	2.55271
C15H9.11	C15H9.11	121.527	310.558	2.55546	1.35359	2.98225e-12	7.13182e-11	2.55546
T17H7.1	T17H7.1	451.632	1155.65	2.55884	1.35549	6.26568e-17	2.85455e-15	2.55884
ZK896.7	clec-186	679.644	1740.66	2.56113	1.35678	7.9895e-08	9.60322e-07	2.56113
T28D6.3	T28D6.3	98.6347	253.14	2.56644	1.35977	1.39656e-09	2.2588e-08	2.56644
ZK1193.2	ZK1193.2	172.911	443.842	2.56688	1.36002	1.32565e-10	2.47243e-09	2.56688
K06A1.3	cutl-16	57.6364	148.581	2.5779	1.3662	2.3434e-09	3.6778e-08	2.5779
C11H1.5	C11H1.5	311.213	802.966	2.58011	1.36744	6.0152e-08	7.39379e-07	2.58011
B0365.6	clec-41	3091.37	7986.32	2.58343	1.36929	2.54345e-09	3.96764e-08	2.58343
F19H8.4	mltn-9	365.198	943.806	2.58437	1.36981	1.21279e-16	5.33681e-15	2.58437
T24B8.5	T24B8.5	579.713	1499.17	2.58606	1.37076	1.25803e-09	2.05405e-08	2.58606
F18E3.7	ddo-2	308.344	797.577	2.58665	1.37108	3.93334e-16	1.62678e-14	2.58665
C34C12.7	C34C12.7	170.797	442.382	2.59011	1.37301	2.76884e-12	6.64457e-11	2.59011
C31H5.6	C31H5.6	298.524	775.713	2.5985	1.37768	2.59716e-14	8.37503e-13	2.5985
F38A1.5	clec-166	72.1652	187.81	2.60249	1.3799	1.74416e-10	3.2082e-09	2.60249
F41E6.14	oac-29	349.383	910.432	2.60583	1.38174	4.85282e-08	6.08132e-07	2.60583
B0024.2	col-150	428.479	1116.97	2.60683	1.3823	3.72622e-17	1.73593e-15	2.60683
K01C8.1	K01C8.1	792.655	2066.35	2.60688	1.38232	2.54925e-18	1.39184e-16	2.60688
T07H6.3	col-166	5521.69	14428.3	2.61301	1.38572	4.87861e-20	3.1464e-18	2.61301
F13G3.1	ztf-2	153.538	401.811	2.61701	1.38792	7.65116e-12	1.71021e-10	2.61701
C32H11.9	C32H11.9	359.022	940.548	2.61975	1.38943	0.00160236	0.00695469	2.61975
C53C9.2	C53C9.2	627.474	1648.24	2.62678	1.3933	2.21897e-09	3.50652e-08	2.62678
Y59E9AL.4	Y59E9AL.4	73.2028	192.335	2.62743	1.39365	1.32619e-10	2.47243e-09	2.62743
C37H5.8	hsp-6	4233.3	11122.9	2.62749	1.39368	5.11953e-19	3.00161e-17	2.62749
K10H10.2	cysl-2	325.924	863.951	2.65077	1.40641	1.8925e-15	7.10136e-14	2.65077
M02H5.8	M02H5.8	346.192	920.509	2.65896	1.41086	1.27184e-05	9.81977e-05	2.65896
C43C3.1	ifp-1	950.366	2530.7	2.66286	1.41298	2.62821e-19	1.586e-17	2.66286
W05E7.3	grd-13	290.901	774.919	2.66386	1.41352	9.62776e-08	1.13542e-06	2.66386
F42C5.10	ttm-4	1330.79	3548.44	2.66642	1.41491	2.42022e-20	1.61124e-18	2.66642
Y54G11A.7	Y54G11A.7	198.72	530.275	2.66845	1.416	2.64673e-15	9.68495e-14	2.66845
R04B5.5	R04B5.5	241.391	644.805	2.6712	1.41749	2.32072e-16	9.87526e-15	2.6712
EGAP2.3	pho-1	861.849	2305.6	2.67517	1.41963	9.64477e-15	3.30646e-13	2.67517
C18G1.4	pgl-3	346.74	930.333	2.68309	1.42389	1.72035e-07	1.94759e-06	2.68309
R13A5.6	ttr-8	181.186	486.418	2.68463	1.42472	5.38665e-15	1.91013e-13	2.68463
F43H9.2	sptl-2	438.444	1179.63	2.6905	1.42787	3.62458e-18	1.94297e-16	2.6905
C42D4.3	C42D4.3	1314.14	3543.32	2.6963	1.43098	7.34915e-08	8.88528e-07	2.6963
F49D11.8	cpn-4	560.078	1517.64	2.70969	1.43813	6.37635e-07	6.50816e-06	2.70969
Y54G2A.6	clec-85	1039.76	2819.99	2.71216	1.43944	1.32816e-06	1.27729e-05	2.71216
Y75B8A.20	grl-15	802.824	2180	2.71541	1.44117	4.15776e-09	6.24058e-08	2.71541
T08G5.3	T08G5.3	105.196	286.052	2.71923	1.4432	1.95211e-08	2.59419e-07	2.71923
B0213.2	nlp-27	284.184	773.929	2.72334	1.44538	1.18418e-17	5.87478e-16	2.72334
T25B6.7	snf-12	79.2291	215.87	2.72463	1.44606	6.18919e-12	1.4052e-10	2.72463
C24A3.6	twk-18	372.724	1016.22	2.72648	1.44704	3.48862e-18	1.87495e-16	2.72648
R186.4	lin-46	118.835	324.622	2.7317	1.4498	2.99038e-12	7.14299e-11	2.7317
Y105C5A.24	Y105C5A.24	118.974	325.11	2.73262	1.45029	2.00311e-14	6.58283e-13	2.73262
Y67D8C.8	cpg-9	327.348	894.916	2.73383	1.45092	9.33839e-07	9.28174e-06	2.73383
K01D12.9	K01D12.9	479.483	1311.15	2.7345	1.45128	4.19247e-08	5.33771e-07	2.7345
C50B6.4	col-161	848.708	2329.42	2.74466	1.45663	9.90364e-13	2.54852e-11	2.74466
F57B1.3	col-159	1284.04	3528.76	2.74818	1.45848	1.14995e-18	6.48435e-17	2.74818
F37B4.7	folt-2	604.228	1664.93	2.75546	1.46229	1.631e-08	2.1943e-07	2.75546
T07H3.6	bath-26	80.1245	220.907	2.75705	1.46312	2.21959e-12	5.40825e-11	2.75705
C32H11.10	dod-21	389.234	1074.47	2.76047	1.46491	0.000666028	0.00329233	2.76047
F26B1.4	col-58	219.83	607.348	2.76281	1.46614	3.50895e-09	5.33267e-08	2.76281
F59E11.5	F59E11.5	234.789	648.708	2.76294	1.4662	2.17346e-17	1.03833e-15	2.76294
Y54G2A.45	Y54G2A.45	329.498	913.211	2.77152	1.47068	2.59146e-18	1.40743e-16	2.77152
ZK455.1	aco-1	2071.45	5747.25	2.77451	1.47223	7.48132e-22	5.8707e-20	2.77451
F55H2.6	clu-1	1668.98	4633.69	2.77636	1.47319	6.34064e-22	5.01372e-20	2.77636
C04E12.4	C04E12.4	99.9605	277.59	2.77699	1.47352	5.08277e-14	1.57742e-12	2.77699
F07A11.2	F07A11.2	827.789	2300.77	2.77942	1.47478	1.45948e-20	1.01076e-18	2.77942
ZK1025.3	ZK1025.3	1670.46	4643.81	2.77996	1.47506	5.41723e-17	2.49e-15	2.77996
F59B8.2	idh-1	3334.88	9287.67	2.78501	1.47768	6.83979e-19	3.95405e-17	2.78501
F11C1.3	scav-4	114.186	318.603	2.79021	1.48037	2.70326e-14	8.69e-13	2.79021
F11E6.3	F11E6.3	2199.25	6139.72	2.79174	1.48116	4.33063e-22	3.49123e-20	2.79174
F54F11.2	nep-17	3853.2	10775	2.79639	1.48356	3.27286e-12	7.77276e-11	2.79639
C05E11.5	amt-4	286.096	800.87	2.7993	1.48507	1.56384e-18	8.7465e-17	2.7993
ZC101.1	ZC101.1	67.2507	188.267	2.79948	1.48516	1.54187e-05	0.000116476	2.79948
F01F1.12	aldo-2	5197.74	14560.1	2.80123	1.48606	5.39154e-12	1.24048e-10	2.80123
ZK792.2	inx-8	54.3949	152.497	2.80352	1.48724	3.49605e-10	6.2039e-09	2.80352
T21C9.3	del-6	767.381	2152.68	2.80524	1.48812	3.51365e-21	2.58981e-19	2.80524
T13A10.10	aat-4	116.744	327.657	2.80663	1.48884	6.87292e-10	1.16936e-08	2.80663
ZC84.6	ZC84.6	62.5014	176.104	2.8176	1.49447	9.0546e-10	1.51188e-08	2.8176
Y80D3A.9	Y80D3A.9	79.5644	224.323	2.81939	1.49538	7.0847e-09	1.0182e-07	2.81939
K07C5.7	ttll-15	106.247	299.768	2.82143	1.49643	2.14717e-06	1.96599e-05	2.82143
T10E10.1	col-168	631.397	1792.41	2.83881	1.50528	1.06178e-17	5.31871e-16	2.83881
Y71F9B.13	Y71F9B.13	140.904	400.39	2.84158	1.50669	2.26102e-16	9.66105e-15	2.84158
K02E7.6	K02E7.6	305.345	867.687	2.84166	1.50673	4.11006e-19	2.42353e-17	2.84166
Y53G8AR.7	Y53G8AR.7	109.697	311.827	2.84263	1.50722	3.5616e-15	1.28729e-13	2.84263
F49F1.1	F49F1.1	72.3011	205.706	2.84512	1.50849	4.88961e-12	1.13511e-10	2.84512
T09B4.8	T09B4.8	817.287	2326.52	2.84664	1.50926	2.9308e-18	1.5834e-16	2.84664
W01A11.4	lec-10	1601	4563.34	2.85031	1.51112	1.30727e-22	1.13359e-20	2.85031
F32A5.2	F32A5.2	631.876	1801.64	2.85125	1.5116	3.8191e-21	2.79466e-19	2.85125
F01F1.6	alh-9	1461.74	4169.44	2.85239	1.51217	1.36491e-22	1.17862e-20	2.85239
Y49E10.18	Y49E10.18	369	1058.14	2.8676	1.51984	3.01154e-20	1.97937e-18	2.8676
T25G12.6	T25G12.6	62.0914	178.253	2.87081	1.52146	9.19294e-12	2.04004e-10	2.87081
R09H10.5	R09H10.5	2228.15	6413.94	2.8786	1.52537	6.22961e-21	4.46412e-19	2.8786
W05B2.1	col-94	575.607	1657.3	2.87923	1.52568	2.8463e-21	2.12065e-19	2.87923
F52B11.4	col-133	635.434	1832.9	2.88449	1.52831	4.25493e-18	2.25741e-16	2.88449
ZK896.5	ZK896.5	203.657	587.447	2.8845	1.52832	1.38534e-06	1.32499e-05	2.8845
ZK228.3	ZK228.3	77.2152	222.859	2.88621	1.52917	1.44417e-12	3.60836e-11	2.88621
E04F6.6	E04F6.6	236.199	681.799	2.88654	1.52934	1.19603e-18	6.7258e-17	2.88654
C09G5.5	col-80	362.297	1046.94	2.88974	1.53094	5.56411e-09	8.18732e-08	2.88974
F01G10.3	ech-9	155.265	448.899	2.89117	1.53165	7.95311e-13	2.09357e-11	2.89117
F35C11.5	F35C11.5	91.1924	263.922	2.89412	1.53313	1.69202e-14	5.62317e-13	2.89412
C09E8.3	mlt-10	1464.48	4241.55	2.89629	1.53421	8.62336e-14	2.55336e-12	2.89629
K06A9.1	K06A9.1	358.959	1041.87	2.90247	1.53728	2.97852e-08	3.84977e-07	2.90247
R193.2	R193.2	412.412	1197.76	2.90427	1.53818	3.66715e-17	1.71228e-15	2.90427
F35E12.9	F35E12.9	255.061	743.299	2.9142	1.5431	1.12771e-19	7.03135e-18	2.9142
T01B10.2	grd-14	678.867	1981.25	2.91846	1.54521	4.32578e-13	1.1856e-11	2.91846
F22E10.5	cept-1	256.107	749.467	2.92638	1.54912	5.16854e-14	1.59923e-12	2.92638
T16D1.2	pho-4	179.935	526.731	2.92734	1.54959	2.9167e-14	9.28933e-13	2.92734
T06E4.4	col-147	1306.56	3830.51	2.93176	1.55177	1.24837e-13	3.63895e-12	2.93176
T12G3.2	T12G3.2	600.481	1760.93	2.93253	1.55215	1.89482e-22	1.60268e-20	2.93253
T01D3.6	T01D3.6	1043.66	3061.85	2.93376	1.55275	1.01236e-09	1.68087e-08	2.93376
T11F9.4	aat-6	132.603	389.992	2.94104	1.55633	5.48075e-08	6.78128e-07	2.94104
B0491.2	sqt-1	4880.29	14382.7	2.94711	1.5593	2.50911e-10	4.53838e-09	2.94711
C01B12.1	sqt-2	2764.28	8148.94	2.94795	1.55971	1.34674e-09	2.18679e-08	2.94795
T18D3.4	myo-2	1724.63	5085.02	2.94848	1.55997	9.07452e-21	6.34848e-19	2.94848
M176.6	kin-15	65.2374	193.101	2.95998	1.56559	1.13797e-12	2.90002e-11	2.95998
F14F7.1	col-98	3136.54	9305.75	2.96689	1.56895	1.43181e-24	1.60597e-22	2.96689
Y22D7AL.5	hsp-60	2304.02	6858.05	2.97656	1.57365	1.2172e-10	2.28161e-09	2.97656
W05B2.6	col-92	688.693	2050.78	2.97779	1.57424	3.19972e-15	1.16465e-13	2.97779
C54D10.1	cdr-2	399.404	1189.57	2.97836	1.57452	1.86517e-06	1.73004e-05	2.97836
C06E8.5	C06E8.5	168.134	500.937	2.9794	1.57502	4.64492e-11	9.24414e-10	2.9794
C45E5.1	C45E5.1	131.839	393.43	2.98418	1.57733	5.38244e-12	1.23976e-10	2.98418
M02F4.8	aqp-7	1666.72	4980.26	2.98806	1.57921	1.64621e-22	1.39813e-20	2.98806
Y105C5A.8	Y105C5A.8	86.1339	258.135	2.99691	1.58348	4.08126e-15	1.46997e-13	2.99691
F40F9.9	aqp-4	255.599	766.231	2.99778	1.58389	3.8424e-14	1.21068e-12	2.99778
F11A3.1	acs-14	763.029	2288.63	2.99941	1.58468	6.84456e-20	4.35982e-18	2.99941
C48B4.1	C48B4.1	733.354	2201.72	3.00227	1.58605	1.16885e-08	1.60604e-07	3.00227
F01D5.1	F01D5.1	572.915	1720.36	3.00281	1.58632	1.93906e-09	3.08308e-08	3.00281
F40F4.3	lbp-1	278.056	835.392	3.0044	1.58708	2.06522e-20	1.39288e-18	3.0044
F55D12.2	F55D12.2	328.504	987.555	3.00622	1.58795	1.24206e-21	9.56477e-20	3.00622
Y69E1A.5	Y69E1A.5	246.331	740.865	3.00759	1.58861	9.93552e-14	2.9251e-12	3.00759
F22A3.6	ilys-5	467.179	1409.28	3.01657	1.59291	7.52508e-20	4.76388e-18	3.01657
W01B11.6	W01B11.6	240.966	727.286	3.01821	1.59369	2.33416e-09	3.66609e-08	3.01821
F42C5.7	grl-4	699.576	2115.71	3.02428	1.59659	2.91228e-12	6.98068e-11	3.02428
T22B11.4	T22B11.4	304.848	922.396	3.02576	1.5973	1.48679e-09	2.39576e-08	3.02576
F49F1.5	F49F1.5	119.144	362.165	3.03973	1.60394	1.3459e-16	5.88487e-15	3.03973
C18E9.5	C18E9.5	267.592	816.002	3.04943	1.60854	3.6869e-15	1.33025e-13	3.04943
K11D2.2	asah-1	392.742	1200.18	3.0559	1.6116	7.57262e-08	9.1394e-07	3.0559
D1025.2	gcsh-1	102.489	313.565	3.0595	1.61329	8.94351e-10	1.49576e-08	3.0595
F01E11.1	ugt-57	142.785	436.925	3.06003	1.61354	1.029e-18	5.83419e-17	3.06003
B0285.9	ckb-2	512.811	1572.01	3.06548	1.61611	2.8893e-23	2.7353e-21	3.06548
K09E2.3	K09E2.3	429.473	1317.04	3.06665	1.61666	2.05754e-23	1.98428e-21	3.06665
T28C6.6	col-3	109.7	337.004	3.07207	1.61921	3.04008e-16	1.27523e-14	3.07207
F07F6.5	dct-5	128.522	395.787	3.07953	1.62271	3.66496e-09	5.54527e-08	3.07953
T20G5.8	T20G5.8	161.064	496.027	3.07969	1.62279	6.48816e-13	1.72555e-11	3.07969
ZC168.5	grl-21	269.767	836.63	3.10131	1.63288	2.25248e-09	3.55675e-08	3.10131
Y38H6C.1	dct-16	2425.91	7525.77	3.10224	1.63331	6.93262e-09	9.99129e-08	3.10224
Y116F11B.3	pcp-4	543.735	1687.32	3.1032	1.63376	3.7297e-24	3.90729e-22	3.1032
D1025.4	nspc-20	82.7767	257.059	3.10545	1.6348	1.11903e-09	1.84167e-08	3.10545
T10E10.6	col-170	320.04	994.002	3.10587	1.635	2.665e-19	1.60351e-17	3.10587
C24G6.6	hpo-15	1645.69	5172.91	3.1433	1.65228	1.41768e-26	1.86357e-24	3.1433
W05B2.5	col-93	1508.39	4752.68	3.15083	1.65573	1.71822e-15	6.4946e-14	3.15083
Y2H9A.3	col-162	620.367	1956.42	3.15364	1.65702	2.07361e-12	5.07052e-11	3.15364
F33D11.3	col-54	640.458	2031.86	3.17251	1.66562	9.37402e-10	1.56143e-08	3.17251
C27C7.3	nhr-74	50.047	159.266	3.18233	1.67009	5.45788e-12	1.25016e-10	3.18233
C25H3.10	C25H3.10	138.177	440.001	3.18433	1.67099	3.32519e-14	1.05415e-12	3.18433
T08B1.3	alh-5	147.321	472.04	3.20416	1.67994	6.56141e-11	1.28112e-09	3.20416
F47B7.7	F47B7.7	103.02	330.749	3.21051	1.6828	7.63093e-18	3.89819e-16	3.21051
F35C5.9	clec-66	435.725	1413.51	3.24405	1.6978	1.13879e-06	1.1086e-05	3.24405
R05H10.1	R05H10.1	72.1105	234.022	3.24532	1.69836	2.59084e-15	9.51421e-14	3.24532
K10H10.4	K10H10.4	135.834	441.913	3.25334	1.70192	2.34819e-08	3.0878e-07	3.25334
F15H10.1	col-12	671.682	2185.4	3.25363	1.70205	3.23574e-10	5.76677e-09	3.25363
F37B1.1	gst-24	238.257	775.434	3.25461	1.70249	1.91912e-22	1.61003e-20	3.25461
C16D9.1	C16D9.1	100.75	327.999	3.25558	1.70292	2.10199e-14	6.87495e-13	3.25558
C49F5.7	C49F5.7	75.037	245.516	3.27193	1.71014	5.37432e-10	9.28161e-09	3.27193
F57B1.4	col-160	1786.97	5858.82	3.27864	1.7131	2.16454e-25	2.53817e-23	3.27864
K09H9.8	K09H9.8	121.389	398.444	3.28238	1.71474	2.10953e-19	1.28048e-17	3.28238
B0222.6	col-144	2446.3	8041.07	3.28703	1.71679	5.53115e-14	1.70122e-12	3.28703
Y51A2D.18	Y51A2D.18	193.097	636.485	3.29619	1.7208	1.1895e-22	1.03582e-20	3.29619
F28F8.2	acs-2	594.376	1960.43	3.29829	1.72172	8.07064e-11	1.55665e-09	3.29829
T10E10.2	col-167	2449.79	8101.34	3.30695	1.7255	1.28418e-29	2.12023e-27	3.30695
C29F3.7	C29F3.7	519.025	1717.09	3.3083	1.72609	5.6039e-27	7.65915e-25	3.3083
C30F2.3	C30F2.3	57.2608	190.178	3.32126	1.73173	1.25831e-14	4.25723e-13	3.32126
F46G10.4	F46G10.4	88.0321	292.421	3.32175	1.73194	8.55562e-15	2.96758e-13	3.32175
F56B3.1	col-103	2489.97	8271.93	3.3221	1.73209	1.12222e-29	1.88296e-27	3.3221
C26F1.2	cyp-32A1	67.5804	224.531	3.32242	1.73224	1.46587e-15	5.59198e-14	3.32242
ZK829.4	gdh-1	10673	35477.5	3.32404	1.73294	3.37757e-20	2.2129e-18	3.32404
C44C10.1	col-180	1869.87	6221.04	3.32699	1.73422	2.55367e-14	8.24767e-13	3.32699
C44C1.5	C44C1.5	99.6166	331.5	3.32775	1.73455	5.10348e-14	1.58147e-12	3.32775
F09C8.1	F09C8.1	94.9339	315.978	3.3284	1.73483	6.92544e-19	3.99238e-17	3.3284
ZC373.1	cbs-1	205.884	685.44	3.32925	1.7352	3.28867e-23	3.05728e-21	3.32925
R06C7.10	myo-1	1451.9	4838.51	3.33254	1.73662	6.99099e-21	4.97517e-19	3.33254
T28C6.4	col-117	121.944	406.73	3.3354	1.73786	5.38408e-15	1.91013e-13	3.3354
F08H9.8	clec-54	57.5149	192.151	3.34089	1.74023	1.06122e-14	3.61411e-13	3.34089
T01B11.7	oat-1	143.995	481.102	3.3411	1.74032	5.27167e-10	9.11195e-09	3.3411
T28H10.2	T28H10.2	84.3024	281.795	3.34267	1.741	1.95289e-17	9.43882e-16	3.34267
W02B8.3	mltn-3	73.971	247.542	3.34647	1.74264	1.68326e-13	4.79159e-12	3.34647
F15H10.2	col-13	292.478	979.043	3.34741	1.74304	4.66093e-16	1.9048e-14	3.34741
F55F3.4	F55F3.4	57.7346	193.376	3.34939	1.7439	5.83456e-14	1.78127e-12	3.34939
T22B7.7	T22B7.7	43.2867	145.085	3.35173	1.74491	3.9586e-07	4.16825e-06	3.35173
F08G5.4	col-130	903.144	3035.11	3.3606	1.74872	1.18115e-17	5.87388e-16	3.3606
C29F4.1	col-125	6651.74	22354	3.36062	1.74873	1.9836e-20	1.34663e-18	3.36062
C03G5.11	nspc-4	65.8587	221.634	3.36529	1.75073	4.69249e-08	5.9051e-07	3.36529
Y6G8.2	Y6G8.2	81.9731	277.649	3.38708	1.76004	4.08978e-18	2.17538e-16	3.38708
C37H5.9	nas-9	158.042	535.786	3.39015	1.76135	3.40152e-14	1.07669e-12	3.39015
R04E5.10	ifd-1	437.964	1484.86	3.39037	1.76144	7.18994e-27	9.69843e-25	3.39037
Y69H2.14	Y69H2.14	3067.08	10398.8	3.39046	1.76148	1.40135e-30	2.65331e-28	3.39046
F46E10.11	hpo-26	50.3995	171.198	3.39681	1.76418	2.85573e-14	9.10921e-13	3.39681
T22H6.5	abf-5	72.2638	245.5	3.39727	1.76438	3.87081e-08	4.93731e-07	3.39727
Y19D10B.7	Y19D10B.7	72.6538	246.865	3.39782	1.76461	1.52646e-09	2.45543e-08	3.39782
C44E4.3	got-2.1	294.575	1005.62	3.4138	1.77138	2.84782e-05	0.000201485	3.4138
R12E2.15	R12E2.15	270.752	925.054	3.4166	1.77256	6.55345e-13	1.74067e-11	3.4166
F08A8.3	F08A8.3	51.8756	177.291	3.41762	1.77299	4.07851e-14	1.28116e-12	3.41762
F46B3.5	grd-2	100.388	343.128	3.418	1.77315	1.08057e-12	2.76341e-11	3.418
C36H8.2	inx-6	51.8439	177.468	3.42313	1.77532	3.92092e-10	6.88681e-09	3.42313
K07C10.1	ptr-13	215.641	742.003	3.44091	1.78279	2.07691e-24	2.2679e-22	3.44091
F09F3.6	ttr-21	98.1031	338.234	3.44774	1.78565	4.53629e-14	1.4142e-12	3.44774
C35A11.4	C35A11.4	91.1515	314.856	3.45421	1.78836	1.24453e-12	3.14377e-11	3.45421
C40H1.1	cpb-1	118.999	411.212	3.45558	1.78893	1.82665e-10	3.35096e-09	3.45558
C50F4.8	C50F4.8	197.856	692.131	3.49815	1.80659	1.40797e-24	1.58786e-22	3.49815
R09B5.6	hacd-1	403.299	1412.5	3.50236	1.80833	5.60297e-09	8.23114e-08	3.50236
T07G12.3	T07G12.3	73.5169	257.909	3.50816	1.81071	3.5246e-11	7.13144e-10	3.50816
C14C6.5	C14C6.5	1401.87	4919.43	3.5092	1.81114	1.1063e-09	1.82654e-08	3.5092
ZC15.8	pqn-94	165.982	583.282	3.51414	1.81317	7.27137e-09	1.04213e-07	3.51414
T01B7.7	rol-6	2906	10222.4	3.51769	1.81463	1.83796e-10	3.36872e-09	3.51769
W07B8.5	cpr-5	1525.25	5385.58	3.53096	1.82006	2.85503e-19	1.70789e-17	3.53096
F19B10.10	F19B10.10	41.7034	147.5	3.53688	1.82248	1.72425e-13	4.90152e-12	3.53688
ZK6.8	ZK6.8	157.019	555.785	3.5396	1.82359	4.72211e-24	4.87275e-22	3.5396
C04G6.2	C04G6.2	50.8616	180.286	3.54464	1.82564	2.59531e-09	4.04303e-08	3.54464
K08E3.1	tyr-2	654.412	2324.86	3.55259	1.82887	2.65341e-30	4.76184e-28	3.55259
Y45F10D.6	Y45F10D.6	45.3465	161.471	3.56083	1.83221	4.93812e-10	8.593e-09	3.56083
F07A11.5	F07A11.5	139.171	495.58	3.56094	1.83226	3.57117e-21	2.62284e-19	3.56094
F27C1.8	dpy-5	8548.42	30528.6	3.57126	1.83643	1.19017e-12	3.02124e-11	3.57126
F10C1.7	ifb-2	1994.69	7138.31	3.57866	1.83942	1.08666e-32	2.54848e-30	3.57866
T13C5.1	daf-9	167.899	604.717	3.60166	1.84866	1.50061e-11	3.21595e-10	3.60166
F11G11.10	col-17	9129.09	32929.7	3.60712	1.85085	2.31237e-18	1.27261e-16	3.60712
T22B3.1	dpy-20	147.162	530.978	3.60812	1.85125	3.77635e-13	1.03915e-11	3.60812
R12E2.14	R12E2.14	231.681	838.73	3.6202	1.85607	4.72119e-13	1.28544e-11	3.6202
K07E1.1	K07E1.1	216.094	782.382	3.62056	1.85621	8.36147e-27	1.10618e-24	3.62056
M60.5	kqt-2	94.5208	342.289	3.62131	1.85651	4.97887e-21	3.59279e-19	3.62131
F18F11.4	F18F11.4	112.673	408.094	3.62195	1.85677	1.84797e-15	6.9469e-14	3.62195
C29E4.1	col-90	6569.38	23808.7	3.62419	1.85766	9.75844e-12	2.15857e-10	3.62419
M60.2	M60.2	1955.88	7089.22	3.62456	1.85781	1.0831e-33	2.75962e-31	3.62456
F11G11.12	col-73	7161.91	26025.7	3.63391	1.86152	1.11638e-13	3.26342e-12	3.63391
R07B7.5	kmo-1	139.009	505.87	3.63911	1.86359	9.13167e-24	9.19314e-22	3.63911
Y42H9B.1	col-115	184.176	672.501	3.6514	1.86845	1.1053e-13	3.24022e-12	3.6514
C14B9.1	hsp-12.2	165.687	607.858	3.66872	1.87528	2.3993e-06	2.17383e-05	3.66872
F57F4.3	gfi-1	1084.36	3980.37	3.67069	1.87605	6.783e-20	4.33398e-18	3.67069
T25B9.1	T25B9.1	122.253	449.425	3.6762	1.87822	6.23865e-24	6.34252e-22	3.6762
F35B12.4	F35B12.4	50.6739	188.093	3.71183	1.89213	5.461e-16	2.22736e-14	3.71183
F53F8.4	F53F8.4	141.072	524.536	3.71821	1.89461	4.00035e-24	4.16966e-22	3.71821
F57F4.4	F57F4.4	1412.78	5266.73	3.72792	1.89837	3.14537e-27	4.35665e-25	3.72792
F16H6.1	clec-42	81.2605	303.102	3.73	1.89918	8.03345e-21	5.67789e-19	3.73
ZK1025.7	bah-1	215.711	805.693	3.73507	1.90113	1.64352e-22	1.39813e-20	3.73507
C47A10.5	ddo-1	40.2876	150.911	3.74585	1.90529	1.836e-14	6.08209e-13	3.74585
R08E5.3	R08E5.3	130.492	490.907	3.76197	1.91149	5.11091e-11	1.0113e-09	3.76197
C49G7.3	C49G7.3	658.312	2477.63	3.76361	1.91212	2.50344e-12	6.05699e-11	3.76361
C07A9.11	ncx-7	110.835	418.927	3.77974	1.91829	4.32371e-24	4.48406e-22	3.77974
C13D9.7	ncx-8	52.4707	199.874	3.80925	1.92951	1.57254e-18	8.77138e-17	3.80925
F09G8.6	col-91	465.8	1779.34	3.81997	1.93356	7.37596e-14	2.21902e-12	3.81997
C02E7.7	C02E7.7	688.534	2630.73	3.82078	1.93387	8.20432e-13	2.14874e-11	3.82078
T15B7.4	col-142	496.611	1903.49	3.83296	1.93846	4.08079e-12	9.57038e-11	3.83296
Y52B11A.8	Y52B11A.8	62.6837	240.733	3.84044	1.94127	2.97254e-11	6.06797e-10	3.84044
F30B5.1	dpy-13	8531.69	32868.6	3.85253	1.94581	1.25699e-19	7.79031e-18	3.85253
Y37D8A.4	Y37D8A.4	74.8437	288.568	3.85561	1.94696	1.97994e-20	1.34663e-18	3.85561
B0222.8	col-10	2628.94	10142	3.85784	1.94779	2.73309e-17	1.29371e-15	3.85784
F41G3.10	F41G3.10	186.615	720.995	3.86355	1.94993	2.62767e-11	5.40677e-10	3.86355
C47A4.2	ent-6	129.553	500.727	3.86503	1.95048	3.27362e-23	3.05706e-21	3.86503
F38A3.2	ram-2	5076.16	19841	3.90867	1.96668	2.34085e-17	1.11315e-15	3.90867
Y41E3.2	dpy-4	7803.42	30726	3.9375	1.97728	2.25414e-20	1.51042e-18	3.9375
F45D3.2	F45D3.2	373.189	1471.83	3.94393	1.97963	6.03311e-25	6.87908e-23	3.94393
M195.1	col-77	1762.54	6958.22	3.94783	1.98106	1.11368e-13	3.26017e-12	3.94783
Y48A6B.7	Y48A6B.7	208.818	826.691	3.95892	1.98511	3.40978e-16	1.42164e-14	3.95892
C32H11.12	dod-24	2039.51	8088.45	3.96588	1.98764	2.88897e-11	5.92082e-10	3.96588
M02D8.4	asns-2	1543.55	6140.98	3.97849	1.99222	4.62783e-13	1.26168e-11	3.97849
ZC416.6	ZC416.6	261.372	1043.56	3.99264	1.99734	1.93327e-27	2.7328e-25	3.99264
F08G5.6	F08G5.6	172.629	691.05	4.0031	2.00112	6.92945e-29	1.08341e-26	4.0031
R09A8.4	col-182	137.268	552.714	4.02655	2.00954	4.7509e-11	9.44596e-10	4.02655
F13H8.7	upb-1	783.693	3182.62	4.06105	2.02185	1.91992e-23	1.86025e-21	4.06105
C54C8.2	C54C8.2	48.8304	199.01	4.07554	2.02699	5.37663e-11	1.05982e-09	4.07554
T22C8.6	T22C8.6	67.5169	276.991	4.10254	2.03652	8.72793e-22	6.823e-20	4.10254
T10B10.1	col-41	4350.32	17847.7	4.10263	2.03655	1.60391e-22	1.37351e-20	4.10263
F01D5.5	F01D5.5	379.326	1556.96	4.10454	2.03722	2.69206e-16	1.14084e-14	4.10454
F23D12.6	fipr-3	43.4715	178.736	4.11156	2.03968	2.90809e-06	2.59814e-05	4.11156
W06D12.5	twk-33	44.7947	186.142	4.15544	2.055	6.95625e-18	3.56236e-16	4.15544
F48G7.5	F48G7.5	113.652	472.369	4.15628	2.05529	6.50284e-14	1.97652e-12	4.15628
F53F1.4	F53F1.4	2211.74	9213.94	4.16593	2.05864	1.91165e-20	1.30638e-18	4.16593
F41F3.3	F41F3.3	5249.44	22048.6	4.20018	2.07045	3.89825e-18	2.07886e-16	4.20018
T18H9.1	grd-6	194.935	818.794	4.20035	2.07051	1.51023e-22	1.29867e-20	4.20035
ZK783.2	upp-1	344.735	1452.92	4.2146	2.0754	1.03141e-10	1.96368e-09	4.2146
Y65B4BR.6	grl-16	2403.41	10149.4	4.22289	2.07823	3.86222e-25	4.45298e-23	4.22289
T21F4.1	T21F4.1	228.631	966.55	4.22757	2.07983	5.42935e-05	0.000357762	4.22757
K08C9.4	col-65	942.68	4011.86	4.2558	2.08943	1.34974e-17	6.6482e-16	4.2558
ZC21.3	ZC21.3	169.422	722.068	4.26194	2.09151	8.36603e-17	3.74529e-15	4.26194
Y47D7A.13	Y47D7A.13	3758.05	16027.2	4.26477	2.09247	1.27986e-23	1.26382e-21	4.26477
F23H12.8	fipr-1	47.3575	202.429	4.2745	2.09575	1.38073e-19	8.5061e-18	4.2745
C34H4.4	col-107	2955.23	12668.3	4.28672	2.09987	8.70114e-21	6.10796e-19	4.28672
C09G5.4	col-39	2183.27	9389.81	4.3008	2.1046	4.41641e-15	1.58515e-13	4.3008
T20B3.12	clec-26	35.8127	154.812	4.32281	2.11197	2.58972e-13	7.22252e-12	4.32281
C02E7.6	C02E7.6	1123.67	4875.01	4.33846	2.11718	1.26552e-15	4.90014e-14	4.33846
F59C6.8	F59C6.8	41.1774	180.49	4.38324	2.132	1.95814e-19	1.19917e-17	4.38324
T05E7.1	T05E7.1	155.035	679.869	4.38527	2.13267	8.67508e-26	1.047e-23	4.38527
F08F3.3	rhr-1	866.65	3837.39	4.42785	2.14661	2.09988e-34	5.8564e-32	4.42785
F32A11.7	mltn-1	149.612	664.276	4.43999	2.15056	3.7075e-12	8.72467e-11	4.43999
T19D12.1	T19D12.1	510.622	2277.82	4.46087	2.15732	7.0169e-33	1.66454e-30	4.46087
F14H12.3	F14H12.3	65.9973	295.683	4.48024	2.16357	7.2959e-10	1.23623e-08	4.48024
B0399.2	oac-1	89.7278	403.066	4.4921	2.16739	6.30662e-16	2.55709e-14	4.4921
K06A4.1	nas-3	48.8855	220.296	4.50635	2.17196	7.22527e-23	6.48327e-21	4.50635
ZK180.5	ZK180.5	3423.15	15451.2	4.51374	2.17432	2.70667e-27	3.77435e-25	4.51374
F37B4.2	ifc-1	246.519	1113.38	4.51642	2.17518	2.41256e-29	3.88988e-27	4.51642
Y11D7A.3	Y11D7A.3	274.839	1266.85	4.60942	2.20459	7.44242e-14	2.23576e-12	4.60942
Y48G8AL.12	Y48G8AL.12	172.147	794.44	4.61489	2.2063	3.46404e-12	8.17039e-11	4.61489
K02E11.10	K02E11.10	1043.92	4855.02	4.65074	2.21746	1.45408e-23	1.42224e-21	4.65074
F21C10.8	pqn-31	198.012	923.002	4.66134	2.22075	3.46815e-16	1.44016e-14	4.66134
T19C3.1	best-17	89.8317	429.457	4.78068	2.25722	9.54808e-31	1.85899e-28	4.78068
ZC116.1	ZC116.1	66.9622	321.585	4.80249	2.26378	2.81777e-07	3.06512e-06	4.80249
F53F1.5	cut-2	2399.9	11684.7	4.86882	2.28357	2.81537e-23	2.67758e-21	4.86882
F35B12.3	F35B12.3	141.323	688.529	4.87202	2.28452	2.54444e-20	1.68308e-18	4.87202
F47F6.3	oac-30	48.738	239.059	4.90499	2.29425	5.57034e-24	5.71944e-22	4.90499
Y105C5B.15	Y105C5B.15	163.488	812.216	4.96805	2.31268	9.15473e-13	2.37356e-11	4.96805
Y73F4A.2	Y73F4A.2	92.582	471.388	5.09158	2.34811	4.21317e-23	3.89917e-21	5.09158
F32A5.5	aqp-1	178.584	918.441	5.14291	2.36258	1.86651e-13	5.28408e-12	5.14291
C30G12.2	C30G12.2	83.8544	435.979	5.19923	2.3783	3.24054e-14	1.02889e-12	5.19923
F52F10.4	oac-32	51.5867	268.869	5.21199	2.38183	1.2725e-07	1.47525e-06	5.21199
Y38E10A.14	Y38E10A.14	406.756	2122.06	5.21705	2.38323	2.76577e-25	3.22486e-23	5.21705
C52E4.1	cpr-1	1483.65	7967.6	5.37026	2.42499	4.43249e-20	2.86764e-18	5.37026
F12B6.2	F12B6.2	94.9192	511.486	5.38864	2.42992	1.99255e-36	6.85372e-34	5.38864
F23H12.9	fipr-2	82.2164	444.152	5.40223	2.43355	5.67163e-19	3.30653e-17	5.40223
Y37A1A.2	Y37A1A.2	49.0876	267.501	5.44947	2.44612	1.19796e-21	9.25974e-20	5.44947
C32H11.4	C32H11.4	112.436	618.325	5.49937	2.45927	8.21436e-39	3.60698e-36	5.49937
C26E1.2	C26E1.2	51.6819	285.36	5.52147	2.46505	7.29572e-30	1.24437e-27	5.52147
F08G5.5	ugt-65	159.732	913.05	5.71615	2.51504	1.54615e-17	7.54361e-16	5.71615
F22E10.3	pgp-14	168.887	967.875	5.7309	2.51876	4.75052e-21	3.44004e-19	5.7309
R02D3.1	R02D3.1	835.562	4910.04	5.87633	2.55491	1.41967e-30	2.66355e-28	5.87633
F42F12.7	nspc-14	65.9076	392.912	5.96156	2.57569	4.62318e-13	1.26168e-11	5.96156
C49G7.8	cyp-35A4	32.9032	203.469	6.18387	2.62851	7.84608e-27	1.05148e-24	6.18387
C11E4.2	gpx-3	23.5544	146.348	6.21318	2.63533	1.05799e-17	5.31262e-16	6.21318
C53B7.3	C53B7.3	146.194	918.236	6.28094	2.65098	2.99615e-17	1.41175e-15	6.28094
F42F12.1	nspc-9	26.1258	175.938	6.73426	2.75152	2.77534e-10	4.98065e-09	6.73426
F10G2.3	clec-7	25.0133	175.758	7.02659	2.81283	1.15559e-17	5.76065e-16	7.02659
K09D9.2	cyp-35A3	96.8234	684.875	7.07345	2.82241	5.11524e-49	5.86491e-46	7.07345
F08A8.2	F08A8.2	351.964	2551.42	7.24911	2.8578	1.04628e-22	9.18855e-21	7.24911
K08C7.5	fmo-2	26.0245	193.303	7.42772	2.89292	2.844e-05	0.000201284	7.42772
Y39B6A.1	Y39B6A.1	1432.03	10966.3	7.65785	2.93694	9.70939e-76	2.00382e-71	7.65785
Y38E10A.5	clec-4	163.945	1257.25	7.66873	2.93899	1.70397e-12	4.24204e-11	7.66873
C50F7.5	C50F7.5	501.821	3898.3	7.7683	2.9576	1.02636e-37	3.7825e-35	7.7683
F42F12.9	nspc-10	20.9022	163.376	7.81621	2.96647	2.32985e-09	3.6621e-08	7.81621
Y39G8B.7	Y39G8B.7	51.8123	415.182	8.01319	3.00238	1.4346e-15	5.48281e-14	8.01319
F36G9.12	oac-20	21.5261	184.324	8.56281	3.09808	1.49077e-28	2.21342e-26	8.56281
F56G4.1	oac-34	31.5019	271.984	8.63389	3.11001	8.06489e-20	5.07449e-18	8.63389
C40H1.7	C40H1.7	35.4108	334.207	9.43801	3.23848	1.89156e-33	4.70337e-31	9.43801
F49E11.10	scl-2	153.703	1515.33	9.85887	3.30142	5.29984e-30	9.34855e-28	9.85887
K12G11.3	sodh-1	465.335	5021.16	10.7904	3.43168	1.56311e-17	7.60836e-16	10.7904
Y48E1B.8	Y48E1B.8	69.6692	1000.83	14.3655	3.84454	5.31195e-22	4.23275e-20	14.3655
