# Supplementary material for: Expression profile of Caenorhabditis elegans mutant for the Werner syndrome gene ortholog reveals the impact of vitamin C on development to increase life span
Source: BMC Genomics. 2014 Oct 27;15(1):940. doi: 10.1186/1471-2164-15-940 (PMC4221712; doi:10.1186/1471-2164-15-940)
Supplement: Supplementary file 4 — Additional file 4: Table S4: List of genes found to be differentially expressed in the vitamin C treated wrn-1 mutant compared to untreated wrn-1 mutant worms. The columns labeled baseMeanA and baseMeanB represent the mean number of reads (from the normalized counts of Additional file 1: Table S1) for the untreated wrn-1(gk99) and the vitamin C treated wrn-1(gk99) worms, respectively. (XLS 79 KB) [file 12864_2014_6625_MOESM4_ESM.xls]

## Sheet: Table S4
Table S4. List of genes found to be differentially expressed in the vitamin C treated wrn-1 mutant compared to untreated wrn-1 mutant worms
ensembl_gene_id	external_gene_id	baseMeanA	baseMeanB	fold Change	log2 Fold Change	P-value	adjusted P-value	sym fold change
Y19D10B.7	Y19D10B.7	246.865	58.073	0.235242	-2.08778	3.19558e-13	7.54629e-11	-4.25093
F35E12.5	F35E12.5	4270.61	1124.08	0.263213	-1.9257	0.000124859	0.00281433	-3.79921
F22A3.6	ilys-5	1409.28	375.602	0.266521	-1.90768	4.45581e-28	2.3149e-24	-3.75205
F08G5.6	F08G5.6	691.05	189.854	0.274733	-1.8639	3.10691e-27	9.22354e-24	-3.6399
K09D9.2	cyp-35A3	684.875	203.688	0.297409	-1.74948	1.30426e-23	1.80692e-20	-3.36238
F49E11.10	scl-2	1515.33	467.239	0.308341	-1.6974	3.31495e-10	3.93646e-08	-3.24316
C32H11.4	C32H11.4	618.325	195.931	0.316874	-1.65802	6.22036e-22	6.15549e-19	-3.15583
C14A6.1	clec-48	770.406	251.244	0.32612	-1.61653	1.54638e-21	1.4607e-18	-3.06636
F36G9.12	oac-20	184.324	61.4334	0.33329	-1.58515	1.15422e-11	1.90365e-09	-3.00039
Y39B6A.1	Y39B6A.1	10966.3	3856.28	0.35165	-1.50779	2.51261e-22	2.74814e-19	-2.84374
R12E2.15	R12E2.15	925.054	327.161	0.353667	-1.49954	5.01044e-10	5.59796e-08	-2.82752
Y46C8AL.4	clec-71	282.294	101.328	0.358943	-1.47817	8.33456e-12	1.45547e-09	-2.78596
T18H9.1	grd-6	818.794	297.396	0.363212	-1.46112	7.74628e-13	1.69448e-10	-2.75321
F55F3.4	F55F3.4	193.376	70.5471	0.364818	-1.45475	4.93694e-11	7.00936e-09	-2.74109
Y65B4BR.6	grl-16	10149.4	3725.47	0.367065	-1.44589	3.02358e-13	7.22219e-11	-2.72431
F56G4.1	oac-34	271.984	100.234	0.368528	-1.44016	2.94818e-06	0.000117144	-2.7135
E04D5.3	cut-4	354.99	132.623	0.373596	-1.42045	7.24222e-14	1.90507e-11	-2.67669
F10G2.3	clec-7	175.758	65.8117	0.374445	-1.41718	1.15909e-06	5.13585e-05	-2.67062
C05C10.4	pho-11	2872.7	1081.05	0.376319	-1.40997	3.29382e-20	2.63265e-17	-2.65732
ZK180.5	ZK180.5	15451.2	5851.74	0.378724	-1.40078	2.55427e-12	5.10388e-10	-2.64045
F52B11.4	col-133	1832.9	695.812	0.379624	-1.39736	3.9235e-16	1.31507e-13	-2.63419
Y38E10A.14	Y38E10A.14	2122.06	823.546	0.388087	-1.36555	7.5331e-10	8.06935e-08	-2.57674
K02E11.10	K02E11.10	4855.02	1887	0.38867	-1.36338	2.75771e-10	3.35134e-08	-2.57288
Y47D7A.13	Y47D7A.13	16027.2	6239.61	0.389314	-1.36099	2.52527e-11	3.97557e-09	-2.56862
F08H9.8	clec-54	192.151	74.8296	0.389431	-1.36056	9.14587e-11	1.21834e-08	-2.56785
F49F1.1	F49F1.1	205.706	81.0133	0.393831	-1.34435	1.45531e-10	1.85539e-08	-2.53916
F38A3.2	ram-2	19841	7841.96	0.395239	-1.3392	4.67189e-09	3.91478e-07	-2.53011
C34H4.4	col-107	12668.3	5019.26	0.396208	-1.33567	1.10011e-09	1.13739e-07	-2.52393
F08A8.2	F08A8.2	2551.42	1010.99	0.396247	-1.33553	1.20839e-06	5.34211e-05	-2.52368
F08G5.4	col-130	3035.11	1208.68	0.398235	-1.32831	2.75046e-11	4.29755e-09	-2.51108
F53F1.5	cut-2	11684.7	4655.83	0.398456	-1.32751	2.85347e-09	2.61224e-07	-2.50969
K08E7.9	pgp-1	1218.46	486.555	0.399321	-1.32438	7.01762e-06	0.000243643	-2.50425
F53F1.4	F53F1.4	9213.94	3680.12	0.399408	-1.32407	6.63642e-10	7.18289e-08	-2.50371
C49G7.8	cyp-35A4	203.469	81.8321	0.402184	-1.31407	4.92922e-10	5.53698e-08	-2.48642
T10B10.1	col-41	17847.7	7183.05	0.402463	-1.31307	1.72959e-10	2.16522e-08	-2.4847
R12E2.14	R12E2.14	838.73	337.794	0.402745	-1.31206	1.06165e-07	6.33967e-06	-2.48296
C29F4.1	col-125	22354	9093.65	0.406802	-1.2976	3.38797e-12	6.57994e-10	-2.4582
K08C9.4	col-65	4011.86	1632.31	0.406872	-1.29735	3.29778e-08	2.29971e-06	-2.45777
Y39G8B.7	Y39G8B.7	415.182	171.466	0.412989	-1.27582	0.000172755	0.00367454	-2.42137
ZK180.6	ZK180.6	6645.07	2762.92	0.415785	-1.26609	1.58566e-16	5.78099e-14	-2.40509
M195.1	col-77	6958.22	2894.85	0.416033	-1.26523	1.07263e-06	4.79364e-05	-2.40366
F57F4.3	gfi-1	3980.37	1666.76	0.418744	-1.25586	3.54893e-09	3.17889e-07	-2.38809
F41F3.3	F41F3.3	22048.6	9258.05	0.419892	-1.25191	4.5789e-08	3.06758e-06	-2.38156
Y4C6B.2	Y4C6B.2	309.178	130.551	0.422252	-1.24382	8.02337e-07	3.74682e-05	-2.36825
W04E12.6	clec-49	297.037	125.498	0.422499	-1.24298	1.06633e-11	1.80157e-09	-2.36687
Y41E3.2	dpy-4	30726	13012.9	0.423515	-1.23952	3.10181e-09	2.80255e-07	-2.36119
F07F6.5	dct-5	395.787	168.468	0.425654	-1.23225	3.30506e-06	0.00012886	-2.34933
F15H10.2	col-13	979.043	416.8	0.425722	-1.23202	1.89604e-09	1.82415e-07	-2.34895
F10A3.4	F10A3.4	145.243	62.0974	0.427541	-1.22587	1.93897e-07	1.08109e-05	-2.33896
F37B4.2	ifc-1	1113.38	476.108	0.427623	-1.22559	3.07226e-11	4.70468e-09	-2.33851
C09E8.3	mlt-10	4241.55	1817.76	0.42856	-1.22243	3.0536e-09	2.77104e-07	-2.3334
F47F6.3	oac-30	239.059	102.859	0.430264	-1.21671	2.33991e-09	2.18053e-07	-2.32415
C50B6.4	col-161	2329.42	1002.27	0.430268	-1.21669	9.2183e-10	9.77375e-08	-2.32413
F30B5.1	dpy-13	32868.6	14168.1	0.431052	-1.21407	7.21935e-09	5.81494e-07	-2.31991
Y2H9A.3	col-162	1956.42	849.675	0.434302	-1.20323	1.5904e-07	9.12986e-06	-2.30255
K08E3.1	tyr-2	2324.86	1010.44	0.434623	-1.20216	1.47733e-14	4.324e-12	-2.30084
C47A10.5	ddo-1	150.911	65.6678	0.435142	-1.20044	3.71167e-07	1.9045e-05	-2.2981
W05B2.5	col-93	4752.68	2092.68	0.440316	-1.18339	6.07014e-09	5.0057e-07	-2.2711
F15H10.1	col-12	2185.4	962.421	0.440386	-1.18316	4.05522e-06	0.0001535	-2.27073
W05B2.1	col-94	1657.3	733.997	0.442886	-1.17499	1.38062e-13	3.49887e-11	-2.25792
B0222.8	col-10	10142	4500.71	0.443769	-1.17212	1.81317e-07	1.01562e-05	-2.25342
F57F4.4	F57F4.4	5266.73	2337.46	0.443815	-1.17197	3.07895e-11	4.70468e-09	-2.25319
T10E10.6	col-170	994.002	441.456	0.444119	-1.17098	4.26387e-11	6.28422e-09	-2.25165
C44C10.1	col-180	6221.04	2765.35	0.444516	-1.16969	1.06951e-07	6.36833e-06	-2.24964
B0399.2	oac-1	403.066	179.732	0.445912	-1.16517	5.99871e-06	0.00021493	-2.24259
F17B5.1	F17B5.1	381.799	170.452	0.446446	-1.16344	4.81076e-11	6.94253e-09	-2.23991
F11G11.10	col-17	32929.7	14704.3	0.446538	-1.16315	1.8467e-08	1.34183e-06	-2.23945
F22E10.3	pgp-14	967.875	432.262	0.446609	-1.16292	7.56809e-06	0.000259098	-2.23909
Y42H9B.1	col-115	672.501	300.713	0.447156	-1.16115	1.04141e-06	4.69446e-05	-2.23636
W05B2.6	col-92	2050.78	920.256	0.448734	-1.15607	3.45722e-09	3.11015e-07	-2.22849
H23N18.1	ugt-13	245.564	110.521	0.450068	-1.15178	3.89227e-09	3.39854e-07	-2.22188
T01B10.2	grd-14	1981.25	892.598	0.450523	-1.15033	4.49622e-08	3.03364e-06	-2.21964
F33D11.3	col-54	2031.86	916.88	0.451252	-1.14799	1.28717e-05	0.000407755	-2.21605
F57B1.3	col-159	3528.76	1593.18	0.451484	-1.14725	1.18227e-12	2.50702e-10	-2.21492
K07D8.1	mup-4	9947.58	4493.08	0.451676	-1.14664	7.49275e-14	1.94633e-11	-2.21398
F13H6.1	F13H6.1	2808.03	1268.66	0.451798	-1.14625	5.46754e-13	1.22173e-10	-2.21338
B0222.6	col-144	8041.07	3638.84	0.452532	-1.14391	2.93317e-07	1.54706e-05	-2.20979
C02E7.6	C02E7.6	4875.01	2206.23	0.45256	-1.14382	6.31701e-06	0.000224017	-2.20965
F09G8.6	col-91	1779.34	807.195	0.453648	-1.14036	4.23524e-06	0.000159155	-2.20435
F01D5.10	F01D5.10	373.311	169.372	0.453701	-1.14019	4.42902e-10	5.05712e-08	-2.20409
C54C8.2	C54C8.2	199.01	90.3684	0.454089	-1.13895	5.22012e-05	0.00136969	-2.20221
F49F1.5	F49F1.5	362.165	164.604	0.4545	-1.13765	1.68146e-10	2.11772e-08	-2.20022
F46B3.5	grd-2	343.128	156.242	0.455347	-1.13496	1.91332e-06	8.01628e-05	-2.19613
T28C6.6	col-3	337.004	153.836	0.456481	-1.13137	1.56931e-10	1.98852e-08	-2.19067
C27D9.2	C27D9.2	191.281	87.4047	0.456944	-1.12991	4.256e-09	3.63967e-07	-2.18845
C25H3.10	C25H3.10	440.001	201.18	0.457226	-1.12902	9.02516e-08	5.5325e-06	-2.1871
T10E10.2	col-167	8101.34	3715.86	0.458673	-1.12446	3.49319e-14	9.55158e-12	-2.1802
T28C6.4	col-117	406.73	186.688	0.458997	-1.12344	4.63719e-08	3.08863e-06	-2.17866
B0218.8	clec-52	408.672	187.865	0.459696	-1.12125	1.83234e-10	2.28011e-08	-2.17535
C06E8.5	C06E8.5	500.937	230.537	0.460211	-1.11963	1.36804e-06	5.95999e-05	-2.17291
F42C5.7	grl-4	2115.71	976.646	0.461616	-1.11524	5.59503e-07	2.72296e-05	-2.1663
C09G5.4	col-39	9389.81	4353.61	0.463652	-1.10888	2.06488e-05	0.000621888	-2.15679
T19D12.1	T19D12.1	2277.82	1062.73	0.466558	-1.09987	2.99882e-09	2.73327e-07	-2.14336
F55C10.3	col-155	856.436	399.806	0.466825	-1.09905	5.87934e-10	6.43045e-08	-2.14213
F11G11.12	col-73	26025.7	12152.6	0.466944	-1.09868	6.88556e-06	0.000240082	-2.14158
Y37A1A.2	Y37A1A.2	267.501	125.342	0.468565	-1.09368	1.66469e-06	7.10348e-05	-2.13418
C26C6.3	nas-36	895.567	419.878	0.468841	-1.09283	4.96195e-12	9.12515e-10	-2.13292
Y116F11B.3	pcp-4	1687.32	791.672	0.46919	-1.09176	1.06424e-11	1.80157e-09	-2.13133
K10H10.4	K10H10.4	441.913	207.356	0.469223	-1.09165	0.000216297	0.00449487	-2.13118
T06E4.6	col-146	1860.32	873.1	0.469329	-1.09133	6.72822e-06	0.000236181	-2.1307
H22K11.2	H22K11.2	297.386	139.855	0.470282	-1.0884	3.78954e-09	3.34261e-07	-2.12638
ZC168.5	grl-21	836.63	394.822	0.471919	-1.08339	4.43925e-05	0.00119596	-2.11901
ZK1025.7	bah-1	805.693	381.126	0.47304	-1.07996	6.14366e-09	5.0463e-07	-2.11398
W06D12.5	twk-33	186.142	88.0671	0.473119	-1.07973	2.26793e-07	1.24026e-05	-2.11364
F19H8.4	mltn-9	943.806	448.547	0.475253	-1.07323	4.95826e-11	7.00936e-09	-2.10414
F08G5.5	ugt-65	913.05	433.975	0.475302	-1.07308	0.000125572	0.00282415	-2.10393
F48G7.5	F48G7.5	472.369	224.594	0.475464	-1.07259	2.79958e-05	0.000808027	-2.10321
F45D3.2	F45D3.2	1471.83	699.865	0.475507	-1.07246	4.43721e-09	3.77739e-07	-2.10302
R04E5.10	ifd-1	1484.86	706.345	0.475698	-1.07188	1.41688e-11	2.30035e-09	-2.10217
K08E7.5	K08E7.5	1692.72	805.625	0.475935	-1.07116	3.5918e-11	5.36987e-09	-2.10113
F10C1.7	ifb-2	7138.31	3409.91	0.477691	-1.06585	1.85773e-12	3.82232e-10	-2.0934
T07H6.3	col-166	14428.3	6911.66	0.479036	-1.06179	1.12769e-12	2.41594e-10	-2.08752
C05E11.5	amt-4	800.87	384.271	0.479817	-1.05944	4.20518e-11	6.24199e-09	-2.08413
M176.6	kin-15	193.101	92.6783	0.479946	-1.05905	2.32983e-07	1.27077e-05	-2.08357
F54A5.1	hmbx-1	586.726	282.342	0.481216	-1.05524	3.33984e-10	3.94348e-08	-2.07807
F26B1.4	col-58	607.348	292.333	0.481327	-1.05491	9.57042e-06	0.000318723	-2.07759
T22B3.1	dpy-20	530.978	256.632	0.48332	-1.04895	2.14099e-05	0.000641092	-2.06902
T08B1.3	alh-5	472.04	228.854	0.484818	-1.04448	3.12921e-05	0.000892018	-2.06263
C27C7.3	nhr-74	159.266	77.2631	0.485119	-1.04359	1.95727e-06	8.16749e-05	-2.06135
T22A3.8	lam-3	752.957	365.766	0.485772	-1.04165	2.09473e-05	0.000628147	-2.05858
Y39A3CR.6	hlh-33	170.059	82.8466	0.487163	-1.03752	9.64061e-07	4.39345e-05	-2.0527
K02E7.6	K02E7.6	867.687	422.883	0.487368	-1.03692	3.114e-10	3.74058e-08	-2.05184
M153.2	M153.2	249.48	121.932	0.488746	-1.03284	8.53939e-08	5.28146e-06	-2.04605
F55G11.5	dod-22	759.42	371.211	0.488809	-1.03266	2.52432e-10	3.10402e-08	-2.04579
F18E9.3	F18E9.3	590.904	289.192	0.489405	-1.0309	9.44181e-10	9.95992e-08	-2.0433
ZK270.1	ptr-23	2899.35	1419.9	0.489732	-1.02994	3.35481e-11	5.0519e-09	-2.04193
F27C1.8	dpy-5	30528.6	14951	0.489736	-1.02992	3.32959e-05	0.000945249	-2.04192
C02E7.7	C02E7.7	2630.73	1289.09	0.490013	-1.02911	6.62662e-05	0.00167121	-2.04076
Y59E9AL.4	Y59E9AL.4	192.335	94.4419	0.491027	-1.02613	2.58002e-07	1.37124e-05	-2.03655
ZK678.5	wrt-4	766.653	377.061	0.491828	-1.02377	1.53751e-09	1.52147e-07	-2.03323
T10B9.7	cyp-13A2	1290.26	637.478	0.49407	-1.01721	1.12325e-10	1.46807e-08	-2.02401
Y16B4A.2	Y16B4A.2	4316.76	2142.33	0.496282	-1.01077	1.50551e-05	0.000469759	-2.01498
K07C10.1	ptr-13	742.003	368.249	0.49629	-1.01074	1.88739e-09	1.82415e-07	-2.01495
C29E4.1	col-90	23808.7	11823.5	0.496604	-1.00983	0.000127163	0.0028476	-2.01368
F11C1.3	scav-4	318.603	158.305	0.496872	-1.00905	6.60407e-08	4.20195e-06	-2.01259
C01B12.1	sqt-2	8148.94	4057.34	0.497898	-1.00608	6.69849e-05	0.00168525	-2.00844
B0491.2	sqt-1	14382.7	7165.01	0.498167	-1.0053	2.3632e-05	0.000697581	-2.00736
T21C9.9	T21C9.9	832.475	415.31	0.498886	-1.00322	5.67371e-05	0.00146831	-2.00446
F57B1.4	col-160	5858.82	2924.4	0.499145	-1.00247	4.49436e-10	5.10368e-08	-2.00343
T12A7.1	gem-4	1063.81	2128.03	2.00038	1.00027	3.2489e-11	4.92813e-09	2.00038
ZC443.3	ZC443.3	2945.04	5905.59	2.00526	1.00379	4.76979e-11	6.93153e-09	2.00526
C42D4.13	C42D4.13	790.536	1589.46	2.01061	1.00764	8.26045e-11	1.12196e-08	2.01061
M05D6.9	M05D6.9	304.696	612.774	2.0111	1.00798	7.24997e-10	7.80631e-08	2.0111
F32A5.4	F32A5.4	8412.79	16951.9	2.01501	1.01079	6.08018e-12	1.08924e-09	2.01501
F15B9.1	far-3	3806.95	7681.09	2.01765	1.01268	1.41689e-11	2.30035e-09	2.01765
F09C12.2	F09C12.2	354.098	714.972	2.01913	1.01374	2.24435e-09	2.1104e-07	2.01913
C23H5.9	grl-20	17184.7	34710.5	2.01985	1.01425	1.05011e-11	1.80157e-09	2.01985
C08E3.8	fbxa-165	518.707	1049.7	2.02369	1.01699	7.07695e-11	9.80441e-09	2.02369
E04F6.9	E04F6.9	1565.84	3185.56	2.03441	1.02461	4.29213e-05	0.00116594	2.03441
C39D10.7	C39D10.7	95.0637	193.999	2.04072	1.02908	5.5005e-08	3.58326e-06	2.04072
C08E8.4	C08E8.4	2607.32	5325.99	2.04271	1.03048	5.92827e-12	1.08066e-09	2.04271
F08F1.6	spp-13	1462.62	2997.8	2.04961	1.03535	4.855e-05	0.00128525	2.04961
C06E4.8	C06E4.8	120.826	248.036	2.05284	1.03762	4.09875e-08	2.78353e-06	2.05284
K08B5.1	K08B5.1	182.677	375.158	2.05367	1.0382	8.21069e-05	0.00199563	2.05367
F48G7.4	F48G7.4	110.297	226.533	2.05385	1.03833	2.16387e-05	0.000647014	2.05385
H02K04.2	clec-228	186.321	384.126	2.06164	1.04379	4.33606e-05	0.00117481	2.06164
F15B9.6	F15B9.6	1142.73	2358.49	2.0639	1.04537	6.1859e-12	1.09871e-09	2.0639
ZK1290.3	rol-8	71042.6	146869	2.06734	1.04778	1.42032e-12	2.98138e-10	2.06734
F37B1.5	gst-16	84.7637	176.126	2.07785	1.05509	8.58894e-08	5.29635e-06	2.07785
C29F9.2	C29F9.2	2413.56	5044.21	2.08994	1.06346	2.77539e-12	5.4929e-10	2.08994
R13D7.11	cnc-9	962.729	2014.58	2.09258	1.06528	7.48229e-11	1.02296e-08	2.09258
R04B5.6	R04B5.6	346.008	724.493	2.09386	1.06617	1.6246e-11	2.59698e-09	2.09386
C04E6.6	grd-9	1263.81	2653.47	2.09958	1.0701	5.14959e-13	1.16319e-10	2.09958
T07H8.5	srg-31	1147.07	2412.9	2.10353	1.07281	5.7142e-11	8.02343e-09	2.10353
F09F3.9	cpt-5	790.713	1664.31	2.10482	1.0737	3.2778e-12	6.42603e-10	2.10482
Y57G11C.40	Y57G11C.40	83.9709	176.927	2.107	1.07519	4.94979e-08	3.26545e-06	2.107
F58F6.2	col-105	99.0918	209.963	2.11887	1.0833	3.87024e-09	3.39356e-07	2.11887
B0302.5	B0302.5	632.851	1345.5	2.12609	1.0882	4.44344e-12	8.39446e-10	2.12609
R01H2.4	R01H2.4	164.196	349.452	2.12825	1.08967	1.31101e-09	1.34872e-07	2.12825
ZK666.14	ZK666.14	94.7964	202.304	2.13408	1.09362	1.19641e-08	9.14067e-07	2.13408
B0365.7	dhc-3	158.16	338.649	2.14118	1.09841	1.21079e-06	5.34211e-05	2.14118
F59B2.6	zif-1	486.076	1044.93	2.14972	1.10415	4.69852e-12	8.79639e-10	2.14972
C01H6.8	C01H6.8	696.628	1498.09	2.15049	1.10467	8.07405e-12	1.42192e-09	2.15049
F33H12.7	F33H12.7	2952.2	6391.6	2.16503	1.11439	2.57398e-13	6.29292e-11	2.16503
C06E1.7	C06E1.7	130.533	284.066	2.17621	1.12181	3.99011e-09	3.45494e-07	2.17621
Y54F10BM.11	fbxa-66	168.873	367.763	2.17775	1.12284	1.18191e-08	9.09678e-07	2.17775
T10H4.12	cpr-3	2208.13	4810.9	2.17872	1.12348	2.98706e-13	7.21792e-11	2.17872
F41E7.9	F41E7.9	103.058	225.068	2.1839	1.1269	9.96199e-10	1.0351e-07	2.1839
F47B8.4	F47B8.4	255.642	558.982	2.18658	1.12867	5.92197e-07	2.82258e-05	2.18658
F35F10.5	F35F10.5	100.326	219.953	2.19239	1.1325	1.48383e-09	1.48932e-07	2.19239
T19C9.8	T19C9.8	421.785	924.718	2.19239	1.1325	4.96173e-12	9.12515e-10	2.19239
F33A8.10	F33A8.10	316.232	696.324	2.20194	1.13877	1.48386e-12	3.08362e-10	2.20194
C46A5.4	C46A5.4	4599.81	10130.7	2.20241	1.13908	9.24172e-15	2.7436e-12	2.20241
Y47H10A.5	Y47H10A.5	10882.7	24073.3	2.21208	1.1454	3.83481e-10	4.50232e-08	2.21208
T24C4.4	T24C4.4	422.994	936.75	2.21457	1.14703	2.46859e-12	4.98057e-10	2.21457
W03G1.5	W03G1.5	123.189	274.477	2.2281	1.15582	9.1263e-09	7.15674e-07	2.2281
F14F3.4	F14F3.4	87.3785	195.339	2.23554	1.16063	2.55235e-09	2.34692e-07	2.23554
T01B11.2	T01B11.2	2926.84	6556.4	2.2401	1.16356	5.672e-15	1.73338e-12	2.2401
B0294.1	B0294.1	78.5834	177.143	2.25421	1.17262	2.73085e-10	3.33822e-08	2.25421
C54E4.4	C54E4.4	196.075	442.023	2.25436	1.17272	6.06471e-12	1.08924e-09	2.25436
ZC487.4	grl-9	10730	24208.2	2.25614	1.17385	1.4576e-15	4.52094e-13	2.25614
Y82E9BL.17	fbxa-27	125.986	284.636	2.25926	1.17585	5.82359e-11	8.12214e-09	2.25926
Y58A7A.5	Y58A7A.5	387.129	877.498	2.26668	1.18058	1.64085e-13	4.05933e-11	2.26668
W01A11.7	W01A11.7	261.624	593.629	2.26901	1.18206	4.34894e-13	1.00417e-10	2.26901
F32H2.8	F32H2.8	68.1052	156.654	2.30018	1.20175	3.41468e-07	1.76959e-05	2.30018
C54C6.7	C54C6.7	144.029	332.203	2.3065	1.2057	4.93539e-11	7.00936e-09	2.3065
K07A1.7	cri-1	1160.13	2676.41	2.30699	1.20601	3.82056e-14	1.0311e-11	2.30699
R148.7	R148.7	229.98	534.066	2.32223	1.21551	0.000248758	0.00505462	2.32223
C02F4.4	C02F4.4	1843.04	4361.78	2.36662	1.24283	1.25141e-10	1.60529e-08	2.36662
C29G2.6	C29G2.6	1576.68	3731.63	2.36677	1.24292	3.07838e-16	1.05756e-13	2.36677
C28H8.2	C28H8.2	69.216	164.691	2.37938	1.25058	1.95301e-08	1.41413e-06	2.37938
F28C6.5	F28C6.5	1045.41	2487.82	2.37976	1.25081	5.70464e-16	1.82382e-13	2.37976
C27H5.7	dyf-13	14131.8	33711.3	2.38549	1.25429	3.1615e-08	2.21209e-06	2.38549
Y17G9A.2	Y17G9A.2	96.8137	231.362	2.38977	1.25687	1.14015e-11	1.89548e-09	2.38977
Y43C5A.5	thk-1	2634.08	6305.5	2.39381	1.25931	9.76727e-17	3.82969e-14	2.39381
K12D12.3	col-84	51655.1	124299	2.40633	1.26684	1.65739e-17	7.32815e-15	2.40633
F15H10.8	F15H10.8	537.163	1297.72	2.41588	1.27255	4.57515e-09	3.86489e-07	2.41588
C54E4.5	C54E4.5	897.633	2168.87	2.41621	1.27274	1.27923e-16	4.7471e-14	2.41621
Y116F11A.6	Y116F11A.6	89.5121	216.683	2.42071	1.27543	4.16155e-07	2.10417e-05	2.42071
C15A11.2	C15A11.2	62.2561	151.052	2.4263	1.27876	9.892e-10	1.03299e-07	2.4263
R07E5.4	R07E5.4	2151.14	5222.05	2.42757	1.27951	3.13245e-17	1.32848e-14	2.42757
F43C11.8	F43C11.8	144.529	351.167	2.42974	1.2808	5.14859e-13	1.16319e-10	2.42974
K01D12.10	K01D12.10	730.267	1775.31	2.43104	1.28157	1.82955e-16	6.4512e-14	2.43104
F58E2.3	F58E2.3	557.9	1369.24	2.45428	1.2953	3.99891e-10	4.64254e-08	2.45428
C02F5.8	tsp-1	508.936	1257.24	2.47033	1.30471	4.21704e-17	1.75269e-14	2.47033
F35F10.13	F35F10.13	95.7641	236.942	2.47423	1.30698	1.0422e-10	1.37949e-08	2.47423
ZK632.8	arl-5	356.517	884.728	2.48159	1.31126	3.10434e-16	1.05756e-13	2.48159
C02F5.11	tsp-2	455.242	1135.3	2.49384	1.31837	4.6223e-16	1.50088e-13	2.49384
ZC513.8	col-43	102694	256795	2.50059	1.32227	2.6176e-17	1.13326e-14	2.50059
W01C9.2	W01C9.2	3490.17	8742.29	2.50483	1.32471	1.16356e-18	5.8486e-16	2.50483
F26D2.12	clec-234	83.6501	210.287	2.51388	1.32992	4.2378e-12	8.07942e-10	2.51388
T21D9.1	col-164	8243.25	20724.2	2.51407	1.33003	4.50973e-19	2.67762e-16	2.51407
Y47H10A.3	Y47H10A.3	179.757	453.376	2.52216	1.33466	3.05695e-10	3.6934e-08	2.52216
ZC412.10	ZC412.10	180.878	457.056	2.52687	1.33735	1.26319e-08	9.58039e-07	2.52687
K05C4.11	sol-2	371.381	939.608	2.53004	1.33916	1.83158e-16	6.4512e-14	2.53004
Y43C5A.3	Y43C5A.3	1431.08	3639.86	2.54344	1.34678	7.66938e-06	0.000261703	2.54344
C26C6.4	C26C6.4	72.8025	185.562	2.54885	1.34985	3.56254e-06	0.000137353	2.54885
D2023.7	col-158	102802	262459	2.55304	1.35222	1.79499e-19	1.13036e-16	2.55304
JC8.12	bus-12	1351.87	3467.1	2.56466	1.35877	1.18205e-18	5.8486e-16	2.56466
F11D11.3	F11D11.3	386.677	992.26	2.56612	1.35959	0.000183214	0.00385361	2.56612
T05E11.8	T05E11.8	890.785	2288.49	2.56907	1.36125	1.14205e-18	5.8486e-16	2.56907
F46G11.6	F46G11.6	577.657	1487.49	2.57504	1.3646	0.000310387	0.00606217	2.57504
F53G12.7	col-45	13510.7	34896.7	2.5829	1.36899	9.15501e-19	4.87821e-16	2.5829
T07C12.8	mam-5	95.3038	246.7	2.58856	1.37215	9.16652e-13	1.98427e-10	2.58856
ZK1290.10	ZK1290.10	288.679	748.261	2.59201	1.37407	1.90441e-06	7.99506e-05	2.59201
T23F1.5	T23F1.5	3367.43	8815.62	2.61791	1.38842	2.79395e-06	0.000111681	2.61791
T20G5.12	T20G5.12	266.569	705.596	2.64696	1.40433	1.24817e-17	5.63876e-15	2.64696
Y50E8A.3	oig-3	405.116	1080.51	2.66717	1.41531	5.46583e-19	3.06988e-16	2.66717
C31B8.12	C31B8.12	79.9048	213.878	2.67666	1.42043	1.34687e-13	3.45546e-11	2.67666
F26G1.9	F26G1.9	501.911	1348.44	2.68661	1.42578	7.42718e-09	5.95924e-07	2.68661
ZK285.2	ZK285.2	708.267	1912.32	2.7	1.43296	3.55872e-20	2.73902e-17	2.7
F36F2.5	tax-2	124.8	338.394	2.71149	1.43908	1.08472e-16	4.09846e-14	2.71149
D2024.8	col-114	8867.68	24067.8	2.7141	1.44047	2.00653e-21	1.73741e-18	2.7141
F57B1.5	F57B1.5	88.7376	241.584	2.72245	1.44491	0.000131784	0.00293349	2.72245
C06G4.5	npr-17	130.267	354.844	2.72398	1.44571	2.49698e-07	1.34082e-05	2.72398
W03D2.9	W03D2.9	422.193	1155.76	2.73751	1.45286	1.11605e-19	7.24771e-17	2.73751
F48F7.3	F48F7.3	177.315	485.438	2.73772	1.45297	3.63715e-05	0.00101591	2.73772
F17B5.4	F17B5.4	652.122	1804.49	2.76711	1.46838	4.94608e-21	4.11138e-18	2.76711
F32G8.2	F32G8.2	524.529	1470.34	2.80317	1.48706	9.39014e-06	0.00031385	2.80317
C13A2.7	C13A2.7	275.049	773.93	2.81379	1.49252	7.2596e-20	5.02873e-17	2.81379
H06A10.1	H06A10.1	867.449	2451.86	2.82651	1.49902	0.000555099	0.00970652	2.82651
ZK185.4	ZK185.4	392.454	1120.2	2.85434	1.51316	7.14915e-09	5.7808e-07	2.85434
F46F3.3	F46F3.3	360.408	1059.1	2.93861	1.55514	1.66748e-21	1.5066e-18	2.93861
K09D9.9	K09D9.9	235.358	696.55	2.95953	1.56537	3.69336e-20	2.74113e-17	2.95953
C35A5.11	C35A5.11	3690.93	11048.2	2.99335	1.58176	2.93147e-25	5.53808e-22	2.99335
T28A11.19	T28A11.19	119.775	361.836	3.02096	1.59501	2.54209e-19	1.55374e-16	3.02096
C14F5.2	zig-3	138.167	419.45	3.03582	1.60208	5.45255e-20	3.90722e-17	3.03582
Y18H1A.14	Y18H1A.14	56.1167	170.396	3.03646	1.60239	3.02429e-06	0.000119256	3.03646
C49G7.7	C49G7.7	264.254	806.895	3.05348	1.61045	3.76857e-22	3.91573e-19	3.05348
F32D8.2	F32D8.2	337.406	1044.52	3.09575	1.63029	4.92679e-06	0.000180571	3.09575
M142.2	cut-6	2535.6	7852.11	3.09675	1.63075	5.26341e-10	5.84914e-08	3.09675
Y67A10A.1	oac-56	605.345	1903.55	3.14457	1.65286	2.36391e-08	1.68812e-06	3.14457
C05C8.8	C05C8.8	265.098	841.17	3.17305	1.66587	4.65149e-19	2.68507e-16	3.17305
K08D9.2	K08D9.2	619.162	1971.14	3.18355	1.67064	3.52288e-12	6.77861e-10	3.18355
F10C2.7	F10C2.7	284.659	911.288	3.20133	1.67867	1.23246e-05	0.000394634	3.20133
F12A10.1	F12A10.1	261.942	846.233	3.23061	1.69181	1.16639e-23	1.73134e-20	3.23061
ZC443.5	ugt-18	108.178	351.266	3.24712	1.69916	8.64092e-20	5.79248e-17	3.24712
R03H4.5	oac-41	703.202	2349.88	3.34169	1.74058	8.62744e-11	1.1642e-08	3.34169
F07G11.4	F07G11.4	673.965	2259.29	3.35224	1.74512	0.00055682	0.0097156	3.35224
K08D9.6	K08D9.6	1073.39	3629.72	3.38157	1.75769	9.15338e-07	4.19904e-05	3.38157
T20G5.13	T20G5.13	110.449	374.195	3.38794	1.76041	1.95736e-22	2.25978e-19	3.38794
Y116A8C.43	Y116A8C.43	50.2181	170.503	3.39526	1.76352	1.4225e-13	3.56156e-11	3.39526
C43F9.4	C43F9.4	244.877	839.664	3.42892	1.77776	4.53371e-08	3.04903e-06	3.42892
F07G11.5	srj-32	85.1659	293.125	3.44182	1.78317	4.12084e-10	4.7575e-08	3.44182
R07E3.3	cut-5	815.934	2826.41	3.46401	1.79244	3.08328e-14	8.60361e-12	3.46401
C13A2.1	C13A2.1	289.574	1004.37	3.46844	1.79429	0.000182675	0.00385361	3.46844
W09G12.8	W09G12.8	140.468	491.279	3.49744	1.8063	6.96163e-25	1.20558e-21	3.49744
F53F4.7	F53F4.7	229.853	804.058	3.49815	1.80659	4.33351e-07	2.16999e-05	3.49815
C13A2.3	C13A2.3	863.456	3021.45	3.49925	1.80705	9.07057e-09	7.14908e-07	3.49925
F39G3.6	oac-24	727.669	2555.8	3.51231	1.81242	6.08706e-06	0.00021772	3.51231
Y39D8B.3	mltn-8	48.9398	174.852	3.57279	1.83705	7.67435e-16	2.41637e-13	3.57279
C13A2.4	C13A2.4	790.802	2843.06	3.59516	1.84606	5.26118e-08	3.43813e-06	3.59516
T26H5.8	T26H5.8	129.56	470.429	3.63098	1.86036	1.16599e-25	2.42305e-22	3.63098
T23F6.5	T23F6.5	315.19	1159.15	3.67764	1.87878	4.83666e-05	0.00128202	3.67764
Y1H11.2	gst-35	224.948	849.937	3.77837	1.91776	1.08607e-26	2.50774e-23	3.77837
C13A2.5	C13A2.5	251.816	952.088	3.78089	1.91873	0.000122349	0.00276362	3.78089
Y39D8B.2	mltn-6	101.629	386.903	3.80702	1.92866	2.15374e-27	7.45949e-24	3.80702
C40H1.4	elo-4	3703.27	14141	3.8185	1.93301	8.84723e-17	3.60499e-14	3.8185
W08D2.6	col-123	4670.07	17847.7	3.82172	1.93422	0.000359736	0.0068271	3.82172
F31F7.2	F31F7.2	86.8382	332.499	3.82895	1.93695	3.17711e-24	5.07874e-21	3.82895
B0563.9	B0563.9	47.7784	184.137	3.85399	1.94635	4.38616e-11	6.41894e-09	3.85399
F44G3.10	F44G3.10	128.412	496.626	3.86745	1.95138	3.98942e-13	9.31507e-11	3.86745
C10G8.3	C10G8.3	37.5051	150.779	4.02023	2.00728	6.27098e-19	3.4294e-16	4.02023
F07G11.1	F07G11.1	1102.85	4507.77	4.08739	2.03118	2.1107e-18	9.96875e-16	4.08739
F07G11.3	F07G11.3	125.154	515.348	4.11771	2.04184	0.000233106	0.00478673	4.11771
Y116F11B.9	Y116F11B.9	68.1081	280.593	4.11982	2.04258	5.23051e-08	3.42887e-06	4.11982
C33G8.13	C33G8.13	872.115	3608.6	4.13776	2.04885	4.41715e-16	1.45703e-13	4.13776
C03G6.6	C03G6.6	207.876	872.009	4.19484	2.06862	1.26782e-07	7.46363e-06	4.19484
C13A2.9	C13A2.9	1139.25	4831.8	4.24122	2.08448	3.1051e-14	8.60361e-12	4.24122
T28A11.4	T28A11.4	42.5469	181.719	4.27103	2.09458	4.4103e-23	5.72816e-20	4.27103
K09E2.1	K09E2.1	1483.98	6412.01	4.32082	2.1113	1.94046e-07	1.08109e-05	4.32082
C56A3.1	grl-17	5094.35	22808.2	4.47716	2.16258	6.3239e-14	1.68483e-11	4.47716
F20D6.2	F20D6.2	409.117	1836.48	4.48888	2.16636	7.60326e-41	7.90017e-37	4.48888
W07G4.7	W07G4.7	63.7771	288.438	4.5226	2.17715	4.06892e-27	1.05695e-23	4.5226
Y97E10B.1	Y97E10B.1	142.266	652.723	4.58805	2.19788	7.01549e-37	4.85963e-33	4.58805
F20C5.7	F20C5.7	170.296	788.913	4.6326	2.21182	7.08067e-23	8.65549e-20	4.6326
C13A2.6	C13A2.6	183.047	884.86	4.83407	2.27324	1.59201e-06	6.83546e-05	4.83407
R02D3.6	grl-19	1697.78	8255	4.86224	2.28162	2.04334e-48	4.24626e-44	4.86224
W06G6.7	mltn-11	71.3408	347.006	4.86405	2.28216	7.43443e-05	0.00184361	4.86405
F53F4.4	F53F4.4	1721.88	8468.37	4.91811	2.2981	1.63937e-07	9.35926e-06	4.91811
Y39D8B.1	mltn-7	156.488	808.408	5.16593	2.36903	2.95012e-14	8.39815e-12	5.16593
