# Supplementary material for: Expression profile of Caenorhabditis elegans mutant for the Werner syndrome gene ortholog reveals the impact of vitamin C on development to increase life span
Source: BMC Genomics. 2014 Oct 27;15(1):940. doi: 10.1186/1471-2164-15-940 (PMC4221712; doi:10.1186/1471-2164-15-940)
Supplement: Supplementary file 5 — Additional file 5: Table S5: List of genes found to be differentially expressed in the vitamin C treated wild type N2 compared to untreated wild type N2 worms. The columns labeled baseMeanA and baseMeanB represent the mean number of reads (from the normalized counts of Additional file 1: Table S1) for the untreated N2 wild type and the vitamin C treated N2 wild type worms, respectively. (XLS 77 KB) [file 12864_2014_6625_MOESM5_ESM.xls]

## Sheet: Table S5
Table S5. List of genes found to be differentially expressed in the vitamin C treated wild type N2 compared to untreated wild type N2 worms
ensembl_gene_id	external_gene_id	baseMeanA	baseMeanB	fold Change	log2 Fold Change	P-value	adjusted P-value	sym fold change
Y46H3A.5	Y46H3A.5	177.11	48.8828	0.276002	-1.85725	8.77319e-13	1.69331e-10	-3.62316
Y54G2A.57	Y54G2A.57	182.807	51.7852	0.283278	-1.81971	3.73219e-16	1.69682e-13	-3.5301
T01B10.1	grd-4	832.246	237.864	0.28581	-1.80687	8.91562e-09	6.93554e-07	-3.49883
F15D3.2	clec-101	259.147	74.3822	0.287027	-1.80074	3.76109e-09	3.19287e-07	-3.48399
W09G10.1	col-72	15587.5	4746.56	0.304511	-1.71543	1.05224e-13	2.41885e-11	-3.28395
C33B4.5	C33B4.5	339.488	103.514	0.304914	-1.71353	2.36153e-09	2.08252e-07	-3.27962
T28F2.8	col-51	24372.6	7514.97	0.308337	-1.69742	7.4212e-13	1.446e-10	-3.2432
Y47D3B.3	Y47D3B.3	1794.99	577.288	0.32161	-1.63662	8.91755e-21	1.0732e-17	-3.10936
F02D10.1	col-183	24352	7875.93	0.323421	-1.62852	5.30127e-11	6.95248e-09	-3.09195
F44G3.12	fbxa-142	430.462	143.606	0.333608	-1.58377	3.84253e-06	0.000148329	-2.99753
F58F6.1	col-104	14433.7	4891.57	0.3389	-1.56107	2.52458e-27	5.16504e-23	-2.95072
Y57E12B.4	Y57E12B.4	3053.24	1035.57	0.33917	-1.55992	2.5535e-22	5.2242e-19	-2.94838
C05E7.2	C05E7.2	1068.64	374.527	0.35047	-1.51264	3.7129e-21	5.42587e-18	-2.85331
C48B4.13	C48B4.13	1800.74	631.654	0.350774	-1.51139	3.51436e-23	7.98893e-20	-2.85084
C27D9.2	C27D9.2	213.835	75.6017	0.353552	-1.50001	3.73215e-13	7.63561e-11	-2.82844
T21B4.2	col-85	30268.6	10710.9	0.35386	-1.49875	2.39793e-23	6.13525e-20	-2.82597
Y54E10BL.2	col-48	14963.8	5297.73	0.354036	-1.49803	1.35506e-25	1.38616e-21	-2.82457
W06D12.1	cutl-4	325.491	115.357	0.354409	-1.49651	1.07548e-15	4.40066e-13	-2.8216
Y38C1BA.3	col-109	11276.6	4009.55	0.355563	-1.49182	2.73073e-25	1.64989e-21	-2.81244
ZK1010.7	col-97	15397	5497.17	0.357028	-1.48589	3.22574e-25	1.64989e-21	-2.8009
C29F3.2	wrt-8	279.818	99.9653	0.357251	-1.48499	1.06064e-14	3.14489e-12	-2.79915
Y9C2UA.2	Y9C2UA.2	357.699	127.896	0.357554	-1.48377	9.88696e-15	2.97467e-12	-2.79678
C16C8.2	C16C8.2	10292.3	3698.45	0.359343	-1.47657	5.8164e-25	2.37995e-21	-2.78286
C46A5.3	col-14	21638.8	7816.05	0.361206	-1.46911	1.73582e-24	5.91885e-21	-2.76851
F45F2.1	otpl-4	1216.67	439.9	0.361561	-1.46769	8.69206e-14	2.0678e-11	-2.76578
F10B5.3	F10B5.3	1091.16	394.752	0.361774	-1.46684	1.98021e-20	2.13226e-17	-2.76416
ZK666.5	clec-59	1346.6	489.272	0.363338	-1.46062	3.70184e-20	3.7868e-17	-2.75226
Y57E12B.1	Y57E12B.1	1384.34	503.832	0.363952	-1.45818	3.01116e-21	4.73886e-18	-2.74762
K03A11.4	K03A11.4	367.662	135.744	0.36921	-1.43749	5.97712e-15	2.00469e-12	-2.70848
T06E4.9	T06E4.9	262.362	96.9216	0.369419	-1.43667	6.20035e-13	1.23158e-10	-2.70695
B0334.13	B0334.13	993.901	367.384	0.369639	-1.43581	4.13402e-19	3.253e-16	-2.70534
C04G2.2	C04G2.2	185.407	68.5663	0.369814	-1.43513	1.82519e-11	2.72566e-09	-2.70406
F09G2.3	pitr-5	2571.93	957.378	0.37224	-1.42569	6.7135e-21	8.58446e-18	-2.68644
T05H10.3	T05H10.3	50526.9	18988.4	0.375808	-1.41193	2.39904e-23	6.13525e-20	-2.66093
ZK355.3	ZK355.3	5176.9	1951.21	0.376907	-1.40772	4.96149e-22	8.45893e-19	-2.65318
Y50E8A.7	lipl-8	381.849	145.043	0.379842	-1.39653	9.19039e-15	2.84888e-12	-2.63267
H06A10.2	col-185	31473.1	11973.2	0.380425	-1.39432	4.93884e-16	2.14987e-13	-2.62864
F39G3.4	F39G3.4	686.305	261.745	0.381383	-1.39069	7.95272e-17	4.17192e-14	-2.62204
Y39G8C.4	col-87	317.131	121.384	0.382756	-1.3855	2.58205e-13	5.50272e-11	-2.61263
F29B9.9	col-111	13934.9	5334.56	0.38282	-1.38526	2.83126e-22	5.26589e-19	-2.61219
C13A2.12	C13A2.12	139776	53564.4	0.383217	-1.38377	1.66208e-17	9.71556e-15	-2.60949
B0511.5	cutl-14	802.292	308.663	0.384727	-1.37809	2.94799e-17	1.67536e-14	-2.59925
H12I19.5	oac-38	275.922	107.146	0.38832	-1.36468	4.56683e-06	0.000173024	-2.57519
Y37B11A.1	cutl-23	2103.28	817.446	0.388654	-1.36344	9.54163e-20	8.48749e-17	-2.57298
F22B5.3	cut-3	732.008	284.621	0.388822	-1.36282	1.23218e-16	6.1486e-14	-2.57187
C54D2.1	C54D2.1	222.387	86.6675	0.389714	-1.35951	3.0514e-11	4.33532e-09	-2.56598
ZK1037.10	wrt-7	5461.39	2134.43	0.390823	-1.35541	1.41649e-06	6.20558e-05	-2.5587
R03A10.5	R03A10.5	2314.6	905.125	0.391051	-1.35457	3.53595e-15	1.33967e-12	-2.55721
F13H8.5	F13H8.5	6425.82	2515.36	0.391445	-1.35312	1.57194e-20	1.78668e-17	-2.55464
Y60C6A.1	Y60C6A.1	203.902	79.9116	0.391912	-1.3514	6.11467e-11	7.86792e-09	-2.5516
W07B8.4	W07B8.4	2282.62	895.826	0.392455	-1.3494	4.42936e-19	3.35631e-16	-2.54807
K04A8.8	spp-20	4136.42	1626.08	0.393113	-1.34698	3.98925e-19	3.253e-16	-2.54379
F41C6.5	col-173	8036.75	3193.91	0.397412	-1.33129	4.5136e-20	4.19744e-17	-2.51628
C15A11.1	col-35	50426.6	20047.7	0.397562	-1.33075	5.52337e-21	7.5335e-18	-2.51533
F36A4.6	col-33	32672.6	13097.9	0.400885	-1.31874	3.97857e-20	3.87607e-17	-2.49448
C24H10.3	C24H10.3	209.952	84.2459	0.401262	-1.31738	6.09545e-11	7.86792e-09	-2.49214
T06D8.10	T06D8.10	14312.6	5760.28	0.402463	-1.31307	4.78188e-16	2.12679e-13	-2.4847
C25E10.2	cyp-33B1	259.843	105.148	0.404659	-1.30522	1.22173e-11	1.89359e-09	-2.47122
T10B9.2	cyp-13A5	1172.1	476	0.406109	-1.30006	6.45539e-17	3.47555e-14	-2.46239
C34D4.15	col-113	2702.4	1099.48	0.406852	-1.29742	1.48623e-18	1.01356e-15	-2.4579
C28D4.10	C28D4.10	2183.5	890.304	0.407742	-1.29427	6.94475e-18	4.58331e-15	-2.45253
F25H8.6	bed-3	7274.68	2971.32	0.408446	-1.29178	5.56561e-19	4.06667e-16	-2.4483
C24G6.7	grl-1	238.175	97.3151	0.408586	-1.29129	7.68738e-11	9.64884e-09	-2.44746
C08A9.3	C08A9.3	430.804	176.266	0.409155	-1.28928	9.19483e-13	1.7581e-10	-2.44406
F55F8.8	F55F8.8	285.244	116.856	0.409671	-1.28746	2.3884e-11	3.49427e-09	-2.44098
Y77E11A.12	Y77E11A.12	1946.19	797.942	0.410003	-1.28629	5.7784e-12	9.57563e-10	-2.43901
C15A11.4	C15A11.4	1420.79	584.696	0.411529	-1.28093	4.54245e-17	2.51173e-14	-2.42996
F10E9.12	F10E9.12	452.631	187.655	0.414586	-1.27026	2.80494e-13	5.91611e-11	-2.41204
B0213.15	cyp-34A9	987.148	409.828	0.415164	-1.26825	3.50412e-16	1.63739e-13	-2.40869
F38B2.6	F38B2.6	147.11	61.1749	0.415845	-1.26588	2.14642e-08	1.50906e-06	-2.40474
ZK643.8	grl-25	231174	96573	0.41775	-1.25929	3.38972e-19	2.8896e-16	-2.39377
C15F1.1	C15F1.1	799.548	335.344	0.419417	-1.25354	2.56273e-14	6.72192e-12	-2.38426
F17C8.2	col-89	18532.3	7777.51	0.419674	-1.25266	7.80588e-19	5.50692e-16	-2.3828
R03C1.1	R03C1.1	812.978	341.395	0.419931	-1.25178	2.34825e-14	6.23932e-12	-2.38134
R08E5.4	R08E5.4	200.864	84.5286	0.420826	-1.24871	9.65772e-08	5.72717e-06	-2.37628
F54B11.2	col-44	30966.9	13073.2	0.422166	-1.24412	2.02897e-13	4.46351e-11	-2.36874
C30B5.6	C30B5.6	1048.67	443.533	0.422948	-1.24145	3.23224e-15	1.24771e-12	-2.36436
T09B9.1	T09B9.1	222.664	94.2844	0.423438	-1.23978	2.5698e-07	1.39829e-05	-2.36162
F48B9.5	npax-2	277.267	117.598	0.424131	-1.23742	4.42577e-11	5.95703e-09	-2.35776
F37H8.3	F37H8.3	1134.37	481.454	0.424423	-1.23643	6.72939e-10	6.79049e-08	-2.35614
T23F4.3	T23F4.3	1001.66	425.496	0.424792	-1.23517	5.40443e-15	1.89599e-12	-2.35409
K09C8.9	K09C8.9	257.079	109.318	0.425234	-1.23367	4.27901e-10	4.60759e-08	-2.35165
C54F6.14	ftn-1	753.179	322.367	0.428008	-1.22429	2.02548e-14	5.45253e-12	-2.3364
D2092.8	D2092.8	2252.49	964.591	0.428233	-1.22353	1.20844e-11	1.8873e-09	-2.33518
K02F3.8	dos-3	285.264	122.392	0.429047	-1.22079	1.97002e-10	2.2771e-08	-2.33075
K07D8.1	mup-4	13270.3	5695.4	0.429185	-1.22033	1.1842e-17	7.12575e-15	-2.33
F47H4.10	skr-5	1415.81	608.238	0.429605	-1.21892	9.08008e-15	2.84888e-12	-2.32772
M01H9.1	trx-3	786.584	338.439	0.430265	-1.2167	9.61323e-14	2.23497e-11	-2.32415
C29A12.6	C29A12.6	170.248	73.2535	0.430275	-1.21667	2.99179e-08	2.02679e-06	-2.32409
F49E11.9	scl-1	210.406	90.7171	0.431153	-1.21373	1.67766e-08	1.19594e-06	-2.31936
F36G9.7	F36G9.7	336.827	145.693	0.432547	-1.20907	6.82831e-11	8.67705e-09	-2.31189
Y38C1AA.9	Y38C1AA.9	258.826	112.672	0.435321	-1.19985	2.18549e-09	1.94404e-07	-2.29715
M03A1.3	M03A1.3	6093.17	2657.84	0.436199	-1.19694	1.01126e-15	4.22232e-13	-2.29253
F15A2.1	col-184	362.635	158.756	0.437785	-1.1917	1.91977e-09	1.72266e-07	-2.28422
Y75B12B.11	Y75B12B.11	190.607	83.6063	0.438632	-1.18892	2.32782e-08	1.6199e-06	-2.27982
C46H11.9	phat-2	1101.34	483.862	0.439337	-1.1866	1.95672e-13	4.39918e-11	-2.27615
F40F4.8	pqn-37	468.739	205.942	0.439353	-1.18655	1.63966e-12	2.96865e-10	-2.27607
T10B9.3	cyp-13A6	1456.82	642.274	0.440875	-1.18156	6.47186e-15	2.07381e-12	-2.26822
R13H4.8	R13H4.8	445.523	196.696	0.441495	-1.17953	3.68525e-11	5.12626e-09	-2.26503
C10F3.7	C10F3.7	7647.36	3383.52	0.442442	-1.17644	2.11861e-16	1.03202e-13	-2.26018
Y34F4.6	Y34F4.6	347.393	154.051	0.443448	-1.17316	5.72585e-11	7.46148e-09	-2.25505
C03A7.14	abu-8	1680.94	746.593	0.444152	-1.17087	2.05707e-13	4.47718e-11	-2.25148
F46C8.2	col-174	14079.1	6254.98	0.444275	-1.17048	1.22662e-16	6.1486e-14	-2.25086
Y87G2A.15	grd-15	227.638	101.191	0.444525	-1.16966	1.01218e-08	7.81438e-07	-2.24959
K08F4.11	gst-3	2071.69	921.903	0.445	-1.16812	6.48731e-15	2.07381e-12	-2.24719
C02F12.5	C02F12.5	313.114	139.453	0.445375	-1.16691	1.96723e-10	2.2771e-08	-2.2453
T28C12.6	T28C12.6	463.48	206.577	0.445708	-1.16583	8.0228e-11	1.00084e-08	-2.24362
H10E21.4	H10E21.4	7926.31	3538.97	0.446484	-1.16332	2.56063e-15	1.02721e-12	-2.23972
T23F4.4	nas-27	487.769	217.893	0.446714	-1.16258	1.39448e-06	6.13541e-05	-2.23857
C24B9.9	dod-3	410.727	183.582	0.446969	-1.16175	1.89448e-10	2.21541e-08	-2.23729
ZK84.1	ZK84.1	26966.4	12057.6	0.447132	-1.16123	3.52145e-16	1.63739e-13	-2.23648
F18G5.2	pes-8	255.552	114.507	0.448076	-1.15818	1.63556e-09	1.4872e-07	-2.23176
W01A8.6	W01A8.6	1867.68	838.827	0.449126	-1.15481	4.64364e-14	1.14463e-11	-2.22654
C06E1.3	doxa-1	2803.87	1259.36	0.449151	-1.15473	9.40643e-15	2.87233e-12	-2.22642
T06E4.14	T06E4.14	984.23	442.437	0.449526	-1.15352	1.22522e-12	2.28014e-10	-2.22456
T19D2.1	T19D2.1	3983.64	1795.97	0.450837	-1.14932	3.68903e-15	1.37225e-12	-2.2181
R10H1.5	nas-23	1370.21	618.897	0.45168	-1.14663	2.69519e-14	6.97985e-12	-2.21396
T02C1.1	T02C1.1	215.352	97.3486	0.452043	-1.14547	9.87729e-06	0.000332915	-2.21218
F02D8.2	grd-12	286.945	130.532	0.454904	-1.13637	9.04435e-10	8.85351e-08	-2.19827
C35A5.2	ugt-33	269.305	122.601	0.45525	-1.13527	1.47392e-09	1.37068e-07	-2.19659
T09H2.1	cyp-34A4	595.946	271.605	0.455754	-1.13367	4.22045e-12	7.2418e-10	-2.19417
F28D1.5	thn-2	759.039	346.15	0.456037	-1.13278	6.83848e-06	0.000242897	-2.19281
B0403.5	B0403.5	2911.02	1327.67	0.456084	-1.13263	5.1763e-15	1.85793e-12	-2.19258
F46C8.8	F46C8.8	6829.56	3115.3	0.456149	-1.13242	5.71133e-15	1.94747e-12	-2.19226
F32D8.8	F32D8.8	760.264	346.979	0.456394	-1.13165	2.42212e-05	0.000711092	-2.19109
ZK355.8	ZK355.8	6912.18	3158.11	0.45689	-1.13008	4.61509e-15	1.68607e-12	-2.18871
F42A9.5	cyp-33E2	1708.34	783.211	0.458464	-1.12512	4.19068e-13	8.48882e-11	-2.1812
C04F5.7	ugt-63	861.979	395.597	0.45894	-1.12362	2.4191e-11	3.5101e-09	-2.17894
F43E2.5	msra-1	12403.4	5699.49	0.45951	-1.12183	1.95993e-14	5.34644e-12	-2.17623
C30H6.5	C30H6.5	4654.17	2141.48	0.460121	-1.11991	1.39498e-14	4.07712e-12	-2.17334
D1007.13	D1007.13	613.705	283.47	0.4619	-1.11435	3.98926e-11	5.44108e-09	-2.16497
H23N18.5	H23N18.5	15845.5	7328.6	0.462504	-1.11246	1.70124e-14	4.70348e-12	-2.16214
W03A5.3	grl-22	2212.91	1023.97	0.462725	-1.11177	4.56942e-13	9.16527e-11	-2.16111
T06E4.8	T06E4.8	195.868	90.7018	0.463076	-1.11068	2.90964e-07	1.55021e-05	-2.15947
C03A7.4	abu-15	205.021	94.9803	0.463271	-1.11007	7.48912e-08	4.629e-06	-2.15857
C18H7.3	col-102	201735	93481	0.463385	-1.10972	2.97386e-15	1.17004e-12	-2.15803
F53A9.2	F53A9.2	231.802	107.669	0.464486	-1.10629	1.41454e-08	1.02989e-06	-2.15292
T28F2.6	col-50	56445	26222.4	0.464565	-1.10605	5.46769e-15	1.89599e-12	-2.15255
C15A11.2	C15A11.2	358.914	166.966	0.465196	-1.10409	1.20234e-09	1.14413e-07	-2.14963
T13B5.3	pho-14	4906.36	2284.49	0.465619	-1.10278	7.47737e-08	4.629e-06	-2.14768
ZC443.2	ZC443.2	1384.74	645.104	0.465868	-1.10201	1.22594e-12	2.28014e-10	-2.14653
C07D10.4	nas-7	1475.52	687.527	0.465955	-1.10174	2.28235e-12	4.0604e-10	-2.14613
F13H8.3	F13H8.3	207.352	96.6449	0.46609	-1.10132	3.08461e-08	2.07592e-06	-2.14551
ZK863.2	col-37	155325	72508.8	0.466821	-1.09906	6.31978e-15	2.07381e-12	-2.14215
R13H4.3	pho-8	707.153	330.829	0.467833	-1.09594	2.39111e-11	3.49427e-09	-2.13752
Y95B8A.1	nas-30	790.512	369.878	0.467897	-1.09574	4.95635e-12	8.31163e-10	-2.13722
C10H11.4	ugt-28	786.149	367.945	0.468034	-1.09531	5.80369e-12	9.57563e-10	-2.1366
T06E4.11	pqn-63	619.788	291.658	0.470577	-1.0875	6.3363e-10	6.48172e-08	-2.12505
C02D5.1	acdh-6	1496.42	704.988	0.471117	-1.08584	7.2517e-13	1.42656e-10	-2.12261
T17H7.7	T17H7.7	9753	4596.22	0.471262	-1.0854	9.21051e-14	2.16595e-11	-2.12196
C01H6.1	col-61	384.731	181.497	0.471751	-1.0839	3.86311e-10	4.27218e-08	-2.11976
F21F3.3	F21F3.3	172.297	81.3487	0.472143	-1.08271	3.09873e-07	1.62792e-05	-2.118
T24C12.4	T24C12.4	371.571	175.465	0.472223	-1.08246	1.10375e-08	8.45754e-07	-2.11764
T06E4.10	T06E4.10	336.588	159.122	0.472749	-1.08085	7.88178e-09	6.20205e-07	-2.11529
F42A10.8	nas-28	1252.97	592.523	0.472895	-1.08041	8.32759e-12	1.34153e-09	-2.11464
T13B5.4	col-40	183034	86811.7	0.474293	-1.07615	1.46341e-14	4.15831e-12	-2.1084
H02K04.2	clec-228	1551.08	737.99	0.475792	-1.0716	1.61139e-06	6.88665e-05	-2.10176
B0222.4	tag-38	351.605	167.576	0.476602	-1.06914	7.87195e-10	7.7803e-08	-2.09819
C47E12.6	mam-2	5686.34	2714.32	0.477341	-1.06691	3.23014e-13	6.7434e-11	-2.09494
C02D4.1	jud-4	292.134	139.554	0.477706	-1.06581	2.95359e-08	2.00756e-06	-2.09334
T05G5.7	rmd-1	1731.22	827.083	0.477746	-1.06568	1.43645e-12	2.62396e-10	-2.09316
T04C12.1	T04C12.1	987.401	471.981	0.478003	-1.06491	4.55282e-12	7.69804e-10	-2.09204
T01D1.6	abu-11	1225.42	585.807	0.478045	-1.06478	5.30112e-11	6.95248e-09	-2.09185
M03E7.2	M03E7.2	178.159	85.3454	0.479042	-1.06178	1.02203e-06	4.69882e-05	-2.0875
Y42H9AR.5	Y42H9AR.5	529.342	253.673	0.479224	-1.06123	2.88664e-05	0.000816574	-2.08671
W01B6.7	col-2	230709	111223	0.48209	-1.05263	4.39557e-14	1.0967e-11	-2.0743
Y95B8A.2	Y95B8A.2	1213.54	585.766	0.48269	-1.05083	1.2055e-11	1.8873e-09	-2.07172
C56A3.2	ttr-44	8235.95	3978.66	0.483084	-1.04965	1.29098e-09	1.22002e-07	-2.07003
C05E11.4	amt-1	342.412	165.487	0.483297	-1.04902	8.63379e-06	0.000298881	-2.06912
M110.9	M110.9	314.951	152.412	0.483922	-1.04715	1.27322e-07	7.44251e-06	-2.06645
F10F2.3	lips-3	4373.72	2121.88	0.485143	-1.04352	4.2476e-12	7.2418e-10	-2.06125
C23H5.9	grl-20	93531	45511	0.486587	-1.03923	1.27173e-13	2.89093e-11	-2.05513
F35A5.3	abu-10	597.711	290.844	0.486597	-1.0392	1.15971e-09	1.11392e-07	-2.05509
Y53F4B.25	Y53F4B.25	560.521	272.884	0.486841	-1.03848	7.62157e-10	7.5694e-08	-2.05406
Y46G5A.29	Y46G5A.29	3884.66	1897.06	0.488348	-1.03402	1.9183e-12	3.44268e-10	-2.04772
F33A8.7	F33A8.7	2753.68	1347.95	0.489507	-1.0306	1.42508e-11	2.1758e-09	-2.04287
C46H11.8	phat-1	255.146	125.113	0.49036	-1.02809	2.58221e-07	1.40131e-05	-2.03932
E02A10.2	grl-23	131588	64546.7	0.490521	-1.02761	3.46856e-13	7.168e-11	-2.03865
T01B7.8	T01B7.8	224.271	110.098	0.490914	-1.02646	1.10797e-06	5.01505e-05	-2.03702
K07B1.1	try-5	306.47	150.931	0.492483	-1.02186	3.84731e-08	2.4988e-06	-2.03053
Y53F4B.28	ptr-20	1477.29	728.896	0.4934	-1.01917	2.70293e-11	3.86707e-09	-2.02675
C40H1.9	C40H1.9	161.072	79.5069	0.49361	-1.01856	1.78336e-06	7.52285e-05	-2.02589
F20B10.3	F20B10.3	534.422	264.318	0.494586	-1.01571	5.2191e-06	0.000192046	-2.02189
T25E4.1	T25E4.1	793.992	392.717	0.49461	-1.01564	3.05812e-09	2.63992e-07	-2.0218
H22K11.3	H22K11.3	169.087	83.9257	0.496346	-1.01058	2.17409e-06	9.02224e-05	-2.01472
R10D12.1	R10D12.1	1680.88	835.216	0.496893	-1.00899	3.70833e-11	5.12626e-09	-2.01251
R09B5.5	pqn-54	508.044	252.478	0.496961	-1.00879	5.76852e-07	2.84635e-05	-2.01223
F42H10.5	F42H10.5	4739.08	2359.06	0.497788	-1.0064	1.2591e-06	5.59999e-05	-2.00889
F15E6.4	F15E6.4	615.724	306.526	0.49783	-1.00628	2.59322e-09	2.27703e-07	-2.00872
W04G5.2	rab-11.2	3906.58	1947.68	0.498564	-1.00415	9.34799e-11	1.15909e-08	-2.00576
ZC204.12	ZC204.12	11653.1	5810.87	0.498655	-1.00389	1.10718e-12	2.09739e-10	-2.0054
Y65B4BL.6	Y65B4BL.6	2556.15	1276.7	0.499463	-1.00155	9.08388e-08	5.45006e-06	-2.00215
K08D12.8	K08D12.8	425.383	212.601	0.499788	-1.00061	5.13735e-06	0.000190063	-2.00085
F35F10.1	F35F10.1	92.7239	185.73	2.00304	1.00219	7.44282e-07	3.59983e-05	2.00304
F12A10.1	F12A10.1	465.666	935.142	2.00818	1.00589	2.48531e-10	2.80922e-08	2.00818
F13D11.2	hbl-1	347.52	702.289	2.02086	1.01497	5.72595e-05	0.00146801	2.02086
T06G6.6	T06G6.6	1768.7	3587.07	2.02809	1.02012	0.000130305	0.00295238	2.02809
R02D3.1	R02D3.1	835.562	1699.17	2.03357	1.02401	1.18884e-07	6.98922e-06	2.03357
Y105C5A.8	Y105C5A.8	86.1339	175.32	2.03544	1.02534	2.73045e-07	1.4662e-05	2.03544
F35B12.3	F35B12.3	141.323	287.807	2.03651	1.0261	3.96183e-06	0.000151789	2.03651
F35C11.5	F35C11.5	91.1924	185.852	2.03802	1.02717	2.71773e-07	1.46321e-05	2.03802
F25G6.1	F25G6.1	100.232	204.87	2.04396	1.03136	2.1436e-07	1.19498e-05	2.04396
T17H7.1	T17H7.1	451.632	924.965	2.04805	1.03425	1.24195e-11	1.91045e-09	2.04805
B0024.2	col-150	428.479	878.094	2.04933	1.03515	4.14932e-10	4.51548e-08	2.04933
C50F2.6	fkb-5	2384.53	4896.32	2.05337	1.03799	2.33338e-07	1.28676e-05	2.05337
F35E12.9	F35E12.9	255.061	523.831	2.05375	1.03826	5.42146e-10	5.6019e-08	2.05375
T12G3.2	T12G3.2	600.481	1233.4	2.05403	1.03846	1.52343e-11	2.30873e-09	2.05403
W07A12.7	rhy-1	125.517	258.186	2.05698	1.04053	6.90301e-09	5.58216e-07	2.05698
Y41D4B.16	hpo-6	2572.9	5296.34	2.05851	1.0416	2.73534e-12	4.82434e-10	2.05851
T14B4.7	dpy-10	2396.82	4942.11	2.06194	1.044	0.000274937	0.00539822	2.06194
Y73B6BL.24	acp-6	1130	2337.58	2.06866	1.0487	1.65465e-05	0.000513695	2.06866
R11F4.1	R11F4.1	1983.01	4114.3	2.07477	1.05295	3.78381e-08	2.48514e-06	2.07477
B0554.6	dod-20	93.0531	193.77	2.08236	1.05822	3.78664e-05	0.00102747	2.08236
C12D8.5	daf-36	223.828	466.591	2.08459	1.05977	0.000203704	0.00422676	2.08459
T21D12.2	dpy-9	2148.59	4503.99	2.09626	1.06782	0.00038736	0.00717525	2.09626
F38E11.3	cpin-1	145.422	304.902	2.09667	1.0681	1.14563e-08	8.74565e-07	2.09667
C14F11.5	hsp-43	533.081	1123.71	2.10796	1.07585	6.34702e-11	8.11586e-09	2.10796
T14B4.6	dpy-2	2270.04	4787.18	2.10885	1.07646	6.92767e-05	0.00172006	2.10885
Y41D4B.17	Y41D4B.17	168.108	354.723	2.11009	1.07731	1.79292e-09	1.61592e-07	2.11009
M03D4.4	M03D4.4	99.513	210.039	2.11067	1.0777	5.03532e-08	3.19178e-06	2.11067
T25B9.1	T25B9.1	122.253	258.556	2.11493	1.08061	4.04813e-09	3.42235e-07	2.11493
W05E7.1	grd-3	261.947	555.217	2.11958	1.08378	3.44665e-09	2.95042e-07	2.11958
F25B4.9	clec-1	2372.45	5030.92	2.12056	1.08445	4.83186e-06	0.000181053	2.12056
F27D9.6	dhs-29	499.815	1067.61	2.13602	1.09492	1.5248e-05	0.000481418	2.13602
M60.5	kqt-2	94.5208	202.063	2.13777	1.0961	1.24764e-08	9.24837e-07	2.13777
F09C8.1	F09C8.1	94.9339	203.246	2.14092	1.09823	6.12293e-09	5.03088e-07	2.14092
B0213.2	nlp-27	284.184	610.131	2.14696	1.1023	3.10026e-11	4.37436e-09	2.14696
W01B11.5	pqn-72	298.218	640.529	2.14785	1.10289	8.47985e-06	0.000295553	2.14785
F01E11.1	ugt-57	142.785	307.449	2.15324	1.10651	2.80957e-10	3.14104e-08	2.15324
T03G6.1	T03G6.1	1277.04	2750.01	2.15343	1.10663	7.97741e-07	3.80443e-05	2.15343
Y39B6A.1	Y39B6A.1	1432.03	3106.65	2.1694	1.1173	1.63783e-14	4.5902e-12	2.1694
K06A9.1	K06A9.1	358.959	778.944	2.17001	1.1177	7.84395e-05	0.00190593	2.17001
B0361.9	B0361.9	395.206	859.847	2.17569	1.12147	1.40824e-12	2.5956e-10	2.17569
F01F1.6	alh-9	1461.74	3180.52	2.17585	1.12158	2.00405e-13	4.45661e-11	2.17585
Y47H9C.10	fbxa-216	111.055	242.417	2.18286	1.12622	4.14374e-09	3.47446e-07	2.18286
C50F7.5	C50F7.5	501.821	1097.04	2.18612	1.12837	1.57606e-08	1.13139e-06	2.18612
AC3.5	AC3.5	1979.28	4364.96	2.20533	1.141	9.52379e-06	0.000324205	2.20533
H20E11.1	H20E11.1	247.919	547.314	2.20763	1.1425	3.68306e-08	2.4307e-06	2.20763
Y71G12B.6	Y71G12B.6	1807.77	4017.18	2.22218	1.15198	5.19613e-05	0.0013508	2.22218
T10H10.2	T10H10.2	620.861	1381.45	2.22506	1.15384	0.000254099	0.00507182	2.22506
R05H11.2	R05H11.2	75.3838	170.896	2.26701	1.18079	1.51311e-05	0.000478464	2.26701
ZK1290.8	wrt-10	2330.48	5284.08	2.26737	1.18102	0.000116393	0.00269072	2.26737
F23H12.9	fipr-2	82.2164	187.648	2.28237	1.19053	1.54616e-06	6.70189e-05	2.28237
Y65B4BR.2	lpr-1	291.397	666.845	2.28844	1.19437	0.00020798	0.00428989	2.28844
K03B8.8	K03B8.8	104.898	240.094	2.28883	1.19461	0.000521467	0.00901835	2.28883
M03F4.7	calu-1	6914.96	15918.9	2.30209	1.20294	0.000223555	0.00456003	2.30209
W06H12.1	ztf-6	556.452	1290.76	2.31962	1.21389	0.000234648	0.00474843	2.31962
F16H6.1	clec-42	81.2605	188.57	2.32057	1.21448	1.61554e-09	1.48216e-07	2.32057
C54D1.1	pgp-10	528.601	1237.78	2.34162	1.22751	0.000444963	0.00802617	2.34162
T04C12.11	T04C12.11	490.82	1152.6	2.34831	1.23162	2.34906e-08	1.62913e-06	2.34831
F55A11.5	bus-18	107.305	252.016	2.3486	1.2318	2.87408e-08	1.96003e-06	2.3486
K06A4.5	haao-1	230.716	547.259	2.37201	1.24611	3.80901e-06	0.000147592	2.37201
F43E2.8	hsp-4	5738.58	13744.1	2.39503	1.26004	3.27809e-11	4.59359e-09	2.39503
F40A3.2	F40A3.2	612.066	1466.64	2.39622	1.26076	0.000308908	0.00594539	2.39622
C29E4.15	C29E4.15	118.711	285.434	2.40445	1.2657	9.4441e-11	1.16396e-08	2.40445
R04B5.5	R04B5.5	241.391	586.111	2.42805	1.2798	3.99716e-14	1.0096e-11	2.42805
F23H12.5	F23H12.5	1169.69	2848.37	2.43515	1.28401	0.00053406	0.00916158	2.43515
C50F4.8	C50F4.8	197.856	485.598	2.4543	1.29531	2.43577e-13	5.24561e-11	2.4543
F22B8.6	cth-1	481.039	1180.78	2.45465	1.29552	7.13941e-08	4.45321e-06	2.45465
C01H6.5	nhr-23	657.118	1618.02	2.4623	1.30001	9.82844e-05	0.00232462	2.4623
F58H1.2	F58H1.2	526.765	1321.09	2.50794	1.3265	1.41657e-05	0.000452839	2.50794
H19M22.3	H19M22.3	959.634	2410.69	2.51209	1.32889	6.8422e-05	0.00170505	2.51209
ZC84.6	ZC84.6	62.5014	157.843	2.52544	1.33653	7.82579e-09	6.18177e-07	2.52544
F53B3.5	F53B3.5	311.225	796.526	2.55932	1.35576	2.77323e-05	0.000795757	2.55932
F01G10.3	ech-9	155.265	398.068	2.56379	1.35828	2.55735e-11	3.68457e-09	2.56379
K12G11.3	sodh-1	465.335	1196.22	2.57067	1.36215	2.82247e-05	0.000806493	2.57067
ZK669.2	ZK669.2	85.3912	220.173	2.57841	1.36648	1.36839e-09	1.28422e-07	2.57841
ZC449.2	ZC449.2	170.511	441.056	2.58668	1.3711	0.000131616	0.0029754	2.58668
F32G8.4	best-14	1142.76	2992.44	2.61862	1.38881	0.000267147	0.00527616	2.61862
Y11D7A.5	Y11D7A.5	222.779	584.822	2.62512	1.39238	2.49734e-05	0.000726786	2.62512
K11H12.4	K11H12.4	151.713	398.856	2.62902	1.39453	7.09091e-14	1.72706e-11	2.62902
T12E12.6	T12E12.6	72.7433	191.633	2.63438	1.39746	1.01747e-11	1.62628e-09	2.63438
W09C5.4	ins-33	141.352	372.659	2.63639	1.39856	0.000154522	0.00339063	2.63639
T05F1.10	dhs-4	209.377	553.184	2.64204	1.40165	0.000492926	0.00866389	2.64204
Y38H6C.16	Y38H6C.16	183.614	491.071	2.67448	1.41926	0.000419405	0.00766126	2.67448
M03A1.7	dao-2	7639.1	20565.4	2.69212	1.42874	0.000357733	0.00675171	2.69212
T15B7.5	col-141	90.2566	244.895	2.71332	1.44006	1.31923e-05	0.000426386	2.71332
F18C5.5	F18C5.5	624.987	1724.59	2.7594	1.46435	0.000156444	0.00341955	2.7594
B0024.1	col-149	1662.03	4607.17	2.77201	1.47093	1.69049e-09	1.53034e-07	2.77201
Y39E4B.5	Y39E4B.5	92.1834	256.877	2.78659	1.4785	2.12271e-06	8.8811e-05	2.78659
F08G2.5	F08G2.5	519.86	1455.41	2.79961	1.48523	4.07202e-09	3.42837e-07	2.79961
F37B1.1	gst-24	238.257	668.579	2.80613	1.48858	1.11298e-17	6.90013e-15	2.80613
F13G3.1	ztf-2	153.538	447.847	2.91685	1.54441	3.84773e-14	9.8401e-12	2.91685
Y48E1B.8	Y48E1B.8	69.6692	204.967	2.942	1.5568	1.66161e-06	7.06756e-05	2.942
T14B4.5	T14B4.5	111.106	332.828	2.99558	1.58284	0.00027426	0.00539527	2.99558
ZC443.5	ugt-18	110.936	333.373	3.0051	1.58741	1.02514e-17	6.55414e-15	3.0051
C29E6.1	let-653	763.292	2311.96	3.02893	1.59881	0.000467633	0.00836304	3.02893
B0454.5	B0454.5	86.0559	263.289	3.05951	1.6133	7.2986e-12	1.1851e-09	3.05951
K06A4.1	nas-3	48.8855	152.527	3.12008	1.64158	8.27661e-14	1.99213e-11	3.12008
K07C5.7	ttll-15	106.247	331.602	3.12105	1.64203	3.10003e-07	1.62792e-05	3.12105
H14E04.1	H14E04.1	195.244	613.186	3.14061	1.65104	2.65119e-06	0.000107195	3.14061
C44E12.1	C44E12.1	229.708	722.91	3.14708	1.65402	0.00048195	0.00855922	3.14708
C13D9.7	ncx-8	52.4707	167.566	3.19351	1.67514	1.45427e-14	4.15831e-12	3.19351
Y58A7A.2	Y58A7A.2	123.355	419.26	3.39879	1.76502	0.000498178	0.00874119	3.39879
C05D9.9	C05D9.9	74.9041	256.713	3.42723	1.77704	4.4568e-07	2.27066e-05	3.42723
C24F3.6	col-124	136.565	502.143	3.67695	1.87851	0.000340542	0.00646903	3.67695
