# Supplementary material for: Expression profile of Caenorhabditis elegans mutant for the Werner syndrome gene ortholog reveals the impact of vitamin C on development to increase life span
Source: BMC Genomics. 2014 Oct 27;15(1):940. doi: 10.1186/1471-2164-15-940 (PMC4221712; doi:10.1186/1471-2164-15-940)
Supplement: Supplementary file 6 — Additional file 6: Table S6: List of genes found to be differentially expressed in the vitamin C treated wrn-1 mutant compared to untreated wild type worms. The columns labeled baseMeanA and baseMeanB represent the mean number of reads (from the normalized counts of Additional file 1: Table S1) for the untreated N2 wild type and the vitamin C treated wrn-1(gk99) worms, respectively. (XLS 128 KB) [file 12864_2014_6625_MOESM6_ESM.xls]

## Sheet: Table S6
Table S6. List of genes found to be differentially expressed in the vitamin C treated wrn-1 mutant compared to untreated wild type worms
ensembl_gene_id	external_gene_id	baseMeanA	baseMeanB	fold Change	log2 Fold Change	P-value	adjusted P-value	sym fold change
C17G10.5	lys-8	3404.62	117.761	0.0345886	-4.85356	2.65244e-11	1.93005e-09	-28.9113
C25F9.1	srw-85	1733.25	75.0465	0.0432982	-4.52955	1.79421e-07	5.83246e-06	-23.0956
T01B10.1	grd-4	832.246	48.7077	0.0585255	-4.09479	1.99814e-26	1.10422e-23	-17.0866
F15D3.2	clec-101	259.147	18.7775	0.0724587	-3.7867	1.24078e-24	5.63785e-22	-13.801
Y54G2A.57	Y54G2A.57	182.807	17.7795	0.0972585	-3.36203	7.04333e-36	1.30923e-32	-10.2819
C33B4.5	C33B4.5	339.488	34.7516	0.102365	-3.28821	8.5159e-23	2.90208e-20	-9.76897
C25F6.3	dpyd-1	1698.28	188.427	0.110951	-3.172	9.33764e-06	0.000187551	-9.01296
F20E11.17	F20E11.17	171.604	19.3779	0.112922	-3.1466	7.27096e-05	0.00108597	-8.85566
T28F2.8	col-51	24372.6	2963.51	0.121592	-3.03988	6.77203e-30	6.29398e-27	-8.22423
W09G10.1	col-72	15587.5	2048.9	0.131445	-2.92747	1.12445e-29	9.57981e-27	-7.60773
F02D10.1	col-183	24352	3203.02	0.13153	-2.92653	1.21327e-25	6.36095e-23	-7.60282
ZK1037.10	wrt-7	5461.39	827.847	0.151582	-2.72183	2.42928e-17	4.30094e-15	-6.5971
Y46H3A.5	Y46H3A.5	177.11	29.2659	0.165241	-2.59735	2.40236e-20	6.21785e-18	-6.05176
Y47D3B.3	Y47D3B.3	1794.99	317.178	0.176701	-2.50062	2.52904e-38	8.61854e-35	-5.65927
C04G2.2	C04G2.2	185.407	33.0568	0.178293	-2.48768	1.82235e-24	8.10036e-22	-5.60875
Y57E12B.4	Y57E12B.4	3053.24	557.981	0.18275	-2.45205	2.09382e-44	4.28124e-40	-5.47194
R08E5.4	R08E5.4	200.864	38.6804	0.19257	-2.37654	1.07543e-18	2.29056e-16	-5.19291
W06D12.1	cutl-4	325.491	64.0289	0.196715	-2.34582	6.25748e-29	4.73876e-26	-5.0835
Y119D3A.1	fbxa-75	636.307	126.733	0.199169	-2.32794	0.00049754	0.00518248	-5.02087
F44G3.12	fbxa-142	430.462	86.5468	0.201056	-2.31433	5.70876e-10	3.29007e-08	-4.97375
F37H8.3	F37H8.3	1134.37	241.063	0.212507	-2.23441	1.91149e-23	7.28678e-21	-4.70572
Y50E8A.7	lipl-8	381.849	85.2754	0.223322	-2.1628	2.50562e-27	1.50684e-24	-4.47784
F32D8.8	F32D8.8	760.264	174.897	0.230047	-2.12	2.1379e-12	1.85227e-10	-4.34693
C16C8.2	C16C8.2	10292.3	2411.11	0.234264	-2.09379	5.68154e-41	5.80853e-37	-4.26868
F28D1.5	thn-2	759.039	178.598	0.235295	-2.08746	1.54307e-13	1.68723e-11	-4.24998
Y42H9AR.5	Y42H9AR.5	529.342	125.519	0.237122	-2.0763	2.68769e-13	2.7896e-11	-4.21723
F15A2.1	col-184	362.635	86.5332	0.238623	-2.06719	1.39604e-20	3.70712e-18	-4.19071
T21B4.2	col-85	30268.6	7259.85	0.239848	-2.05981	1.63928e-37	4.78834e-34	-4.16931
Y77E11A.12	Y77E11A.12	1946.19	471.697	0.24237	-2.04472	1.5644e-23	6.15141e-21	-4.12593
H06A10.2	col-185	31473.1	7663.08	0.24348	-2.03812	7.01294e-28	4.94461e-25	-4.10711
R03A10.5	R03A10.5	2314.6	564.26	0.243783	-2.03633	1.83001e-27	1.17683e-24	-4.102
Y54E10BL.2	col-48	14963.8	3671.35	0.245349	-2.02709	2.52769e-40	1.72279e-36	-4.07583
C48B4.13	C48B4.13	1800.74	444.786	0.247001	-2.01741	1.48431e-36	3.37219e-33	-4.04856
H02K04.2	clec-228	1551.08	384.126	0.247651	-2.01362	3.86772e-16	6.03689e-14	-4.03794
F58F6.1	col-104	14433.7	3627.06	0.251291	-1.99257	1.78009e-39	9.09935e-36	-3.97944
T13B5.3	pho-14	4906.36	1234.8	0.251674	-1.99037	4.03169e-18	7.70429e-16	-3.97339
T23F4.4	nas-27	487.769	122.994	0.252155	-1.98762	2.03525e-13	2.16743e-11	-3.96581
Y38C1BA.3	col-109	11276.6	2844.09	0.252212	-1.98729	1.54486e-38	6.31755e-35	-3.96492
C24H10.3	C24H10.3	209.952	52.9929	0.252404	-1.98619	1.62827e-19	3.93383e-17	-3.9619
C15A11.4	C15A11.4	1420.79	359.499	0.253028	-1.98263	2.27281e-33	3.31945e-30	-3.95213
Y60C6A.1	Y60C6A.1	203.902	52.0357	0.255199	-1.9703	3.80349e-18	7.3368e-16	-3.91851
C05E11.4	amt-1	342.412	87.5545	0.255699	-1.96748	3.28329e-13	3.33997e-11	-3.91085
C13A2.12	C13A2.12	139776	35869.2	0.25662	-1.96229	1.01932e-29	9.06173e-27	-3.89681
C23H4.4	C23H4.4	296.857	76.2774	0.25695	-1.96044	2.44508e-10	1.49684e-08	-3.8918
D2092.8	D2092.8	2252.49	585.964	0.260141	-1.94264	3.98011e-23	1.45324e-20	-3.84407
T06D8.10	T06D8.10	14312.6	3724.5	0.260226	-1.94216	7.37107e-28	5.02388e-25	-3.84281
Y57E12B.1	Y57E12B.1	1384.34	360.7	0.260558	-1.94033	2.13676e-32	2.57002e-29	-3.83792
F09G2.3	pitr-5	2571.93	675.482	0.262636	-1.92886	2.95424e-32	3.35585e-29	-3.80755
T05H10.3	T05H10.3	50526.9	13417.2	0.265545	-1.91297	3.18256e-37	8.13423e-34	-3.76584
ZK1010.7	col-97	15397	4106.63	0.266716	-1.90662	6.08806e-36	1.24483e-32	-3.74931
T07G12.5	T07G12.5	274.62	73.5013	0.267647	-1.90159	2.88579e-10	1.74573e-08	-3.73626
C35A5.2	ugt-33	269.305	72.1116	0.26777	-1.90094	2.01404e-19	4.78851e-17	-3.73455
F38B2.6	F38B2.6	147.11	39.7245	0.270033	-1.88879	1.74146e-15	2.54341e-13	-3.70325
B0213.15	cyp-34A9	987.148	268.143	0.271634	-1.88027	4.06377e-29	3.19585e-26	-3.68143
F18G5.2	pes-8	255.552	70.2555	0.274916	-1.86294	1.32041e-18	2.78334e-16	-3.63747
T02C1.1	T02C1.1	215.352	59.6617	0.277042	-1.85182	4.84927e-11	3.38406e-09	-3.60956
C46A5.3	col-14	21638.8	5997.59	0.277168	-1.85116	1.03698e-34	1.76692e-31	-3.60791
F36A4.6	col-33	32672.6	9075.9	0.277783	-1.84797	1.70378e-33	2.67978e-30	-3.59993
C54F6.14	ftn-1	753.179	209.611	0.278302	-1.84528	1.60443e-26	9.37307e-24	-3.59322
K03A11.4	K03A11.4	367.662	103.139	0.280526	-1.83379	1.68936e-21	4.73183e-19	-3.56473
F10B5.3	F10B5.3	1091.16	306.299	0.28071	-1.83285	1.87331e-27	1.17683e-24	-3.5624
F45F2.1	otpl-4	1216.67	343.493	0.282322	-1.82458	9.60522e-19	2.11181e-16	-3.54205
C39E9.3	col-131	8100.93	2293.54	0.28312	-1.82051	3.2783e-09	1.5625e-07	-3.53207
F21C10.4	F21C10.4	183.344	52.3995	0.285798	-1.80693	3.57978e-11	2.55929e-09	-3.49898
F48B9.5	npax-2	277.267	79.4023	0.286375	-1.80402	1.77034e-18	3.58397e-16	-3.49193
F29B9.9	col-111	13934.9	4003.41	0.287294	-1.7994	4.14799e-33	5.65426e-30	-3.48076
Y9C2UA.2	Y9C2UA.2	357.699	103.913	0.290504	-1.78337	1.47685e-18	3.01972e-16	-3.4423
C15A11.1	col-35	50426.6	14669.5	0.290908	-1.78137	2.05203e-32	2.57002e-29	-3.43752
ZK643.8	grl-25	231174	67250.7	0.290909	-1.78136	6.35268e-32	6.83649e-29	-3.4375
F10E9.12	F10E9.12	452.631	132.31	0.292312	-1.77442	7.78904e-22	2.3421e-19	-3.421
T27E7.6	T27E7.6	627.936	184.253	0.293427	-1.76893	0.00113564	0.00995733	-3.40801
F54B11.2	col-44	30966.9	9131.75	0.294888	-1.76176	2.49226e-22	7.96239e-20	-3.39112
Y37B11A.1	cutl-23	2103.28	621.071	0.295287	-1.75981	2.23464e-28	1.63185e-25	-3.38653
C25E10.2	cyp-33B1	259.843	76.7421	0.295341	-1.75955	2.38827e-17	4.28358e-15	-3.38592
ZK355.3	ZK355.3	5176.9	1529.47	0.295442	-1.75905	3.07198e-31	3.14064e-28	-3.38476
C29F3.2	wrt-8	279.818	82.8113	0.295947	-1.75659	2.42031e-18	4.85177e-16	-3.37899
C34D4.15	col-113	2702.4	801.318	0.29652	-1.7538	2.06323e-29	1.68747e-26	-3.37245
ZC196.6	ZC196.6	960.575	285.508	0.297226	-1.75037	6.36792e-15	8.45487e-13	-3.36444
T09B9.1	T09B9.1	222.664	66.4022	0.298217	-1.74557	5.39169e-11	3.71191e-09	-3.35326
F17C8.2	col-89	18532.3	5532.33	0.298524	-1.74408	3.26791e-31	3.18186e-28	-3.34981
T23F4.3	T23F4.3	1001.66	300.622	0.300125	-1.73636	3.29445e-25	1.60385e-22	-3.33195
Y48G8AL.11	haf-6	514.841	154.937	0.300942	-1.73244	2.53724e-06	6.06771e-05	-3.3229
C54D10.8	C54D10.8	681.939	207.604	0.304432	-1.71581	0.000221363	0.0027103	-3.2848
H12I19.5	oac-38	275.922	84.1518	0.304984	-1.71319	2.39207e-08	9.40954e-07	-3.27886
F22B5.3	cut-3	732.008	223.791	0.305722	-1.70971	1.92442e-23	7.28678e-21	-3.27095
C56A3.2	ttr-44	8235.95	2522.72	0.306306	-1.70695	1.03121e-19	2.60311e-17	-3.26471
T10B9.2	cyp-13A5	1172.1	360.821	0.307842	-1.69974	2.77631e-25	1.38456e-22	-3.24842
Y18D10A.23	Y18D10A.23	558.267	175.96	0.315189	-1.66571	2.11633e-11	1.5909e-09	-3.1727
B0511.5	cutl-14	802.292	254.028	0.316627	-1.65914	6.53729e-23	2.26556e-20	-3.15829
ZK105.5	ZK105.5	177.289	56.2414	0.317231	-1.65639	0.000311026	0.00358082	-3.15228
F32H2.8	F32H2.8	493.454	156.654	0.317465	-1.65533	2.99381e-14	3.51807e-12	-3.14996
Y39G8C.4	col-87	317.131	100.789	0.317815	-1.65374	1.84886e-17	3.37532e-15	-3.14648
F42A9.5	cyp-33E2	1708.34	544.399	0.318672	-1.64986	8.91202e-23	2.98728e-20	-3.13802
F13H8.5	F13H8.5	6425.82	2054.26	0.319689	-1.64526	1.71724e-26	9.75347e-24	-3.12804
F46C8.2	col-174	14079.1	4522.61	0.321229	-1.63833	1.89932e-27	1.17683e-24	-3.11304
H02F09.3	H02F09.3	5905.65	1900.7	0.321843	-1.63557	3.22028e-11	2.31849e-09	-3.1071
B0284.1	B0284.1	3780.44	1218.88	0.322418	-1.633	1.81011e-09	9.27602e-08	-3.10156
ZK666.5	clec-59	1346.6	436.214	0.323936	-1.62622	8.24242e-24	3.5111e-21	-3.08703
C34C6.3	C34C6.3	2802.16	909.482	0.324565	-1.62342	3.14036e-09	1.51084e-07	-3.08105
F15E6.3	F15E6.3	150.183	49.0299	0.326467	-1.61499	8.04343e-08	2.83559e-06	-3.0631
F36A4.10	col-34	13846.6	4522.27	0.326597	-1.61442	1.12651e-12	1.03756e-10	-3.06188
C05E7.2	C05E7.2	1068.64	350.368	0.327863	-1.60883	5.85334e-23	2.0635e-20	-3.05005
F40F4.8	pqn-37	468.739	154.19	0.328946	-1.60408	6.5592e-19	1.45778e-16	-3.04001
Y65B4BL.6	Y65B4BL.6	2556.15	841.341	0.329144	-1.60321	3.16584e-15	4.37378e-13	-3.03819
R10H1.5	nas-23	1370.21	452.303	0.330097	-1.59904	2.42718e-23	9.02337e-21	-3.02941
T28F2.6	col-50	56445	18740.9	0.33202	-1.59066	2.00744e-25	1.02615e-22	-3.01187
F25H8.6	bed-3	7274.68	2422.28	0.332974	-1.58652	4.34095e-25	2.06417e-22	-3.00323
F42H10.5	F42H10.5	4739.08	1582.56	0.333938	-1.58235	5.10829e-12	4.19475e-10	-2.99457
Y46G5A.36	Y46G5A.36	320.75	107.478	0.335083	-1.57741	0.000454816	0.00481098	-2.98433
F41C6.5	col-173	8036.75	2697.86	0.33569	-1.5748	7.47558e-26	4.02245e-23	-2.97894
C36B7.5	C36B7.5	1150.72	388.371	0.337503	-1.56703	2.24761e-10	1.38842e-08	-2.96294
K07D8.1	mup-4	13270.3	4493.08	0.338583	-1.56242	6.49321e-24	2.82482e-21	-2.95349
C28D4.10	C28D4.10	2183.5	740.816	0.339279	-1.55945	1.23685e-23	5.05799e-21	-2.94742
F53A9.2	F53A9.2	231.802	78.8328	0.340087	-1.55603	3.73221e-14	4.33594e-12	-2.94043
F46H5.6	grd-7	8970.05	3056.26	0.340718	-1.55335	5.48155e-14	6.19233e-12	-2.93498
C30B5.6	C30B5.6	1048.67	358.421	0.341786	-1.54883	4.22668e-21	1.13714e-18	-2.92581
C10F3.7	C10F3.7	7647.36	2619.18	0.342494	-1.54585	5.14592e-25	2.39133e-22	-2.91976
F39G3.4	F39G3.4	686.305	236.765	0.344985	-1.5354	2.05469e-19	4.82899e-17	-2.89868
W07B8.4	W07B8.4	2282.62	791.657	0.346819	-1.52774	5.35808e-23	1.92205e-20	-2.88335
Y113G7A.15	Y113G7A.15	294.772	103.793	0.352112	-1.50589	2.37149e-07	7.49457e-06	-2.84001
T09H2.1	cyp-34A4	595.946	209.934	0.35227	-1.50525	6.95994e-18	1.3056e-15	-2.83873
Y34F4.6	Y34F4.6	347.393	123.424	0.355287	-1.49295	7.43075e-16	1.13386e-13	-2.81463
ZK84.1	ZK84.1	26966.4	9590.58	0.355649	-1.49147	5.73904e-22	1.77797e-19	-2.81176
C54D10.7	dct-3	4867.05	1732.91	0.356049	-1.48985	2.60188e-09	1.28194e-07	-2.8086
T19D2.1	T19D2.1	3983.64	1418.76	0.356147	-1.48945	1.32946e-21	3.82866e-19	-2.80783
B0334.13	B0334.13	993.901	354.027	0.356199	-1.48924	2.23242e-20	5.85208e-18	-2.80742
K02F3.8	dos-3	285.264	101.736	0.356638	-1.48747	1.24274e-13	1.36615e-11	-2.80397
F36G9.7	F36G9.7	336.827	121.592	0.360994	-1.46995	1.25898e-14	1.55074e-12	-2.77013
C17G10.6	C17G10.6	470.668	169.945	0.361072	-1.46964	6.75181e-16	1.038e-13	-2.76953
C18H7.3	col-102	201735	72856.9	0.361152	-1.46932	4.67248e-22	1.46982e-19	-2.76892
Y38E10A.7	lips-15	3828.49	1385.58	0.361914	-1.46628	8.38036e-20	2.14192e-17	-2.76309
B0222.4	tag-38	351.605	127.31	0.362081	-1.46561	7.77809e-15	1.01948e-12	-2.76181
T13B5.4	col-40	183034	66349.2	0.362497	-1.46396	1.16275e-22	3.83464e-20	-2.75864
C30F8.3	C30F8.3	460.088	167.454	0.363961	-1.45814	5.2435e-10	3.04585e-08	-2.74755
F02D8.5	F02D8.5	323.81	118.492	0.365932	-1.45035	1.23543e-14	1.53096e-12	-2.73274
F53H4.3	F53H4.3	709.572	259.934	0.366326	-1.4488	6.40223e-17	1.09089e-14	-2.72981
C30H6.5	C30H6.5	4654.17	1707.42	0.366859	-1.4467	2.86609e-21	7.91932e-19	-2.72584
W01B6.7	col-2	230709	84761	0.367393	-1.4446	1.46535e-22	4.75587e-20	-2.72188
B0403.5	B0403.5	2911.02	1071.41	0.368054	-1.44201	4.07049e-21	1.10972e-18	-2.71699
F02D8.2	grd-12	286.945	106.022	0.369485	-1.43641	1.99726e-13	2.13812e-11	-2.70647
F55F8.8	F55F8.8	285.244	105.524	0.369944	-1.43462	2.57563e-13	2.68693e-11	-2.70311
F47H4.10	skr-5	1415.81	523.976	0.37009	-1.43405	2.22127e-19	5.16117e-17	-2.70205
ZC204.12	ZC204.12	11653.1	4321.76	0.370868	-1.43102	1.06759e-21	3.11842e-19	-2.69638
C23H5.9	grl-20	93531	34710.5	0.371112	-1.43007	9.68628e-22	2.87037e-19	-2.6946
F21C10.11	F21C10.11	765.383	284.572	0.371803	-1.42739	4.24222e-13	4.23125e-11	-2.6896
T07A5.3	vglu-3	542.383	202.057	0.372537	-1.42455	1.28863e-12	1.17627e-10	-2.6843
F23D12.11	F23D12.11	653.507	245.732	0.37602	-1.41112	8.86386e-08	3.09811e-06	-2.65943
K06A4.4	swt-5	462.516	174.008	0.376221	-1.41035	1.62765e-15	2.39428e-13	-2.65801
ZK863.2	col-37	155325	58580.3	0.377147	-1.4068	1.6486e-21	4.68181e-19	-2.65148
T24C2.1	ram-5	406.539	153.585	0.377787	-1.40435	5.98042e-09	2.64107e-07	-2.64699
C11E4.1	gpx-5	3597.49	1359.31	0.377849	-1.40412	9.59555e-14	1.06631e-11	-2.64656
C08A9.3	C08A9.3	430.804	163.134	0.378673	-1.40098	2.21485e-14	2.64836e-12	-2.6408
T04C12.1	T04C12.1	987.401	374.387	0.379164	-1.39911	1.05183e-17	1.93754e-15	-2.63738
F46C8.5	ceh-14	149.285	56.6554	0.379511	-1.39779	0.000719368	0.00693163	-2.63497
K08F4.11	gst-3	2071.69	787.433	0.380092	-1.39558	2.28653e-19	5.25312e-17	-2.63094
B0403.2	ubc-17	228.495	86.9953	0.380732	-1.39315	1.14839e-08	4.8216e-07	-2.62652
T10B9.3	cyp-13A6	1456.82	555.391	0.381236	-1.39124	1.37831e-18	2.87575e-16	-2.62305
C32C4.2	aqp-6	502.627	191.842	0.381679	-1.38957	1.26338e-15	1.88558e-13	-2.62
F27B3.2	acr-21	161.451	61.8267	0.382945	-1.38479	0.000447621	0.00475455	-2.61134
C17C3.3	C17C3.3	450.661	173.247	0.384428	-1.37922	3.30204e-14	3.8581e-12	-2.60127
F46C8.8	F46C8.8	6829.56	2634.2	0.385706	-1.37443	1.0807e-19	2.69476e-17	-2.59265
T26C5.4	T26C5.4	275.236	106.421	0.386654	-1.37088	9.38918e-07	2.53805e-05	-2.58629
C02D5.1	acdh-6	1496.42	579.141	0.387018	-1.36953	3.57668e-18	6.96498e-16	-2.58386
C02F12.5	C02F12.5	313.114	121.367	0.387613	-1.36731	1.44246e-12	1.2936e-10	-2.57989
C47G2.1	cut-1	226419	88138.9	0.389274	-1.36114	1.591e-19	3.91943e-17	-2.56888
Y40C5A.3	Y40C5A.3	42542.5	16568.5	0.389457	-1.36046	8.99302e-07	2.45829e-05	-2.56768
F20A1.10	F20A1.10	2125.97	830.622	0.390702	-1.35586	1.06737e-16	1.77435e-14	-2.55949
R13D7.11	cnc-9	5144.73	2014.58	0.391582	-1.35261	2.99415e-18	5.88667e-16	-2.55374
C30H6.1	clec-199	276.048	108.111	0.391641	-1.3524	0.000734169	0.00705762	-2.55336
K04A8.8	spp-20	4136.42	1631.82	0.3945	-1.3419	3.494e-19	7.93799e-17	-2.53485
E02A10.2	grl-23	131588	51980.2	0.395022	-1.34	1.63533e-19	3.93383e-17	-2.5315
Y43F8B.15	Y43F8B.15	357.48	142.05	0.397365	-1.33146	1.41891e-06	3.67246e-05	-2.51658
Y59H11AR.4	Y59H11AR.4	572.595	227.67	0.397611	-1.33057	2.43803e-06	5.87167e-05	-2.51502
F46B6.8	lipl-2	676.394	269.857	0.398964	-1.32567	2.20093e-15	3.16918e-13	-2.50649
Y69H2.10	Y69H2.10	446.229	178.587	0.400213	-1.32116	2.34487e-06	5.69425e-05	-2.49867
K04C2.5	K04C2.5	330.159	132.161	0.400294	-1.32087	4.56301e-13	4.52912e-11	-2.49817
C06E1.3	doxa-1	2803.87	1123.92	0.400846	-1.31888	2.25731e-17	4.08453e-15	-2.49473
ZK20.1	ghi-1	827.1	331.588	0.400904	-1.31867	2.75977e-15	3.89166e-13	-2.49436
C54F6.13	nhx-3	3121.65	1251.57	0.400933	-1.31857	9.8928e-11	6.58886e-09	-2.49418
T11B7.2	T11B7.2	1049.67	420.863	0.400948	-1.31851	1.39059e-16	2.27467e-14	-2.49409
K08F8.7	K08F8.7	250.736	100.614	0.401275	-1.31734	6.84278e-10	3.86503e-08	-2.49205
C38D9.2	C38D9.2	1715.04	691.168	0.403003	-1.31114	5.76383e-08	2.09703e-06	-2.48137
F08G12.5	F08G12.5	191.769	77.552	0.404404	-1.30613	3.26749e-10	1.96501e-08	-2.47277
F15H10.10	F15H10.10	1147.32	464.394	0.404765	-1.30484	1.88833e-11	1.42475e-09	-2.47057
C46E1.2	gcy-36	163.101	66.2735	0.406335	-1.29926	2.38019e-05	0.000418827	-2.46102
K09C8.9	K09C8.9	257.079	104.474	0.406389	-1.29907	2.726e-11	1.97229e-09	-2.46069
F45H7.4	prk-2	1290.61	524.801	0.406631	-1.29821	5.38385e-16	8.33967e-14	-2.45923
C27D9.2	C27D9.2	213.835	87.4047	0.408748	-1.29072	1.46584e-10	9.45488e-09	-2.44649
C24G6.7	grl-1	238.175	97.4246	0.409046	-1.28967	5.31619e-11	3.6723e-09	-2.44471
K11G9.4	egl-46	183.679	75.1733	0.409265	-1.28889	3.44698e-06	7.87491e-05	-2.44341
C09E8.2	lips-7	2472.72	1012.29	0.409382	-1.28848	5.139e-17	8.83001e-15	-2.44271
F26G1.9	F26G1.9	3285.07	1348.44	0.410475	-1.28463	7.34081e-08	2.60586e-06	-2.4362
F23B2.10	F23B2.10	1297.95	533.77	0.41124	-1.28195	6.04317e-07	1.7306e-05	-2.43167
Y32G9A.6	nphp-2	153.965	63.4135	0.411869	-1.27974	2.34647e-08	9.26678e-07	-2.42795
R09A1.5	R09A1.5	359.634	148.15	0.411948	-1.27947	1.80024e-10	1.14882e-08	-2.42749
C55B6.1	C55B6.1	929.788	383.025	0.411948	-1.27946	1.18084e-14	1.47223e-12	-2.42749
F22B7.9	F22B7.9	2441.19	1006.16	0.412159	-1.27873	2.87689e-06	6.80044e-05	-2.42625
R03H10.1	R03H10.1	648.056	268.08	0.413668	-1.27345	7.0506e-12	5.6314e-10	-2.41739
M195.3	amt-3	366.757	152.504	0.415817	-1.26598	1.06988e-06	2.84841e-05	-2.40491
ZK355.8	ZK355.8	6912.18	2874.67	0.415884	-1.26575	8.48e-18	1.57628e-15	-2.40451
ZK154.3	mec-7	3045.1	1269.39	0.416864	-1.26235	0.00052159	0.00537548	-2.39886
E01H11.3	flp-20	419.356	175.021	0.417357	-1.26064	5.82544e-06	0.000124076	-2.39603
W07A12.4	W07A12.4	3447.98	1441.64	0.418113	-1.25803	1.88955e-16	3.0184e-14	-2.3917
T19A5.3	T19A5.3	7154.8	2995.89	0.418725	-1.25593	2.82788e-16	4.44781e-14	-2.3882
F21F3.3	F21F3.3	172.297	72.2321	0.419231	-1.25418	3.58678e-09	1.7016e-07	-2.38532
C23H5.1	prmt-6	514.714	216.017	0.419684	-1.25263	6.79406e-13	6.4915e-11	-2.38275
T28C12.6	T28C12.6	463.48	194.645	0.419964	-1.25166	2.54569e-12	2.18212e-10	-2.38116
F13H8.3	F13H8.3	207.352	87.2317	0.420693	-1.24916	4.72127e-10	2.78201e-08	-2.37703
C15A11.2	C15A11.2	358.914	151.052	0.420857	-1.2486	7.60189e-12	5.9783e-10	-2.3761
ZC443.2	ZC443.2	1384.74	583.439	0.421336	-1.24696	2.87203e-15	4.02222e-13	-2.3734
K02D3.1	K02D3.1	253.877	107.114	0.421915	-1.24498	2.26446e-05	0.000403323	-2.37015
F35F10.13	F35F10.13	559.055	236.942	0.423826	-1.23846	4.30716e-11	3.04736e-09	-2.35946
T05G5.7	rmd-1	1731.22	735.023	0.424569	-1.23593	9.99096e-16	1.5021e-13	-2.35533
C08F11.5	fbxa-98	1456.86	618.937	0.424843	-1.235	6.24818e-15	8.3501e-13	-2.35381
Y71A12B.4	trp-4	362.783	154.317	0.425369	-1.23321	1.89365e-05	0.000343941	-2.3509
F34D10.5	lin-48	187.794	80.0788	0.426419	-1.22966	0.00033388	0.00378848	-2.34511
T10B10.5	snt-7	186.372	79.5302	0.426729	-1.22861	6.49136e-09	2.84216e-07	-2.34341
Y53F4B.28	ptr-20	1477.29	631.009	0.427139	-1.22722	1.37617e-14	1.67491e-12	-2.34116
H10E21.4	H10E21.4	7926.31	3387.19	0.427336	-1.22656	9.35212e-17	1.58035e-14	-2.34008
Y75B12B.11	Y75B12B.11	190.607	81.5193	0.427683	-1.22539	3.09206e-09	1.49111e-07	-2.33818
M01B2.13	M01B2.13	230.805	98.7703	0.427938	-1.22453	1.7415e-09	8.94683e-08	-2.33679
C40H1.9	C40H1.9	161.072	68.9793	0.428251	-1.22347	2.13922e-08	8.49334e-07	-2.33508
F58E2.3	F58E2.3	3194.9	1369.24	0.428572	-1.22239	3.6621e-09	1.7293e-07	-2.33333
C17H1.7	C17H1.7	5364.38	2299.69	0.428696	-1.22197	2.98563e-05	0.000507036	-2.33266
C47E12.6	mam-2	5686.34	2441.3	0.429327	-1.21985	1.62273e-15	2.39428e-13	-2.32923
C34E7.1	pqn-18	2629.17	1129.86	0.42974	-1.21846	3.83232e-05	0.000628384	-2.32699
T07C12.7	ttr-46	10391.2	4466.76	0.429861	-1.21806	1.02907e-16	1.7247e-14	-2.32633
Y105C5A.13	Y105C5A.13	743.273	319.544	0.429915	-1.21788	6.30329e-06	0.000133558	-2.32604
C01B10.5	hil-7	294.038	126.514	0.430266	-1.2167	7.8317e-07	2.1787e-05	-2.32415
R04B3.3	R04B3.3	967.32	416.346	0.430412	-1.21621	1.60721e-12	1.42262e-10	-2.32335
C34D1.1	dmd-10	1921.46	827.636	0.430732	-1.21514	5.39352e-12	4.37624e-10	-2.32163
C10H11.4	ugt-28	786.149	338.849	0.431024	-1.21416	2.84626e-13	2.9245e-11	-2.32006
C31C9.7	C31C9.7	885.656	382.602	0.431999	-1.2109	1.89319e-13	2.04815e-11	-2.31482
M01D7.5	nlp-12	934.818	403.987	0.432156	-1.21038	8.28399e-06	0.000168708	-2.31398
W01A8.6	W01A8.6	1867.68	807.555	0.432383	-1.20962	6.89315e-15	9.09317e-13	-2.31277
F19F10.4	ttr-10	428.976	186.05	0.433706	-1.20521	4.81675e-05	0.000766613	-2.30571
F55A4.10	cutl-21	313.64	136.147	0.434087	-1.20394	4.65936e-09	2.12656e-07	-2.30368
ZK1251.8	twk-9	359.211	156.084	0.434519	-1.20251	8.54976e-11	5.78864e-09	-2.3014
F11H8.4	cyk-1	4770.31	2073.49	0.434667	-1.20202	1.45518e-14	1.7606e-12	-2.30061
F34D10.6	F34D10.6	414.646	180.943	0.436379	-1.19635	3.61467e-11	2.57523e-09	-2.29158
DH11.2	DH11.2	2341.91	1022.06	0.436421	-1.19621	9.23438e-15	1.1801e-12	-2.29136
F44A6.5	F44A6.5	3083.69	1348.78	0.437391	-1.193	8.31038e-15	1.08231e-12	-2.28628
K07B1.1	try-5	306.47	134.248	0.438048	-1.19084	4.38989e-10	2.60931e-08	-2.28286
F43D9.1	F43D9.1	1545.48	677.153	0.43815	-1.1905	2.16904e-13	2.2861e-11	-2.28232
T17H7.7	T17H7.7	9753	4274.77	0.438303	-1.19	3.56457e-15	4.85898e-13	-2.28153
F53B6.9	fip-6	4409.75	1933.14	0.43838	-1.18975	2.69449e-15	3.82599e-13	-2.28113
F26D2.12	clec-234	478.37	210.287	0.43959	-1.18577	2.47199e-11	1.81816e-09	-2.27485
R03C1.1	R03C1.1	812.978	357.526	0.439773	-1.18517	7.91764e-13	7.42624e-11	-2.2739
Y46G5A.29	Y46G5A.29	3884.66	1709.54	0.440075	-1.18418	1.32383e-14	1.62086e-12	-2.27234
C27F2.2	nca-2	696.821	306.893	0.440419	-1.18305	6.02588e-05	0.000928701	-2.27057
F16F9.5	mec-10	330.815	145.774	0.440652	-1.18229	3.61892e-07	1.093e-05	-2.26937
F53B6.1	tsp-15	4713.93	2086.64	0.442655	-1.17575	8.61106e-15	1.11437e-12	-2.2591
C01H6.1	col-61	384.731	170.507	0.443186	-1.17402	2.17069e-11	1.61986e-09	-2.25639
T28B8.2	ins-18	194.872	86.6494	0.444648	-1.16926	0.000473195	0.00496529	-2.24897
R07A4.1	egl-36	280.91	124.908	0.444655	-1.16924	7.06341e-10	3.96774e-08	-2.24894
M03A1.3	M03A1.3	6093.17	2709.6	0.444694	-1.16911	5.55942e-15	7.47852e-13	-2.24874
K01D12.10	K01D12.10	3990.11	1775.31	0.444926	-1.16836	8.82975e-15	1.13548e-12	-2.24756
C04E6.6	grd-9	5962.83	2653.47	0.445002	-1.16812	2.51412e-14	2.97146e-12	-2.24718
C24H11.8	twk-39	334.713	148.953	0.445017	-1.16807	0.00015594	0.00203219	-2.24711
R10E11.5	R10E11.5	451.141	200.838	0.445178	-1.16755	0.000107264	0.00149814	-2.24629
C45G9.13	C45G9.13	461.252	205.831	0.446244	-1.1641	1.31288e-05	0.00025229	-2.24093
Y87G2A.15	grd-15	227.638	101.68	0.446676	-1.1627	1.27145e-08	5.28402e-07	-2.23876
C50F7.6	C50F7.6	882.768	394.586	0.446987	-1.16169	7.43215e-10	4.16343e-08	-2.2372
C54D2.1	C54D2.1	222.387	99.5836	0.447793	-1.15909	4.3157e-09	1.99194e-07	-2.23317
C02B4.1	adt-1	2334.02	1045.17	0.447798	-1.15908	9.00578e-13	8.37005e-11	-2.23315
C01G12.1	madf-5	2530.62	1134.55	0.448331	-1.15736	3.70082e-07	1.11117e-05	-2.2305
Y38C1AA.9	Y38C1AA.9	258.826	116.052	0.448378	-1.15721	1.02421e-08	4.3448e-07	-2.23026
R07H5.4	sdz-27	490.447	219.909	0.448384	-1.15719	2.08299e-06	5.13762e-05	-2.23023
H23N18.5	H23N18.5	15845.5	7111.47	0.448802	-1.15585	2.04634e-15	2.96749e-13	-2.22816
Y58A7A.5	Y58A7A.5	1954	877.498	0.449077	-1.15497	3.82638e-14	4.39539e-12	-2.22679
F27E5.7	F27E5.7	352.869	158.505	0.44919	-1.1546	6.36169e-06	0.000134656	-2.22623
F48C5.1	igeg-2	1361.81	612.418	0.449709	-1.15294	1.75169e-13	1.90514e-11	-2.22366
C29A12.6	C29A12.6	170.248	76.5888	0.449865	-1.15243	2.44767e-07	7.64084e-06	-2.22289
C18C4.7	C18C4.7	360.647	162.511	0.45061	-1.15005	3.73029e-06	8.40014e-05	-2.21921
M01H9.1	trx-3	786.584	355.237	0.451621	-1.14682	1.06638e-12	9.86621e-11	-2.21425
T11B7.3	col-118	4299.69	1942.88	0.451866	-1.14603	1.16152e-14	1.45703e-12	-2.21305
ZC239.22	ZC239.22	297.923	134.709	0.452161	-1.14509	2.16975e-09	1.08471e-07	-2.2116
K11H3.1	gpdh-2	19272.2	8752.24	0.454137	-1.1388	1.08612e-14	1.37085e-12	-2.20198
C15F1.1	C15F1.1	799.548	364.036	0.455302	-1.1351	2.48608e-12	2.14485e-10	-2.19635
R13H4.3	pho-8	707.153	322.067	0.455441	-1.13466	7.40844e-12	5.89418e-10	-2.19567
F55E10.6	F55E10.6	318.424	145.05	0.455524	-1.1344	1.85867e-05	0.000339209	-2.19527
F43E2.5	msra-1	12403.4	5653.43	0.455796	-1.13354	9.84854e-15	1.25076e-12	-2.19396
R144.1	klp-6	297.755	135.841	0.456218	-1.13221	0.00108961	0.00962801	-2.19194
F58E6.13	F58E6.13	4784.82	2183.08	0.456252	-1.1321	1.695e-11	1.2932e-09	-2.19177
C33A12.19	C33A12.19	538.117	245.705	0.456602	-1.13099	6.00477e-11	4.10634e-09	-2.19009
E04F6.7	dhs-7	428.323	195.6	0.456664	-1.13079	1.94098e-10	1.22423e-08	-2.18979
C31B8.4	C31B8.4	1791.07	819.062	0.457304	-1.12878	1.60677e-07	5.31175e-06	-2.18673
Y51A2D.15	Y51A2D.15	2564.52	1173.36	0.457536	-1.12804	1.09742e-11	8.49962e-10	-2.18562
Y54G2A.25	lad-2	1386.63	635.394	0.458228	-1.12586	0.000145776	0.00193049	-2.18232
Y6E2A.4	Y6E2A.4	1298.23	595.138	0.458424	-1.12525	1.63581e-12	1.4417e-10	-2.18139
K01B6.1	fozi-1	2204.63	1013.14	0.459551	-1.1217	5.75518e-13	5.63044e-11	-2.17603
F52D1.3	abu-12	9255.07	4253.59	0.459596	-1.12156	5.54342e-13	5.44934e-11	-2.17582
Y23B4A.2	Y23B4A.2	173.507	79.7957	0.459899	-1.12061	2.43152e-07	7.63705e-06	-2.17439
D1086.5	D1086.5	364.925	167.952	0.460235	-1.11956	1.34154e-09	7.16201e-08	-2.1728
T27F2.4	zip-10	1746.54	804.209	0.460459	-1.11885	1.99182e-06	4.94257e-05	-2.17174
C07D10.4	nas-7	1475.52	679.776	0.460702	-1.11809	1.3617e-12	1.22655e-10	-2.1706
ZK688.7	ZK688.7	231.195	106.614	0.461144	-1.11671	2.29439e-07	7.26213e-06	-2.16852
F17B5.6	F17B5.6	157.872	72.8747	0.461608	-1.11526	7.3346e-07	2.05439e-05	-2.16634
H32K21.1	H32K21.1	164.698	76.1829	0.462561	-1.11228	0.00112411	0.00987445	-2.16188
T13F3.6	T13F3.6	224.175	103.7	0.462586	-1.11221	3.85387e-09	1.80321e-07	-2.16176
K10D2.2	pup-2	5270.24	2438.08	0.462613	-1.11212	6.04003e-13	5.88098e-11	-2.16163
T25D10.2	zig-10	308.757	142.87	0.462726	-1.11177	3.72618e-05	0.000612947	-2.16111
T21H3.2	ptr-16	3385.32	1568.06	0.463195	-1.11031	7.56069e-13	7.12412e-11	-2.15892
C54D10.14	C54D10.14	1869.04	866.299	0.463499	-1.10936	5.30794e-05	0.0008355	-2.1575
Y95B8A.1	nas-30	790.512	367.097	0.464379	-1.10663	2.30685e-11	1.70282e-09	-2.15341
C30F12.6	nmur-4	1249.88	580.534	0.464471	-1.10634	6.83361e-12	5.47948e-10	-2.15299
Y57G11B.2	Y57G11B.2	839.919	390.169	0.464532	-1.10615	1.21041e-11	9.33933e-10	-2.1527
F18E9.2	nlp-7	343.033	159.912	0.466172	-1.10106	0.00101309	0.00912134	-2.14513
ZC8.4	lfi-1	29190.5	13613.2	0.466356	-1.10049	2.28322e-05	0.000404901	-2.14428
C38C3.4	C38C3.4	580.107	272.506	0.469752	-1.09003	2.00509e-10	1.25352e-08	-2.12878
Y52B11B.1	Y52B11B.1	2443.12	1148.56	0.470119	-1.0889	6.46905e-13	6.20998e-11	-2.12712
W08A12.4	W08A12.4	1023.51	481.245	0.470188	-1.08869	1.73949e-06	4.37483e-05	-2.12681
Y55F3BR.4	lgc-33	219.096	103.073	0.470448	-1.08789	9.68884e-08	3.35207e-06	-2.12563
Y54G2A.29	ndnf-1	815.625	384.835	0.471829	-1.08366	4.64909e-11	3.27793e-09	-2.11941
C29F9.2	C29F9.2	10666	5044.21	0.472924	-1.08032	1.12964e-13	1.24852e-11	-2.1145
R13D11.3	R13D11.3	723.137	342.131	0.47312	-1.07972	2.22419e-11	1.65375e-09	-2.11363
R01H2.4	R01H2.4	738.359	349.452	0.473282	-1.07923	4.2561e-11	3.02169e-09	-2.11291
T07E3.4	T07E3.4	3792.39	1798.76	0.474308	-1.0761	1.3133e-12	1.18818e-10	-2.10833
C29H12.6	C29H12.6	394.412	187.323	0.474942	-1.07418	1.68274e-09	8.71063e-08	-2.10552
Y26E6A.3	Y26E6A.3	283.063	134.484	0.475104	-1.07369	4.16882e-09	1.93288e-07	-2.1048
F42A10.8	nas-28	1252.97	596.002	0.475672	-1.07196	2.51257e-11	1.8348e-09	-2.10229
W02F12.8	W02F12.8	5687.23	2705.82	0.47577	-1.07166	2.76323e-13	2.85352e-11	-2.10185
F15B9.6	F15B9.6	4953.62	2358.49	0.476115	-1.07062	1.17319e-12	1.0757e-10	-2.10033
W03A5.3	grl-22	2212.91	1053.62	0.476125	-1.07059	3.16848e-12	2.65516e-10	-2.10029
Y37E11AL.6	Y37E11AL.6	168.463	80.235	0.476277	-1.07013	1.74715e-06	4.38868e-05	-2.09962
F45H11.4	mgl-2	831.461	396.086	0.476374	-1.06983	1.19309e-09	6.48805e-08	-2.09919
C27H5.7	dyf-13	70766.3	33711.3	0.476375	-1.06983	1.4029e-06	3.63563e-05	-2.09919
T01D1.3	T01D1.3	1784.55	850.95	0.476844	-1.06841	9.69401e-12	7.53663e-10	-2.09712
C02C6.2	olrn-1	584.976	278.963	0.476879	-1.0683	3.41588e-06	7.82134e-05	-2.09697
R186.5	shw-3	283.605	135.298	0.477065	-1.06774	1.42507e-08	5.87466e-07	-2.09615
T06E4.9	T06E4.9	262.362	125.297	0.477573	-1.06621	6.16251e-08	2.22809e-06	-2.09392
F17B5.1	F17B5.1	356.357	170.452	0.478319	-1.06395	4.4291e-09	2.03509e-07	-2.09065
F25C8.3	unc-80	3099.15	1484.15	0.478889	-1.06224	0.000912758	0.008422	-2.08817
Y53F4B.2	elo-9	1957.39	938.391	0.479409	-1.06067	3.51178e-12	2.93083e-10	-2.0859
T28A11.20	T28A11.20	218.925	104.955	0.479409	-1.06067	4.11727e-07	1.2272e-05	-2.0859
T01C2.1	acy-4	477.165	228.819	0.47954	-1.06028	2.9166e-09	1.41317e-07	-2.08533
C55B7.4	acdh-1	52323.3	25148.2	0.480632	-1.057	6.34645e-13	6.12103e-11	-2.0806
C15B12.5	gar-1	500.839	240.889	0.480972	-1.05598	1.71193e-09	8.83935e-08	-2.07912
C34D1.2	dmd-11	508.474	245.437	0.482694	-1.05082	2.69825e-08	1.04689e-06	-2.0717
F07A5.5	sue-1	732.3	353.647	0.482926	-1.05012	8.82155e-06	0.000177884	-2.07071
D1005.3	cebp-1	1588.29	767.202	0.483037	-1.04979	1.79085e-05	0.000328719	-2.07024
F08F1.3	F08F1.3	157.502	76.0903	0.483107	-1.04958	3.84731e-06	8.62565e-05	-2.06993
T12A7.6	T12A7.6	748.721	362.165	0.483711	-1.04778	1.83377e-10	1.16444e-08	-2.06735
C14A4.12	C14A4.12	1216.18	588.692	0.484048	-1.04678	9.85936e-09	4.20865e-07	-2.06591
K12D12.3	col-84	256789	124299	0.484054	-1.04676	6.09498e-13	5.90635e-11	-2.06589
F58F6.2	col-105	432.963	209.963	0.484944	-1.04411	4.18045e-09	1.93389e-07	-2.0621
ZK593.3	ZK593.3	1953.15	948.116	0.48543	-1.04267	7.4859e-12	5.90982e-10	-2.06003
K02E2.7	K02E2.7	295.578	143.848	0.486666	-1.039	7.21035e-07	2.02236e-05	-2.0548
T04H1.2	T04H1.2	5842.98	2850.22	0.487803	-1.03563	6.42399e-12	5.17131e-10	-2.05001
Y45F10A.5	nlp-17	1041.09	508.264	0.488204	-1.03444	0.0001382	0.00184812	-2.04832
F58G6.4	acc-1	197.48	96.4155	0.488229	-1.03437	1.50199e-07	5.00181e-06	-2.04822
R03D7.1	metr-1	25974.2	12706.8	0.489208	-1.03148	8.48732e-12	6.62367e-10	-2.04412
C05D11.4	let-756	1042.93	510.434	0.489424	-1.03084	6.92391e-08	2.46643e-06	-2.04322
C02D4.1	jud-4	292.134	143.184	0.490133	-1.02876	1.95263e-07	6.28956e-06	-2.04026
D2024.8	col-114	49029.7	24067.8	0.490881	-1.02655	1.74378e-12	1.53026e-10	-2.03715
C53D5.2	C53D5.2	339.161	166.679	0.491446	-1.0249	4.44006e-08	1.65624e-06	-2.03481
F35E12.6	F35E12.6	3693.62	1815.52	0.491527	-1.02466	0.00079703	0.00755184	-2.03447
ZC487.1	ZC487.1	301.035	147.973	0.491548	-1.02459	2.95104e-08	1.13849e-06	-2.03439
F57H12.7	mec-17	2189.79	1076.44	0.491571	-1.02453	0.000140613	0.00187671	-2.03429
C09G5.8	mks-5	176.676	86.8628	0.491651	-1.02429	0.000294527	0.00342754	-2.03396
B0213.17	nlp-34	5833.06	2870.43	0.492096	-1.02299	3.10374e-12	2.61161e-10	-2.03212
C05E4.1	srp-2	147.159	72.4461	0.492297	-1.0224	2.64997e-06	6.30778e-05	-2.03129
B0403.3	B0403.3	319.02	157.167	0.492654	-1.02135	0.000190989	0.00239933	-2.02982
F58G1.6	arrd-10	1289.51	635.352	0.492708	-1.0212	1.10253e-10	7.29559e-09	-2.0296
C08G5.4	snt-6	369.644	182.315	0.493217	-1.01971	8.48315e-08	2.97521e-06	-2.02751
W01C9.2	W01C9.2	17668.9	8742.29	0.494784	-1.01513	8.07365e-12	6.32498e-10	-2.02109
C06A1.2	C06A1.2	1273.35	630.217	0.49493	-1.01471	1.19137e-08	4.99181e-07	-2.02049
C54D10.5	C54D10.5	164.811	81.7102	0.495782	-1.01222	8.25086e-05	0.00120676	-2.01701
C07F11.2	C07F11.2	253.542	126.137	0.497499	-1.00723	3.30243e-07	1.00334e-05	-2.01005
F36H5.3	math-28	1427.3	710.358	0.497695	-1.00667	1.32366e-10	8.59205e-09	-2.00926
K09B3.1	K09B3.1	206.038	102.672	0.498319	-1.00486	1.70904e-06	4.31949e-05	-2.00675
D1007.13	D1007.13	613.705	305.945	0.498521	-1.00427	1.93691e-09	9.80298e-08	-2.00593
W09G12.9	W09G12.9	364.827	182.105	0.499153	-1.00244	4.22437e-08	1.58488e-06	-2.00339
R186.6	mpst-7	1192.01	595.156	0.49929	-1.00205	1.44635e-10	9.35869e-09	-2.00284
B0244.2	ida-1	6519.57	3259.31	0.499928	-1.00021	0.000180079	0.00229699	-2.00029
F35E12.9	F35E12.9	255.061	510.631	2.00199	1.00144	2.71508e-09	1.3313e-07	2.00199
B0399.2	oac-1	89.7278	179.732	2.00308	1.00222	0.000115401	0.00158896	2.00308
B0238.12	B0238.12	98.2363	196.903	2.00438	1.00316	6.87846e-07	1.94299e-05	2.00438
T19C9.8	T19C9.8	461.171	924.718	2.00515	1.00371	5.61175e-10	3.25052e-08	2.00515
M04G7.1	M04G7.1	157.852	316.87	2.00739	1.00532	5.09947e-05	0.000805165	2.00739
C39E9.10	C39E9.10	146.862	296.389	2.01815	1.01303	2.5667e-08	1.00347e-06	2.01815
Y55B1AR.1	lec-6	4853.05	9797.13	2.01876	1.01347	2.48447e-05	0.000434559	2.01876
M02F4.8	aqp-7	1666.72	3369.41	2.02158	1.01549	9.05281e-11	6.08891e-09	2.02158
Y38E10A.14	Y38E10A.14	406.756	823.546	2.02467	1.01769	3.43848e-06	7.86427e-05	2.02467
Y22F5A.5	lys-2	4699.86	9520.58	2.02572	1.01843	0.000825262	0.00776536	2.02572
ZK896.7	clec-186	679.644	1380.95	2.03187	1.02281	3.83662e-05	0.000628585	2.03187
T13C5.1	daf-9	167.899	342.785	2.04161	1.02971	0.00010734	0.00149814	2.04161
T15B7.4	col-142	496.611	1014.62	2.04309	1.03076	0.000168086	0.0021711	2.04309
F01D4.2	ugt-44	1903.67	3903.44	2.05049	1.03597	5.26134e-12	4.30315e-10	2.05049
C40H1.1	cpb-1	118.999	244.15	2.05169	1.03681	0.000191641	0.00240137	2.05169
F58G6.3	F58G6.3	202.435	416.027	2.05511	1.03922	0.000261932	0.0031156	2.05511
F35F10.1	F35F10.1	92.7239	190.747	2.05715	1.04065	3.5158e-07	1.065e-05	2.05715
F49D11.8	cpn-4	560.078	1152.9	2.05847	1.04157	0.000243459	0.00292432	2.05847
R07B7.5	kmo-1	139.009	286.426	2.06048	1.04298	2.23153e-08	8.84265e-07	2.06048
Y49E10.18	Y49E10.18	369	760.897	2.06205	1.04408	1.73141e-10	1.10978e-08	2.06205
F07A11.5	F07A11.5	139.171	287.322	2.06452	1.04581	1.17327e-07	3.98501e-06	2.06452
F25G6.1	F25G6.1	100.232	207.499	2.07018	1.04976	4.10952e-08	1.54462e-06	2.07018
C29F3.7	C29F3.7	519.025	1077.29	2.07561	1.05354	1.70694e-11	1.29747e-09	2.07561
Y70C5C.6	nhr-112	82.9961	172.296	2.07596	1.05378	5.00538e-07	1.44911e-05	2.07596
T19D12.1	T19D12.1	510.622	1062.73	2.08125	1.05745	1.87535e-10	1.18716e-08	2.08125
W01A11.4	lec-10	1601	3334.83	2.08297	1.05864	2.70944e-12	2.29875e-10	2.08297
M02D8.4	asns-2	1543.55	3217.48	2.08447	1.05968	6.63773e-05	0.0010046	2.08447
C28A5.2	C28A5.2	116.945	243.849	2.08516	1.06016	0.000202419	0.00250951	2.08516
C18E9.5	C18E9.5	267.592	558.989	2.08896	1.06279	1.44324e-07	4.82189e-06	2.08896
C35A11.4	C35A11.4	91.1515	190.529	2.09024	1.06367	3.23516e-05	0.000543099	2.09024
R08E5.3	R08E5.3	130.492	272.893	2.09126	1.06437	0.000241799	0.00291162	2.09126
T12G3.2	T12G3.2	600.481	1262.45	2.1024	1.07204	3.967e-12	3.28394e-10	2.1024
ZC15.8	pqn-94	165.982	349.098	2.10324	1.07261	0.000527681	0.00541642	2.10324
C09G9.6	oma-1	135.82	285.668	2.10329	1.07265	0.000867813	0.00808023	2.10329
K09D9.2	cyp-35A3	96.8234	203.688	2.10371	1.07293	4.07947e-08	1.53615e-06	2.10371
F14F7.1	col-98	3136.54	6634.26	2.11515	1.08076	7.02163e-13	6.67773e-11	2.11515
H02I12.1	cbd-1	386.229	817.679	2.11709	1.08208	1.91775e-05	0.000347161	2.11709
T07H3.6	bath-26	80.1245	169.779	2.11893	1.08334	4.32544e-07	1.27807e-05	2.11893
ZK896.4	ZK896.4	74.6957	158.414	2.12079	1.0846	0.000407543	0.00442776	2.12079
C17H12.8	C17H12.8	3743.73	7943.39	2.12179	1.08528	7.94988e-05	0.00116859	2.12179
F59A7.2	F59A7.2	130.839	277.963	2.12447	1.0871	2.02382e-06	5.00375e-05	2.12447
F52E1.1	pos-1	90.1297	191.749	2.12748	1.08914	0.000515869	0.00532726	2.12748
R90.2	ttr-27	88.1733	187.801	2.12991	1.09079	1.51652e-07	5.04199e-06	2.12991
K01D12.11	cdr-4	801.566	1707.68	2.13043	1.09114	1.99134e-12	1.74004e-10	2.13043
B0365.6	clec-41	3091.37	6592.06	2.13241	1.09248	1.39403e-06	3.6175e-05	2.13241
C50F4.8	C50F4.8	197.856	422.163	2.13368	1.09335	6.84013e-10	3.86503e-08	2.13368
B0244.8	egg-1	75.7998	162.539	2.14432	1.10052	0.000306008	0.003533	2.14432
F20D6.5	F20D6.5	96.2222	206.405	2.14509	1.10104	2.57293e-06	6.13155e-05	2.14509
ZC513.6	oma-2	79.2608	170.031	2.1452	1.10111	9.87863e-05	0.00140367	2.1452
T01D3.6	T01D3.6	1043.66	2241.39	2.14763	1.10274	7.80603e-06	0.000160412	2.14763
C45E5.1	C45E5.1	131.839	283.952	2.15379	1.10688	1.77477e-06	4.45259e-05	2.15379
M60.5	kqt-2	94.5208	203.723	2.15533	1.10791	2.64118e-08	1.0267e-06	2.15533
ZC416.6	ZC416.6	261.372	566.712	2.16822	1.11651	4.74703e-10	2.78915e-08	2.16822
R09A8.4	col-182	137.268	297.645	2.16836	1.1166	0.000287329	0.00335332	2.16836
F56B3.1	col-103	2489.97	5409.31	2.17244	1.11931	4.21563e-14	4.81548e-12	2.17244
K10D3.4	K10D3.4	1944.83	4238.2	2.17921	1.12381	9.48245e-10	5.25441e-08	2.17921
K11H12.4	K11H12.4	151.713	331.618	2.18583	1.12818	9.77283e-10	5.38612e-08	2.18583
C14C6.5	C14C6.5	1401.87	3071.65	2.19111	1.13166	0.000107148	0.00149814	2.19111
C30G12.1	C30G12.1	66.9127	146.708	2.19253	1.13259	1.08007e-05	0.000213132	2.19253
F01D5.1	F01D5.1	572.915	1258.41	2.1965	1.13521	1.38435e-05	0.000263554	2.1965
Y110A2AR.1	Y110A2AR.1	153.601	337.852	2.19954	1.1372	1.93901e-05	0.000350547	2.19954
Y80D3A.9	Y80D3A.9	79.5644	175.118	2.20096	1.13813	1.26994e-05	0.000245431	2.20096
Y41D4B.17	Y41D4B.17	168.108	370.89	2.20626	1.14161	2.18922e-10	1.35645e-08	2.20626
T16D1.2	pho-4	179.935	397.329	2.20818	1.14286	1.40776e-08	5.81506e-07	2.20818
Y105C5A.24	Y105C5A.24	118.974	262.746	2.20844	1.14303	1.84149e-09	9.36642e-08	2.20844
T22H6.5	abf-5	72.2638	159.724	2.21029	1.14424	0.000287119	0.00335332	2.21029
K11D2.2	asah-1	392.742	870.299	2.21596	1.14793	0.000102065	0.00144224	2.21596
F13G3.1	ztf-2	153.538	340.854	2.22	1.15056	6.35572e-09	2.78874e-07	2.22
F21C10.10	F21C10.10	2404.12	5343.95	2.22283	1.1524	6.27465e-05	0.000958161	2.22283
F35C11.5	F35C11.5	91.1924	202.933	2.22533	1.15402	7.57236e-09	3.2873e-07	2.22533
C47A4.2	ent-6	129.553	288.367	2.22586	1.15436	7.86606e-09	3.38605e-07	2.22586
T22F7.3	T22F7.3	129.1	287.505	2.22699	1.1551	3.54357e-05	0.000587635	2.22699
ZK829.4	gdh-1	10673	23855.3	2.2351	1.16034	1.57312e-10	1.0115e-08	2.2351
F53F8.4	F53F8.4	141.072	315.608	2.23721	1.1617	1.52265e-09	8.00349e-08	2.23721
K09H9.8	K09H9.8	121.389	272.942	2.2485	1.16896	1.28001e-09	6.9239e-08	2.2485
F32A11.7	mltn-1	149.612	337.217	2.25394	1.17245	9.92959e-05	0.00140993	2.25394
R08E5.2	cysl-3	170.999	387.11	2.26382	1.17876	4.68519e-11	3.29203e-09	2.26382
T22C8.6	T22C8.6	67.5169	152.847	2.26384	1.17877	4.57483e-08	1.69487e-06	2.26384
F37B1.1	gst-24	238.257	539.602	2.26479	1.17938	2.29692e-11	1.70164e-09	2.26479
C34F6.1	C34F6.1	665.34	1507.52	2.26579	1.18001	4.78461e-11	3.35038e-09	2.26579
Y69H2.14	Y69H2.14	3067.08	6967.74	2.27179	1.18383	2.4862e-15	3.55492e-13	2.27179
K08D8.5	K08D8.5	338.751	773.546	2.28352	1.19126	5.85104e-05	0.000908399	2.28352
C28C12.4	C28C12.4	504.867	1153.84	2.28544	1.19247	7.05132e-08	2.50745e-06	2.28544
C14C6.2	C14C6.2	253.303	578.927	2.28552	1.19252	0.000487173	0.00509526	2.28552
W07B8.5	cpr-5	1525.25	3486.19	2.28566	1.19261	1.56775e-09	8.21943e-08	2.28566
Y48G8AL.12	Y48G8AL.12	172.147	394.251	2.2902	1.19547	0.000146122	0.00193257	2.2902
F11D11.3	F11D11.3	431.647	992.26	2.29878	1.20087	0.00068935	0.00671964	2.29878
M60.2	M60.2	1955.88	4506.85	2.30425	1.2043	9.86296e-16	1.49384e-13	2.30425
F57G4.8	fbxa-192	71.527	165.174	2.30926	1.20743	0.000885082	0.00821856	2.30926
Y54G2A.6	clec-85	1039.76	2416.17	2.32379	1.21648	3.389e-05	0.000565672	2.32379
R09B5.6	hacd-1	403.299	937.8	2.32532	1.21743	7.26766e-05	0.00108597	2.32532
F09F3.6	ttr-21	98.1031	228.159	2.3257	1.21767	2.44358e-07	7.64084e-06	2.3257
T20G5.8	T20G5.8	161.064	374.948	2.32795	1.21906	6.23425e-08	2.24028e-06	2.32795
T22B11.4	T22B11.4	304.848	710.093	2.32933	1.21992	3.17171e-06	7.36954e-05	2.32933
T05E7.1	T05E7.1	155.035	361.359	2.33083	1.22084	1.17033e-09	6.38128e-08	2.33083
F35C5.7	clec-64	101.299	236.199	2.33172	1.22139	1.47544e-07	4.92143e-06	2.33172
F10C2.7	F10C2.7	389.875	911.288	2.33739	1.2249	0.000909076	0.00839182	2.33739
F42G4.5	F42G4.5	91.7968	215.018	2.34233	1.22794	5.01872e-09	2.27031e-07	2.34233
F35C5.8	clec-65	1528.99	3595.02	2.35124	1.23342	0.000156632	0.00203966	2.35124
C32H11.12	dod-24	2039.51	4814.52	2.36063	1.23917	2.04796e-05	0.000367967	2.36063
ZC373.1	cbs-1	205.884	487.797	2.36928	1.24445	5.1197e-13	5.05712e-11	2.36928
R90.4	ttr-29	78.6164	186.449	2.37162	1.24587	6.44044e-06	0.000135516	2.37162
F08F3.3	rhr-1	866.65	2057.71	2.37432	1.24752	2.45091e-13	2.56994e-11	2.37432
R04B5.5	R04B5.5	241.391	573.344	2.37516	1.24803	8.47651e-13	7.91412e-11	2.37516
F54C9.8	puf-5	87.1739	208.21	2.38844	1.25607	0.00051096	0.00528527	2.38844
Y53G8AR.7	Y53G8AR.7	109.697	263.033	2.39782	1.26172	6.99854e-11	4.76997e-09	2.39782
F15E6.2	lgc-22	3191.23	7656.85	2.39934	1.26264	0.000117722	0.00161656	2.39934
ZK6.8	ZK6.8	157.019	379.25	2.41532	1.27221	3.64599e-13	3.65439e-11	2.41532
T25B9.1	T25B9.1	122.253	295.449	2.41671	1.27304	5.87594e-12	4.74883e-10	2.41671
Y41C4A.11	Y41C4A.11	230.687	561.372	2.43348	1.28302	7.66486e-05	0.00113485	2.43348
T28H10.2	T28H10.2	84.3024	205.388	2.43632	1.28471	1.95266e-10	1.22472e-08	2.43632
F09C8.1	F09C8.1	94.9339	232.091	2.44477	1.2897	5.92704e-11	4.06679e-09	2.44477
C03G5.11	nspc-4	65.8587	162.1	2.46133	1.29944	4.12999e-05	0.000667557	2.46133
F07A11.2	F07A11.2	827.789	2038.75	2.46288	1.30035	2.44001e-17	4.30094e-15	2.46288
W07A12.7	rhy-1	125.517	309.234	2.46368	1.30082	4.57697e-12	3.7736e-10	2.46368
T17H7.1	T17H7.1	451.632	1113.54	2.46559	1.30193	1.85537e-16	2.98715e-14	2.46559
M02F4.7	clec-265	945.301	2334.42	2.4695	1.30422	2.4628e-17	4.304e-15	2.4695
Y48A6B.7	Y48A6B.7	208.818	517.521	2.47834	1.30937	3.5985e-08	1.3753e-06	2.47834
Y9C9A.8	Y9C9A.8	90.6865	225.663	2.48839	1.31521	1.80354e-10	1.14882e-08	2.48839
F13H8.7	upb-1	783.693	1953.49	2.49267	1.31769	2.72978e-11	1.97229e-09	2.49267
F41G3.10	F41G3.10	186.615	468.002	2.50785	1.32645	3.72977e-06	8.40014e-05	2.50785
C07A9.11	ncx-7	110.835	278.839	2.51581	1.33102	2.6723e-12	2.27668e-10	2.51581
F14H12.3	F14H12.3	65.9973	166.68	2.52555	1.3366	0.000146739	0.00193822	2.52555
F46G10.4	F46G10.4	88.0321	224.187	2.54665	1.3486	1.89144e-09	9.5966e-08	2.54665
F22E10.3	pgp-14	168.887	432.262	2.55947	1.35585	9.86267e-08	3.40645e-06	2.55947
T19C3.1	best-17	89.8317	231.251	2.57427	1.36417	5.38794e-12	4.37624e-10	2.57427
F01E11.1	ugt-57	142.785	368.511	2.58088	1.36787	5.64708e-14	6.34428e-12	2.58088
R06F6.7	R06F6.7	62.4382	163.054	2.61145	1.38485	6.01476e-05	0.000928179	2.61145
C05E11.7	C05E11.7	58.113	151.842	2.61287	1.38564	0.00014087	0.0018779	2.61287
ZK783.2	upp-1	344.735	914.413	2.65251	1.40736	1.00696e-05	0.000200286	2.65251
ZC84.1	ZC84.1	169.645	450.469	2.65537	1.40891	0.000232085	0.00281629	2.65537
ZC21.3	ZC21.3	169.422	452.949	2.67349	1.41872	7.69451e-09	3.32621e-07	2.67349
F35C5.9	clec-66	435.725	1168.99	2.68287	1.42378	3.39872e-05	0.000566832	2.68287
F56D2.3	F56D2.3	512.721	1378.07	2.68776	1.42641	1.37982e-05	0.000263182	2.68776
Y39B6A.1	Y39B6A.1	1432.03	3856.28	2.69288	1.42915	6.32166e-22	1.92924e-19	2.69288
B0361.9	B0361.9	395.206	1065.9	2.69708	1.4314	2.47683e-18	4.91687e-16	2.69708
F16H6.1	clec-42	81.2605	219.21	2.69763	1.43169	3.70424e-12	3.07889e-10	2.69763
R11F4.1	R11F4.1	1983.01	5368.6	2.70729	1.43685	1.60026e-12	1.42262e-10	2.70729
F08G5.5	ugt-65	159.732	433.975	2.7169	1.44196	4.14363e-07	1.23147e-05	2.7169
F01D5.5	F01D5.5	379.326	1033.6	2.72483	1.44617	2.61615e-09	1.28588e-07	2.72483
C48B4.1	C48B4.1	733.354	2005.36	2.73451	1.45128	9.24914e-08	3.22726e-06	2.73451
F32A5.5	aqp-1	178.584	489.988	2.74374	1.45615	4.47016e-06	9.81754e-05	2.74374
C49G7.3	C49G7.3	658.312	1813.38	2.75459	1.46184	5.77962e-08	2.09904e-06	2.75459
ZK896.5	ZK896.5	203.657	563.611	2.76746	1.46856	2.83526e-06	6.71755e-05	2.76746
F12B6.2	F12B6.2	94.9192	262.867	2.76937	1.46956	4.47931e-14	5.08824e-12	2.76937
C54D10.1	cdr-2	399.404	1140.41	2.85527	1.51363	3.28528e-06	7.56466e-05	2.85527
F08A8.2	F08A8.2	351.964	1010.99	2.87244	1.52228	4.63307e-08	1.71306e-06	2.87244
F21C10.8	pqn-31	198.012	577.86	2.91831	1.54513	5.87148e-09	2.60421e-07	2.91831
Y73F4A.2	Y73F4A.2	92.582	273.722	2.95654	1.56391	2.48835e-11	1.82363e-09	2.95654
C26E1.2	C26E1.2	51.6819	153.536	2.97079	1.57084	7.16865e-13	6.78599e-11	2.97079
ZC116.1	ZC116.1	66.9622	199.187	2.97462	1.57271	0.000313726	0.00360988	2.97462
F35B12.3	F35B12.3	141.323	420.424	2.97491	1.57285	9.08315e-11	6.08928e-09	2.97491
M02H5.8	M02H5.8	346.192	1031.81	2.98045	1.57553	9.33915e-07	2.53259e-05	2.98045
T12E12.6	T12E12.6	72.7433	218.129	2.99862	1.5843	2.12606e-14	2.55715e-12	2.99862
F49E11.10	scl-2	153.703	467.239	3.03989	1.60402	6.10653e-09	2.69095e-07	3.03989
ZC84.6	ZC84.6	62.5014	196.239	3.13975	1.65065	2.55063e-12	2.18212e-10	3.13975
ZC443.5	ugt-18	110.936	351.266	3.16639	1.66284	1.01082e-18	2.19874e-16	3.16639
C44E4.3	got-2.1	294.575	933.561	3.16918	1.66411	6.10305e-05	0.000937559	3.16918
R02D3.1	R02D3.1	835.562	2675.34	3.20184	1.6789	3.23801e-15	4.44346e-13	3.20184
Y105C5B.15	Y105C5B.15	163.488	524.718	3.20952	1.68236	1.18847e-07	4.02996e-06	3.20952
C30G12.2	C30G12.2	83.8544	270.926	3.23091	1.69194	3.69869e-08	1.40833e-06	3.23091
C53B7.3	C53B7.3	146.194	478.676	3.27425	1.71116	1.99731e-08	8.01225e-07	3.27425
Y11D7A.3	Y11D7A.3	274.839	900.038	3.27478	1.7114	3.15447e-09	1.51407e-07	3.27478
Y39G8B.7	Y39G8B.7	51.8123	171.466	3.30936	1.72655	3.03171e-06	7.10217e-05	3.30936
F23H12.9	fipr-2	82.2164	275.455	3.35036	1.74432	1.23981e-10	8.12515e-09	3.35036
C32H11.10	dod-21	389.234	1312.43	3.37181	1.75352	3.89508e-05	0.000636632	3.37181
F01G10.3	ech-9	155.265	530.969	3.41975	1.77389	1.84864e-16	2.98715e-14	3.41975
C52E4.1	cpr-1	1483.65	5144.54	3.46748	1.79389	2.72336e-12	2.30102e-10	3.46748
C13D9.7	ncx-8	52.4707	183.06	3.4888	1.80273	1.13866e-16	1.87759e-14	3.4888
C32H11.9	C32H11.9	359.022	1296.66	3.61165	1.85266	2.16126e-05	0.000386626	3.61165
K06A4.1	nas-3	48.8855	180.852	3.6995	1.88733	4.69707e-18	8.89269e-16	3.6995
C50F7.5	C50F7.5	501.821	1950.92	3.88769	1.95891	6.51568e-19	1.45778e-16	3.88769
F42F12.7	nspc-14	65.9076	263.696	4.001	2.00036	9.97898e-09	4.242e-07	4.001
Y46C8AL.9	clec-75	39.057	162.92	4.17134	2.06051	5.64394e-08	2.05707e-06	4.17134
F52F10.4	oac-32	51.5867	221.545	4.29462	2.10253	1.89658e-06	4.72344e-05	4.29462
T21F4.1	T21F4.1	228.631	1126.45	4.92693	2.30069	6.36995e-06	0.000134691	4.92693
C40H1.7	C40H1.7	35.4108	184.122	5.1996	2.3784	1.07093e-18	2.29056e-16	5.1996
Y38E10A.5	clec-4	163.945	892.137	5.4417	2.44406	1.81637e-09	9.28484e-08	5.4417
K12G11.3	sodh-1	465.335	2948.1	6.33543	2.66344	7.47513e-12	5.90982e-10	6.33543
Y48E1B.8	Y48E1B.8	69.6692	564.747	8.10612	3.01901	4.19432e-15	5.67955e-13	8.10612
K08C7.5	fmo-2	26.0245	287.834	11.0601	3.46729	6.91944e-07	1.94878e-05	11.0601
