# Supplementary material for: Expression profile of Caenorhabditis elegans mutant for the Werner syndrome gene ortholog reveals the impact of vitamin C on development to increase life span
Source: BMC Genomics. 2014 Oct 27;15(1):940. doi: 10.1186/1471-2164-15-940 (PMC4221712; doi:10.1186/1471-2164-15-940)
Supplement: Supplementary file 7 — Additional file 7: Table S7: Genes differentially expressed in a similar way in wrn-1 mutant worms incubated with or without vitamin C compared to the untreated wild type N2 worms. (XLS 64 KB) [file 12864_2014_6625_MOESM7_ESM.xls]

## Sheet: Table S7
Table S7. Genes differentially expressed in a similar way in wrn-1 mutant worms
incubated with or without vitamin C compared to the untreated wild type N2 worms
		N2 vs wrn-1	N2 vs wrn-1+vitamin C
ensembl_gene_id	external_gene_id	adjusted fold change	adjusted fold change
C25F9.1	srw-85	-37.2531	-23.0956
C17G10.5	lys-8	-21.9342	-28.9113
ZK1037.10	wrt-7	-11.9409	-6.5971
T01B10.1	grd-4	-10.6415	-17.0866
T28A11.20	T28A11.20	-8.79858	-2.0859
H02K04.2	clec-228	-8.32477	-4.03794
F32H2.8	F32H2.8	-7.24546	-3.14996
F02D10.1	col-183	-6.70708	-7.60282
F26G1.9	F26G1.9	-6.54511	-2.4362
W09G10.1	col-72	-6.15379	-7.60773
F17C8.2	col-89	-6.11579	-3.34981
C33B4.5	C33B4.5	-6.09353	-9.76897
F20E11.17	F20E11.17	-6.03607	-8.85566
H12I19.5	oac-38	-5.94671	-3.27886
C15A11.1	col-35	-5.94413	-3.43752
F35F10.13	F35F10.13	-5.83784	-2.35946
T28F2.8	col-51	-5.78084	-8.22423
F46C8.2	col-174	-5.7802	-3.11304
C15A11.2	C15A11.2	-5.76513	-2.3761
F58E2.3	F58E2.3	-5.72665	-2.33333
F26D2.12	clec-234	-5.7187	-2.27485
C39E9.3	col-131	-5.68093	-3.53207
F28D1.5	thn-2	-5.67954	-4.24998
H06A10.2	col-185	-5.65692	-4.10711
F36A4.6	col-33	-5.63904	-3.59993
C13A2.12	C13A2.12	-5.62067	-3.89681
B0284.1	B0284.1	-5.60689	-3.10156
F32D8.8	F32D8.8	-5.55473	-4.34693
D2024.8	col-114	-5.52903	-2.03715
F54B11.2	col-44	-5.52593	-3.39112
T05H10.3	T05H10.3	-5.50949	-3.76584
F46H5.6	grd-7	-5.47645	-2.93498
K01D12.10	K01D12.10	-5.46391	-2.24756
C23H5.9	grl-20	-5.44268	-2.6946
Y42H9AR.5	Y42H9AR.5	-5.34666	-4.21723
R13D7.11	cnc-9	-5.3439	-2.55374
F45F2.1	otpl-4	-5.33528	-3.54205
C17G10.6	C17G10.6	-5.3262	-2.76953
C54D10.8	C54D10.8	-5.32223	-3.2848
C28D4.10	C28D4.10	-5.24809	-2.94742
ZK643.8	grl-25	-5.19241	-3.4375
W01B6.7	col-2	-5.16293	-2.72188
C10F3.7	C10F3.7	-5.13346	-2.91976
W01C9.2	W01C9.2	-5.06248	-2.02109
Y58A7A.5	Y58A7A.5	-5.04742	-2.22679
C27H5.7	dyf-13	-5.00759	-2.09919
T13B5.4	col-40	-4.97425	-2.75864
K12D12.3	col-84	-4.97121	-2.06589
T28F2.6	col-50	-4.96153	-3.01187
C15A11.4	C15A11.4	-4.95348	-3.95213
C18H7.3	col-102	-4.90818	-2.76892
C04G2.2	C04G2.2	-4.88551	-5.60875
T21B4.2	col-85	-4.87539	-4.16931
Y47D3B.3	Y47D3B.3	-4.85663	-5.65927
C32C4.2	aqp-6	-4.85514	-2.62
Y43F8B.15	Y43F8B.15	-4.84614	-2.51658
F38B2.6	F38B2.6	-4.83979	-3.70325
F42H10.5	F42H10.5	-4.81355	-2.99457
F15A2.1	col-184	-4.79659	-4.19071
C47G2.1	cut-1	-4.77915	-2.56888
E02A10.2	grl-23	-4.72772	-2.5315
C04E6.6	grd-9	-4.71814	-2.24718
ZK863.2	col-37	-4.64778	-2.65148
Y40C5A.3	Y40C5A.3	-4.63496	-2.56768
C25F6.3	dpyd-1	-4.62026	-9.01296
T23F4.4	nas-27	-4.57834	-3.96581
F44G3.12	fbxa-142	-4.50658	-4.97375
R01H2.4	R01H2.4	-4.4968	-2.11291
F17B5.6	F17B5.6	-4.45368	-2.16634
T07G12.5	T07G12.5	-4.42337	-3.73626
C29F9.2	C29F9.2	-4.4192	-2.1145
C54D10.7	dct-3	-4.41426	-2.8086
T27E7.6	T27E7.6	-4.38738	-3.40801
F22B5.3	cut-3	-4.38591	-3.27095
F58F6.2	col-105	-4.36931	-2.0621
F15B9.6	F15B9.6	-4.33488	-2.10033
C17C3.3	C17C3.3	-4.16973	-2.60127
Y65B4BL.6	Y65B4BL.6	-4.16588	-3.03819
F36A4.10	col-34	-4.14727	-3.06188
Y77E11A.12	Y77E11A.12	-4.14314	-4.12593
C34D1.1	dmd-10	-4.12697	-2.32163
F21C10.4	F21C10.4	-4.12245	-3.49898
D2092.8	D2092.8	-4.0992	-3.84407
C30H6.5	C30H6.5	-4.09362	-2.72584
Y52B11B.1	Y52B11B.1	-4.0634	-2.12712
K07B1.1	try-5	-4.04599	-2.28286
Y39G8C.4	col-87	-4.03887	-3.14648
R03A10.5	R03A10.5	-4.01861	-4.102
C34D1.2	dmd-11	-4.00169	-2.0717
C05E11.4	amt-1	-3.98001	-3.91085
C48B4.13	C48B4.13	-3.96802	-4.04856
F23B2.10	F23B2.10	-3.95916	-2.43167
F09G2.3	pitr-5	-3.95562	-3.80755
F36H5.3	math-28	-3.95538	-2.00926
F58E6.13	F58E6.13	-3.91143	-2.19177
W06D12.1	cutl-4	-3.91138	-5.0835
Y46G5A.36	Y46G5A.36	-3.90923	-2.98433
C35A5.2	ugt-33	-3.89905	-3.73455
C31B8.4	C31B8.4	-3.89726	-2.18673
ZC204.12	ZC204.12	-3.87241	-2.69638
F18G5.2	pes-8	-3.84403	-3.63747
C38D9.2	C38D9.2	-3.82662	-2.48137
T10B9.3	cyp-13A6	-3.81111	-2.62305
C01B10.5	hil-7	-3.80789	-2.32415
T23F4.3	T23F4.3	-3.79199	-3.33195
Y34F4.6	Y34F4.6	-3.78835	-2.81463
Y54G2A.57	Y54G2A.57	-3.78467	-10.2819
F29B9.9	col-111	-3.77604	-3.48076
Y60C6A.1	Y60C6A.1	-3.77441	-3.91851
ZK105.5	ZK105.5	-3.77438	-3.15228
ZK355.3	ZK355.3	-3.76336	-3.38476
R08E5.4	R08E5.4	-3.75163	-5.19291
C17H1.7	C17H1.7	-3.74108	-2.33266
F53B6.9	fip-6	-3.70685	-2.28113
T11B7.2	T11B7.2	-3.69317	-2.49409
ZC443.2	ZC443.2	-3.6736	-2.3734
Y87G2A.15	grd-15	-3.64753	-2.23876
W07A12.4	W07A12.4	-3.6317	-2.3917
F39G3.4	F39G3.4	-3.62495	-2.89868
C08F11.5	fbxa-98	-3.62153	-2.35381
Y53F4B.2	elo-9	-3.59972	-2.0859
W02F12.8	W02F12.8	-3.59716	-2.10185
F53B6.1	tsp-15	-3.59044	-2.2591
ZK666.5	clec-59	-3.57147	-3.08703
F47H4.10	skr-5	-3.56234	-2.70205
C56A3.2	ttr-44	-3.52738	-3.26471
F15E6.3	F15E6.3	-3.51657	-3.0631
ZC239.22	ZC239.22	-3.51442	-2.2116
R13D11.3	R13D11.3	-3.50995	-2.11363
K08F8.7	K08F8.7	-3.50626	-2.49205
C55B6.1	C55B6.1	-3.49473	-2.42749
T04C12.1	T04C12.1	-3.48724	-2.63738
H23N18.5	H23N18.5	-3.47389	-2.22816
C47E12.6	mam-2	-3.47063	-2.32923
M03A1.3	M03A1.3	-3.47055	-2.24874
T02C1.1	T02C1.1	-3.44757	-3.60956
Y75B12B.11	Y75B12B.11	-3.4471	-2.33818
F42A10.8	nas-28	-3.44394	-2.10229
C54D10.14	C54D10.14	-3.42913	-2.1575
F15D3.2	clec-101	-3.42738	-13.801
C02F12.5	C02F12.5	-3.42643	-2.57989
T19D2.1	T19D2.1	-3.42053	-2.80783
B0213.15	cyp-34A9	-3.41346	-3.68143
ZK355.8	ZK355.8	-3.38653	-2.40451
W03A5.3	grl-22	-3.38165	-2.10029
C23H5.1	prmt-6	-3.38003	-2.38275
C54F6.14	ftn-1	-3.37033	-3.59322
R03H10.1	R03H10.1	-3.34658	-2.41739
K09B3.1	K09B3.1	-3.34626	-2.00675
C23H4.4	C23H4.4	-3.32914	-3.8918
B0334.13	B0334.13	-3.32418	-2.80742
F27B3.2	acr-21	-3.31227	-2.61134
C30B5.6	C30B5.6	-3.30905	-2.92581
B0213.17	nlp-34	-3.29119	-2.03212
M01B2.13	M01B2.13	-3.28619	-2.33679
Y9C2UA.2	Y9C2UA.2	-3.28327	-3.4423
H02F09.3	H02F09.3	-3.27617	-3.1071
Y113G7A.15	Y113G7A.15	-3.26984	-2.84001
C34C6.3	C34C6.3	-3.25851	-3.08105
Y48G8AL.11	haf-6	-3.25023	-3.3229
K08F4.11	gst-3	-3.24069	-2.63094
ZK1251.8	twk-9	-3.24032	-2.3014
F15H10.10	F15H10.10	-3.23985	-2.47057
K03A11.4	K03A11.4	-3.21213	-3.56473
Y57E12B.4	Y57E12B.4	-3.2115	-5.47194
T24C2.1	ram-5	-3.20519	-2.64699
C01G12.1	madf-5	-3.17737	-2.2305
R07H5.4	sdz-27	-3.17548	-2.23023
C16C8.2	C16C8.2	-3.1729	-4.26868
C34D4.15	col-113	-3.14873	-3.37245
F36G9.7	F36G9.7	-3.14467	-2.77013
F42A9.5	cyp-33E2	-3.11762	-3.13802
T27F2.4	zip-10	-3.11109	-2.17174
F44A6.5	F44A6.5	-3.09036	-2.28628
F55F8.8	F55F8.8	-3.08173	-2.70311
F02D8.5	F02D8.5	-3.06408	-2.73274
Y54G2A.25	lad-2	-3.06373	-2.18232
F48B9.5	npax-2	-3.04067	-3.49193
C06E1.3	doxa-1	-3.0306	-2.49473
F10E9.12	F10E9.12	-3.02136	-3.421
F52D1.3	abu-12	-2.99871	-2.17582
F25H8.6	bed-3	-2.99825	-3.00323
T05G5.7	rmd-1	-2.97666	-2.35533
ZK84.1	ZK84.1	-2.96315	-2.81176
F48C5.1	igeg-2	-2.96043	-2.22366
C18C4.7	C18C4.7	-2.95965	-2.21921
C25E10.2	cyp-33B1	-2.95957	-3.38592
K10D2.2	pup-2	-2.95596	-2.16163
W08A12.4	W08A12.4	-2.9506	-2.12681
Y37B11A.1	cutl-23	-2.93857	-3.38653
K02F3.8	dos-3	-2.93851	-2.80397
T26C5.4	T26C5.4	-2.92669	-2.58629
C38C3.4	C38C3.4	-2.92669	-2.12878
F22B7.9	F22B7.9	-2.91688	-2.42625
C29A12.6	C29A12.6	-2.88132	-2.22289
F21C10.11	F21C10.11	-2.87145	-2.6896
C01H6.1	col-61	-2.87016	-2.25639
C54F6.13	nhx-3	-2.85449	-2.49418
Y54E10BL.2	col-48	-2.85027	-4.07583
C15B12.5	gar-1	-2.84273	-2.07912
R144.1	klp-6	-2.83866	-2.19194
C36B7.5	C36B7.5	-2.81784	-2.96294
F46C8.8	F46C8.8	-2.80889	-2.59265
C09E8.2	lips-7	-2.80502	-2.44271
M195.3	amt-3	-2.79898	-2.40491
ZC196.6	ZC196.6	-2.77863	-3.36444
K04A8.8	spp-20	-2.77159	-2.53485
C08A9.3	C08A9.3	-2.76541	-2.6408
T17H7.7	T17H7.7	-2.75863	-2.28153
K11G9.4	egl-46	-2.74582	-2.44341
C33A12.19	C33A12.19	-2.73988	-2.19009
Y105C5A.13	Y105C5A.13	-2.711	-2.32604
T10B9.2	cyp-13A5	-2.69957	-3.24842
Y57G11B.2	Y57G11B.2	-2.69426	-2.1527
R07A4.1	egl-36	-2.69273	-2.24894
F20A1.10	F20A1.10	-2.68898	-2.55949
Y46H3A.5	Y46H3A.5	-2.67988	-6.05176
E01H11.3	flp-20	-2.67645	-2.39603
T07A5.3	vglu-3	-2.67644	-2.6843
Y50E8A.7	lipl-8	-2.67036	-4.47784
F41C6.5	col-173	-2.67033	-2.97894
T09B9.1	T09B9.1	-2.66884	-3.35326
T04H1.2	T04H1.2	-2.65944	-2.05001
H32K21.1	H32K21.1	-2.64151	-2.16188
F37H8.3	F37H8.3	-2.64103	-4.70572
C46E1.2	gcy-36	-2.63744	-2.46102
F53A9.2	F53A9.2	-2.63645	-2.94043
Y18D10A.23	Y18D10A.23	-2.63635	-3.1727
C11E4.1	gpx-5	-2.62452	-2.64656
T09H2.1	cyp-34A4	-2.61686	-2.83873
R04B3.3	R04B3.3	-2.60968	-2.32335
K02E2.7	K02E2.7	-2.60763	-2.0548
F13H8.3	F13H8.3	-2.59626	-2.37703
Y57E12B.1	Y57E12B.1	-2.59411	-3.83792
F27E5.7	F27E5.7	-2.59066	-2.22623
T06D8.10	T06D8.10	-2.58205	-3.84281
C07F11.2	C07F11.2	-2.57515	-2.01005
K02D3.1	K02D3.1	-2.57222	-2.37015
C24H11.8	twk-39	-2.5702	-2.24711
F55A4.10	cutl-21	-2.56682	-2.30368
K11H3.1	gpdh-2	-2.55769	-2.20198
Y51A2D.15	Y51A2D.15	-2.5466	-2.18562
Y38E10A.7	lips-15	-2.53218	-2.76309
ZK688.7	ZK688.7	-2.53114	-2.16852
Y38C1AA.9	Y38C1AA.9	-2.52981	-2.23026
ZC8.4	lfi-1	-2.52857	-2.14428
T11B7.3	col-118	-2.52262	-2.21305
T13B5.3	pho-14	-2.50763	-3.97339
C31C9.7	C31C9.7	-2.50754	-2.31482
D1007.13	D1007.13	-2.50554	-2.00593
R09A1.5	R09A1.5	-2.49997	-2.42749
Y71A12B.4	trp-4	-2.479	-2.3509
H10E21.4	H10E21.4	-2.47819	-2.34008
Y6E2A.4	Y6E2A.4	-2.46801	-2.18139
T07C12.7	ttr-46	-2.46317	-2.32633
C50F7.6	C50F7.6	-2.45753	-2.2372
F58G1.6	arrd-10	-2.45585	-2.0296
Y46G5A.29	Y46G5A.29	-2.45238	-2.27234
F19F10.4	ttr-10	-2.43537	-2.30571
C06A1.2	C06A1.2	-2.42547	-2.02049
B0511.5	cutl-14	-2.42307	-3.15829
W09G12.9	W09G12.9	-2.42154	-2.00339
C30F8.3	C30F8.3	-2.41667	-2.74755
C40H1.9	C40H1.9	-2.4052	-2.33508
T25D10.2	zig-10	-2.40403	-2.16111
T12A7.6	T12A7.6	-2.39396	-2.06735
ZK154.3	mec-7	-2.38227	-2.39886
B0403.3	B0403.3	-2.38138	-2.02982
F34D10.5	lin-48	-2.38112	-2.34511
K09C8.9	K09C8.9	-2.36387	-2.46069
R186.5	shw-3	-2.35569	-2.09615
Y45F10A.5	nlp-17	-2.35563	-2.04832
E04F6.7	dhs-7	-2.34955	-2.18979
F18E9.2	nlp-7	-2.34723	-2.14513
F58F6.1	col-104	-2.34034	-3.97944
C54D10.5	C54D10.5	-2.33969	-2.01701
C30H6.1	clec-199	-2.3231	-2.55336
C45G9.13	C45G9.13	-2.32105	-2.24093
Y69H2.10	Y69H2.10	-2.3101	-2.49867
R10E11.5	R10E11.5	-2.30038	-2.24629
W07B8.4	W07B8.4	-2.29798	-2.88335
B0403.5	B0403.5	-2.29105	-2.71699
F11H8.4	cyk-1	-2.28733	-2.30061
ZC487.1	ZC487.1	-2.28666	-2.03439
C34E7.1	pqn-18	-2.28092	-2.32699
T21H3.2	ptr-16	-2.27483	-2.15892
T10B10.5	snt-7	-2.27196	-2.34341
W01A8.6	W01A8.6	-2.25829	-2.31277
C53D5.2	C53D5.2	-2.25129	-2.03481
F58G6.4	acc-1	-2.24945	-2.04822
T01D1.3	T01D1.3	-2.24907	-2.09712
C09G5.8	mks-5	-2.23545	-2.03396
C46A5.3	col-14	-2.23363	-3.60791
Y55F3BR.4	lgc-33	-2.229	-2.12563
F57H12.7	mec-17	-2.2147	-2.03429
C24H10.3	C24H10.3	-2.21108	-3.9619
C27F2.2	nca-2	-2.19266	-2.27057
C55B7.4	acdh-1	-2.17282	-2.0806
C29F3.2	wrt-8	-2.17078	-3.37899
T28C12.6	T28C12.6	-2.16896	-2.38116
C29H12.6	C29H12.6	-2.15768	-2.10552
R10H1.5	nas-23	-2.14605	-3.02941
Y38C1BA.3	col-109	-2.13888	-3.96492
F08F1.3	F08F1.3	-2.12723	-2.06993
F10B5.3	F10B5.3	-2.11468	-3.5624
F53H4.3	F53H4.3	-2.10783	-2.72981
ZK1010.7	col-97	-2.10708	-3.74931
Y37E11AL.6	Y37E11AL.6	-2.09476	-2.09962
Y23B4A.2	Y23B4A.2	-2.09447	-2.17439
T28B8.2	ins-18	-2.08408	-2.24897
C02D5.1	acdh-6	-2.07809	-2.58386
M01D7.5	nlp-12	-2.07542	-2.31398
F16F9.5	mec-10	-2.05709	-2.26937
C14A4.12	C14A4.12	-2.04664	-2.06591
Y53F4B.28	ptr-20	-2.03778	-2.34116
T19A5.3	T19A5.3	-2.03049	-2.3882
C30F12.6	nmur-4	-2.00164	-2.15299
Y22F5A.5	lys-2	2.00916	2.02572
C09G9.6	oma-1	2.0111	2.10329
M04G7.1	M04G7.1	2.02457	2.00739
ZK896.4	ZK896.4	2.05527	2.12079
C39E9.10	C39E9.10	2.05794	2.01815
R11F4.1	R11F4.1	2.07532	2.70729
K10D3.4	K10D3.4	2.07859	2.17921
B0244.8	egg-1	2.12754	2.14432
H02I12.1	cbd-1	2.16615	2.11709
M02F4.7	clec-265	2.17716	2.4695
F54C9.8	puf-5	2.18783	2.38844
C14C6.2	C14C6.2	2.20801	2.28552
B0238.12	B0238.12	2.21124	2.00438
T22F7.3	T22F7.3	2.24207	2.22699
T12E12.6	T12E12.6	2.30615	2.99862
Y9C9A.8	Y9C9A.8	2.32013	2.48839
Y41D4B.17	Y41D4B.17	2.35151	2.20626
F35C5.7	clec-64	2.35874	2.33172
F42G4.5	F42G4.5	2.35932	2.34233
C28C12.4	C28C12.4	2.37615	2.28544
F57G4.8	fbxa-192	2.39017	2.30926
Y110A2AR.1	Y110A2AR.1	2.39534	2.19954
R06F6.7	R06F6.7	2.42523	2.61145
K08D8.5	K08D8.5	2.43472	2.28352
R90.2	ttr-27	2.46746	2.12991
R90.4	ttr-29	2.47754	2.37162
F20D6.5	F20D6.5	2.52215	2.14509
F59A7.2	F59A7.2	2.53338	2.12447
R08E5.2	cysl-3	2.54208	2.26382
F35F10.1	F35F10.1	2.54844	2.05715
F35C5.8	clec-65	2.55271	2.35124
T17H7.1	T17H7.1	2.55884	2.46559
ZK896.7	clec-186	2.56113	2.03187
B0365.6	clec-41	2.58343	2.13241
F13G3.1	ztf-2	2.61701	2.22
C32H11.9	C32H11.9	2.61975	3.61165
M02H5.8	M02H5.8	2.65896	2.98045
R04B5.5	R04B5.5	2.6712	2.37516
F49D11.8	cpn-4	2.70969	2.05847
Y54G2A.6	clec-85	2.71216	2.32379
Y105C5A.24	Y105C5A.24	2.73262	2.20844
T07H3.6	bath-26	2.75705	2.11893
C32H11.10	dod-21	2.76047	3.37181
F07A11.2	F07A11.2	2.77942	2.46288
ZC84.6	ZC84.6	2.8176	3.13975
Y80D3A.9	Y80D3A.9	2.81939	2.20096
Y53G8AR.7	Y53G8AR.7	2.84263	2.39782
W01A11.4	lec-10	2.85031	2.08297
Y49E10.18	Y49E10.18	2.8676	2.06205
ZK896.5	ZK896.5	2.8845	2.76746
F01G10.3	ech-9	2.89117	3.41975
F35C11.5	F35C11.5	2.89412	2.22533
F35E12.9	F35E12.9	2.9142	2.00199
T16D1.2	pho-4	2.92734	2.20818
T12G3.2	T12G3.2	2.93253	2.1024
T01D3.6	T01D3.6	2.93376	2.14763
F14F7.1	col-98	2.96689	2.11515
C54D10.1	cdr-2	2.97836	2.85527
C45E5.1	C45E5.1	2.98418	2.15379
M02F4.8	aqp-7	2.98806	2.02158
C48B4.1	C48B4.1	3.00227	2.73451
F01D5.1	F01D5.1	3.00281	2.1965
T22B11.4	T22B11.4	3.02576	2.32933
C18E9.5	C18E9.5	3.04943	2.08896
K11D2.2	asah-1	3.0559	2.21596
F01E11.1	ugt-57	3.06003	2.58088
T20G5.8	T20G5.8	3.07969	2.32795
F35C5.9	clec-66	3.24405	2.68287
F37B1.1	gst-24	3.25461	2.26479
K09H9.8	K09H9.8	3.28238	2.2485
C29F3.7	C29F3.7	3.3083	2.07561
F46G10.4	F46G10.4	3.32175	2.54665
F56B3.1	col-103	3.3221	2.17244
ZK829.4	gdh-1	3.32404	2.2351
F09C8.1	F09C8.1	3.3284	2.44477
ZC373.1	cbs-1	3.32925	2.36928
T28H10.2	T28H10.2	3.34267	2.43632
C03G5.11	nspc-4	3.36529	2.46133
Y69H2.14	Y69H2.14	3.39046	2.27179
T22H6.5	abf-5	3.39727	2.21029
C44E4.3	got-2.1	3.4138	3.16918
F09F3.6	ttr-21	3.44774	2.3257
C35A11.4	C35A11.4	3.45421	2.09024
C40H1.1	cpb-1	3.45558	2.05169
C50F4.8	C50F4.8	3.49815	2.13368
R09B5.6	hacd-1	3.50236	2.32532
C14C6.5	C14C6.5	3.5092	2.19111
ZC15.8	pqn-94	3.51414	2.10324
W07B8.5	cpr-5	3.53096	2.28566
ZK6.8	ZK6.8	3.5396	2.41532
F07A11.5	F07A11.5	3.56094	2.06452
T13C5.1	daf-9	3.60166	2.04161
M60.5	kqt-2	3.62131	2.15533
M60.2	M60.2	3.62456	2.30425
R07B7.5	kmo-1	3.63911	2.06048
T25B9.1	T25B9.1	3.6762	2.41671
F53F8.4	F53F8.4	3.71821	2.23721
F16H6.1	clec-42	3.73	2.69763
R08E5.3	R08E5.3	3.76197	2.09126
C49G7.3	C49G7.3	3.76361	2.75459
C07A9.11	ncx-7	3.77974	2.51581
C13D9.7	ncx-8	3.80925	3.4888
T15B7.4	col-142	3.83296	2.04309
F41G3.10	F41G3.10	3.86355	2.50785
C47A4.2	ent-6	3.86503	2.22586
Y48A6B.7	Y48A6B.7	3.95892	2.47834
C32H11.12	dod-24	3.96588	2.36063
M02D8.4	asns-2	3.97849	2.08447
ZC416.6	ZC416.6	3.99264	2.16822
R09A8.4	col-182	4.02655	2.16836
F13H8.7	upb-1	4.06105	2.49267
T22C8.6	T22C8.6	4.10254	2.26384
F01D5.5	F01D5.5	4.10454	2.72483
ZK783.2	upp-1	4.2146	2.65251
T21F4.1	T21F4.1	4.22757	4.92693
ZC21.3	ZC21.3	4.26194	2.67349
T05E7.1	T05E7.1	4.38527	2.33083
F08F3.3	rhr-1	4.42785	2.37432
F32A11.7	mltn-1	4.43999	2.25394
T19D12.1	T19D12.1	4.46087	2.08125
F14H12.3	F14H12.3	4.48024	2.52555
B0399.2	oac-1	4.4921	2.00308
K06A4.1	nas-3	4.50635	3.6995
Y11D7A.3	Y11D7A.3	4.60942	3.27478
Y48G8AL.12	Y48G8AL.12	4.61489	2.2902
F21C10.8	pqn-31	4.66134	2.91831
T19C3.1	best-17	4.78068	2.57427
ZC116.1	ZC116.1	4.80249	2.97462
F35B12.3	F35B12.3	4.87202	2.97491
Y105C5B.15	Y105C5B.15	4.96805	3.20952
Y73F4A.2	Y73F4A.2	5.09158	2.95654
F32A5.5	aqp-1	5.14291	2.74374
C30G12.2	C30G12.2	5.19923	3.23091
F52F10.4	oac-32	5.21199	4.29462
Y38E10A.14	Y38E10A.14	5.21705	2.02467
C52E4.1	cpr-1	5.37026	3.46748
F12B6.2	F12B6.2	5.38864	2.76937
F23H12.9	fipr-2	5.40223	3.35036
C26E1.2	C26E1.2	5.52147	2.97079
F08G5.5	ugt-65	5.71615	2.7169
F22E10.3	pgp-14	5.7309	2.55947
R02D3.1	R02D3.1	5.87633	3.20184
F42F12.7	nspc-14	5.96156	4.001
C53B7.3	C53B7.3	6.28094	3.27425
K09D9.2	cyp-35A3	7.07345	2.10371
F08A8.2	F08A8.2	7.24911	2.87244
K08C7.5	fmo-2	7.42772	11.0601
Y39B6A.1	Y39B6A.1	7.65785	2.69288
Y38E10A.5	clec-4	7.66873	5.4417
C50F7.5	C50F7.5	7.7683	3.88769
Y39G8B.7	Y39G8B.7	8.01319	3.30936
C40H1.7	C40H1.7	9.43801	5.1996
F49E11.10	scl-2	9.85887	3.03989
K12G11.3	sodh-1	10.7904	6.33543
Y48E1B.8	Y48E1B.8	14.3655	8.10612
