# Supplementary material for: Expression profile of Caenorhabditis elegans mutant for the Werner syndrome gene ortholog reveals the impact of vitamin C on development to increase life span
Source: BMC Genomics. 2014 Oct 27;15(1):940. doi: 10.1186/1471-2164-15-940 (PMC4221712; doi:10.1186/1471-2164-15-940)
Supplement: Supplementary file 8 — Additional file 8: Table S8: List of transcription factors potentially binding to the promoters of genes altered by vitamin C in wild type worms. (XLS 42 KB) [file 12864_2014_6625_MOESM8_ESM.xls]

## Sheet: Table S8
Table S8. List of transcription factors potentially binding to the promoters of genes altered by vitamin C in wild type worms
TF.name	perc.universe	perc.observe	enrich	hyper.p	adj.hyper.p	SIGNIFICANT
3223_Snyder_NHR-28_GFP_L4_combined.GFF3.gz	0.321141	0.425676	1.32551	5.71e-05	0.00937024	***
594_Snyder_MAB5_POLII_L3_combined_peaks.GFF3.gz	0.303026	0.391892	1.29326	0.000414481	0.0339875	***
3162_Snyder_EGL-5_POL-2_L3_combined_peaks.GFF3.gz	0.108643	0.162162	1.49261	0.00180433	0.0986369
591_Snyder_DAF16_GFP_L4YA_combined_peaks.GFF3.gz	0.396614	0.462838	1.16697	0.00841474	0.292424
589_Snyder_AMA1_GFP_L4YA_combined_peaks.GFF3.gz	0.258305	0.317568	1.22943	0.00891538	0.292424
3593_Snyder_ZK377.2_GFP_L4_combined.GFF3.gz	0.27953	0.337838	1.20859	0.0112672	0.30797
3209_Snyder_CEH-16_GFP_L2_combined.GFF3.gz	0.0699442	0.0945946	1.35243	0.0417087	0.936251
3224_Snyder_FOS-1_GFP_L2_combined.GFF3.gz	0.317489	0.361486	1.13858	0.0456708	0.936251
590_Snyder_AMA1_POLII_L4YA_combined_peaks.GFF3.gz	0.162051	0.192568	1.18831	0.0674945	1
2439_Snyder_N2_POLII_L3_combined_peaks.GFF3.gz	0.24789	0.277027	1.11754	0.108963	1
3216_Snyder_TLP-1_GFP_L1_combined.GFF3.gz	0.0127351	0.0168919	1.32641	0.177467	1
2597_Snyder_HLH-8_POLII_L3_combined_peaks.GFF3.gz	0.302384	0.320946	1.06138	0.221384	1
3835_Snyder_NHR-25_GFP_L2_combined.GFF3.gz	0.21161	0.226351	1.06966	0.240704	1
3843_Snyder_ELT-1_GFP_L3_combined.GFF3.gz	0.0896885	0.097973	1.09237	0.266913	1
3068_Snyder_CEH-26_GFP_LE_combined_peaks.GFF3.gz	0.174244	0.185811	1.06639	0.26897	1
3850_Snyder_nhr-237_GFP_L3_combined.GFF3.gz	0.00409695	0.00337838	0.824609	0.342665	1
3386_Snyder_NHR-28_GFP_L3_combined.GFF3.gz	0.0885039	0.0912162	1.03065	0.384399	1
3837_Snyder_NHR-23_GFP_L3_combined.GFF3.gz	0.225184	0.226351	1.00518	0.447967	1
588_Snyder_PHA4_POLII_Starved-L1_combined_peaks.GFF3.gz	0.156276	0.155405	0.994428	0.477273	1
3147_Snyder_DAF12_GFP_L3_combined_peaks.GFF3.gz	0.00547905	0.00337838	0.6166	0.484086	1
3380_Snyder_DAF-12_GFP_L4_combined.GFF3.gz	0.00636754	0.00337838	0.530563	0.564579	1
4036_Snyder_BLMP-1_GFP_Emb.GFF3.gz	0.469569	0.462838	0.985665	0.56904	1
4031_Snyder_NHR-67_GFP_L3.GFF3.gz	0.00656498	0.00337838	0.514606	0.581202	1
2438_Snyder_N2_POLII_L2_combined_peaks.GFF3.gz	0.121625	0.114865	0.944419	0.598039	1
2441_Snyder_N2_POLII_YA_combined_peaks.GFF3.gz	0.0957599	0.0878378	0.917272	0.634649	1
3839_Snyder_F23F12.9_GFP_Emb_combined.GFF3.gz	0.0861839	0.0777027	0.901592	0.653944	1
2416_Snyder_DPY27_GFP_emb_combined_peaks.GFF3.gz	0.0151044	0.0101351	0.671006	0.656516	1
2943_Snyder_MML-1_GFP_L3_combined_peaks.GFF3.gz	0.0119453	0.00675676	0.565641	0.689457	1
3228_Snyder_SMA-9_GFP_L2_combined.GFF3.gz	0.0312454	0.0236486	0.756869	0.710181	1
593_Snyder_MAB5_GFP_L3_combined_peaks.GFF3.gz	0.169702	0.155405	0.915753	0.715972	1
3222_Snyder_UNC-62_GFP_L3_combined.GFF3.gz	0.12972	0.114865	0.885482	0.747856	1
3601_Snyder_SPTF-1_GFP_L1_combined.GFF3.gz	0.00937855	0.00337838	0.360224	0.768507	1
3602_Snyder_Ppie-1_LIN-35_YL402_yAd_combined.GFF3.gz	0.322721	0.297297	0.921221	0.81009	1
3592_Snyder_ZK377.2_GFP_L3_combined.GFF3.gz	0.0906757	0.0743243	0.819671	0.810464	1
3254_Snyder_UNC-62_GFP_L2_combined.GFF3.gz	0.0883558	0.0709459	0.802957	0.831158	1
4016_Snyder_LIN-39_GFP_L4.GFF3.gz	0.0061701	0	0	0.842057	1
2944_Snyder_NHR-76_GFP_L3_combined_peaks.GFF3.gz	0.114764	0.0945946	0.824255	0.842767	1
3227_Snyder_PEB-1_GFP_L2_combined.GFF3.gz	0.059381	0.0439189	0.739612	0.844402	1
4022_Snyder_NHR-11_GFP_LEMB.GFF3.gz	0.117528	0.0945946	0.804868	0.87528	1
4015_Snyder_LIN-39_GFP_L2.GFF3.gz	0.0655511	0.0472973	0.721533	0.87999	1
3587_Snyder_FOS-1_GFP_L3_combined.GFF3.gz	0.215805	0.185811	0.861011	0.884685	1
3604_Snyder_Pges-1_HPL-2_YL416_L1_combined.GFF3.gz	0.315317	0.280405	0.889282	0.893187	1
592_Snyder_DAF16_POLII_L4YA_combined_peaks.GFF3.gz	0.167728	0.138514	0.825823	0.901285	1
2942_Snyder_FKH-2_GFP_L3_combined_peaks.GFF3.gz	0.121724	0.0945946	0.777126	0.914556	1
3597_Snyder_NHR-77_GFP_L4_combined.GFF3.gz	0.415568	0.375	0.902379	0.91474	1
2437_Snyder_N2_POLII_L1_combined_peaks.GFF3.gz	0.119009	0.0912162	0.766466	0.922472	1
4641_Snyder_Pmex-5_HPL-2_YL472_yAd_GFP_combined.GFF3.gz	0.0237425	0.0101351	0.426877	0.923621	1
3840_Snyder_MAB-5_GFP_Emb_combined.GFF3.gz	0.0330717	0.0168919	0.510765	0.929284	1
3381_Snyder_DAF-12_GFP_L3_combined.GFF3.gz	0.0500025	0.0304054	0.608078	0.929985	1
3371_Snyder_C01B12.2_GFP_L2_combined.GFF3.gz	0.359988	0.317568	0.882161	0.930277	1
3599_Snyder_NHR-116_GFP_L4_combined.GFF3.gz	0.0460042	0.027027	0.58749	0.931368	1
4034_Snyder_N2_POLIII_YA.GFF3.gz	0.0945753	0.0675676	0.714432	0.938041	1
3590_Snyder_ZK377.2_GFP_L1_combined.GFF3.gz	0.102276	0.0743243	0.726707	0.9381	1
3160_Snyder_EOR-1_POL-2_L3_combined_peaks.GFF3.gz	0.33748	0.293919	0.870923	0.938769	1
3596_Snyder_NHR-77_GFP_L3_combined.GFF3.gz	0.249815	0.209459	0.838459	0.941206	1
2451_Snyder_GEI11_GFP_L4_combined_peaks.GFF3.gz	0.0302582	0.0135135	0.446607	0.94736	1
3585_Snyder_ZAG-1_GFP_L4_combined.GFF3.gz	0.182931	0.14527	0.794126	0.949568	1
3218_Snyder_ZTF-4_GFP_L3_combined.GFF3.gz	0.0526679	0.0304054	0.577304	0.952713	1
3079_Snyder_NHR11_GFP_L2_combined_peaks.GFF3.gz	0.0970433	0.0675676	0.696262	0.953279	1
2937_Snyder_AHA-1_GFP_L1_combined_peaks.GFF3.gz	0.0265067	0.0101351	0.382361	0.9561	1
3214_Snyder_NHR-12_GFP_L2_combined.GFF3.gz	0.0105138	0	0	0.957221	1
3603_Snyder_Pges-1_LIN-35_YL398_L1_combined.GFF3.gz	0.333975	0.283784	0.849716	0.963962	1
3374_Snyder_NHR-6v2_GFP_L2_combined.GFF3.gz	0.264327	0.216216	0.817988	0.967909	1
4017_Snyder_UNC_62_GFP_L4.GFF3.gz	0.0330224	0.0135135	0.409223	0.969112	1
3586_Snyder_R02D3.7_GFP_L3_combined.GFF3.gz	0.301298	0.25	0.829743	0.971089	1
584_Snyder_PHA4_GFP_Starved-L1_combined_peaks.GFF3.gz	0.280073	0.22973	0.820249	0.971559	1
3606_Snyder_SEM-4_GFP_L2_combined.GFF3.gz	0.248729	0.199324	0.801372	0.974178	1
2440_Snyder_N2_POLII_L4_combined_peaks.GFF3.gz	0.384669	0.327703	0.851909	0.976379	1
3584_Snyder_UNC-62_GFP_D4YA_combined.GFF3.gz	0.161903	0.118243	0.730332	0.978985	1
2430_Snyder_UNC-130_GFP_L1_combined_peaks.GFF3.gz	0.12434	0.0844595	0.679263	0.981403	1
3588_Snyder_FOS-1_GFP_L4_combined.GFF3.gz	0.136828	0.0945946	0.691339	0.982997	1
3161_Snyder_PHA-4_GFP_YA_combined_peaks.GFF3.gz	0.117824	0.0777027	0.65948	0.984391	1
4018_Snyder_UNC_62_GFP_EMB.GFF3.gz	0.243299	0.189189	0.777599	0.984707	1
3366_Snyder_DPL-1_GFP_L4_combined.GFF3.gz	0.359643	0.297297	0.826646	0.986619	1
3215_Snyder_PHA-4_GFP_L3_combined.GFF3.gz	0.326768	0.260135	0.796084	0.992623	1
3383_Snyder_ALY-2_GFP_L2_combined.GFF3.gz	0.13826	0.0878378	0.635311	0.994876	1
3367_Snyder_C16A3.4_GFP_L1_combined.GFF3.gz	0.174095	0.118243	0.679186	0.994988	1
586_Snyder_PHA4_POLII_emb_combined_peaks.GFF3.gz	0.247791	0.182432	0.736235	0.995698	1
3598_Snyder_NHR-116_GFP_L2_combined.GFF3.gz	0.076065	0.0371622	0.488558	0.995736	1
587_Snyder_PHA4_POLII_FedL1_combined_peaks.GFF3.gz	0.143689	0.0912162	0.634816	0.995771	1
3849_Snyder_nhr-237_GFP_L2_combined.GFF3.gz	0.0193494	0	0	0.997052	1
3591_Snyder_ZK377.2_GFP_L2_combined.GFF3.gz	0.170986	0.111486	0.652022	0.997305	1
3375_Snyder_UNC-62_GFP_L1_combined.GFF3.gz	0.055827	0.0202703	0.363091	0.997811	1
3159_Snyder_EGL-5_GFP_L3_combined_peaks.GFF3.gz	0.162742	0.101351	0.622771	0.998405	1
3078_Snyder_LIN15B_GFP_L4_combined_peaks.GFF3.gz	0.0678217	0.027027	0.398501	0.99857	1
3158_Snyder_PHA-4_GFP_L2_combined_peaks.GFF3.gz	0.286934	0.209459	0.729991	0.998571	1
3370_Snyder_NHR-129_GFP_L2_combined.GFF3.gz	0.349277	0.266892	0.764127	0.998598	1
2432_Snyder_LIN-39-GFP_L3_combined_peaks.GFF3.gz	0.235451	0.162162	0.68873	0.998783	1
4025_Snyder_FKH-10_GFP_LEMB.GFF3.gz	0.0737944	0.0304054	0.412029	0.998857	1
3852_Snyder_nhr-237_GFP_L1_combined.GFF3.gz	0.0591836	0.0202703	0.342498	0.998929	1
3856_Snyder_PAX-1_GFP_EMB_combined.GFF3.gz	0.0494101	0.0135135	0.273497	0.99913	1
3378_Snyder_F45C12.2_GFP_L3_combined.GFF3.gz	0.103411	0.0506757	0.490042	0.999179	1
3595_Snyder_NHR-77_GFP_L2_combined.GFF3.gz	0.155388	0.0912162	0.587023	0.999233	1
4033_Snyder_PHA-4_Male_L4.GFF3.gz	0.390444	0.300676	0.770087	0.999254	1
2945_Snyder_PHA-4_GFP_L4_combined_peaks.GFF3.gz	0.152377	0.0878378	0.576452	0.999359	1
3842_Snyder_HAM-1_GFP_L4_combined.GFF3.gz	0.271089	0.189189	0.697885	0.999382	1
3379_Snyder_F45C12.2_GFP_L2_combined.GFF3.gz	0.0721655	0.027027	0.374515	0.999413	1
3157_Snyder_PES-1_GFP_L4_combined_peaks.GFF3.gz	0.269954	0.185811	0.688305	0.999566	1
4014_Snyder_NHR-11_GFP_L4.GFF3.gz	0.234365	0.152027	0.648676	0.999713	1
3385_Snyder_R02D3.7_GFP_L2_combined.GFF3.gz	0.161706	0.0912162	0.564087	0.999718	1
3219_Snyder_ZTF-7_GFP_L4_combined.GFF3.gz	0.145762	0.0777027	0.533078	0.999764	1
3082_Snyder_SEA2_GFP_L3_combined_peaks.GFF3.gz	0.0551854	0.0135135	0.244875	0.999781	1
4019_Snyder_NHR-28_GFP_EMB.GFF3.gz	0.106521	0.0472973	0.44402	0.999803	1
3221_Snyder_CES-1_GFP_L4_combined.GFF3.gz	0.106619	0.0472973	0.443609	0.999806	1
2431_Snyder_HLH-1_GFP_emb_combined_peaks.GFF3.gz	0.388469	0.287162	0.739215	0.999845	1
3382_Snyder_ALY-2_GFP_L3_combined.GFF3.gz	0.206674	0.125	0.604818	0.999845	1
4037_Snyder_GEI-11_GFP_Emb_combined.GFF3.gz	0.073202	0.0236486	0.32306	0.999846	1
3834_Snyder_pGES_HPL-2_lin-35_YL474_L1_combined.GFF3.gz	0.1081	0.0472973	0.437532	0.999855	1
3076_Snyder_CES1_GFP_L1_combined_peaks.GFF3.gz	0.0942297	0.0371622	0.394378	0.999868	1
3859_Snyder_NHR-2_GFP_EMB_combined.GFF3.gz	0.0807542	0.027027	0.334682	0.999908	1
3081_Snyder_CES1_GFP_L3_combined_peaks.GFF3.gz	0.0909719	0.0337838	0.371365	0.999908	1
3152_Snyder_HAM-1_GFP_L1_combined.GFF3.gz	0.239153	0.148649	0.621563	0.999922	1
3071_Snyder_MEF-2_GFP_L1_combined_peaks.GFF3.gz	0.0399329	0.00337838	0.0846014	0.999929	1
3838_Snyder_SKN-1_GFP_L3_combined.GFF3.gz	0.0932425	0.0337838	0.362322	0.999943	1
4024_Snyder_NHR-28_GFP_L1.GFF3.gz	0.186732	0.101351	0.542764	0.999965	1
3067_Snyder_GEI-11_GFP_YA_combined_peaks.GFF3.gz	0.110716	0.0439189	0.39668	0.999967	1
3156_Snyder_ALR-1_GFP_L2_combined_peaks.GFF3.gz	0.222617	0.128378	0.576678	0.999977	1
4013_Snyder_NHR-11_GFP_L3.GFF3.gz	0.22242	0.125	0.562001	0.999988	1
3836_Snyder_NHR-6_GFP_L4_combined.GFF3.gz	0.131398	0.0540541	0.411375	0.999991	1
3066_Snyder_GEI-11_GFP_L3_combined_peaks.GFF3.gz	0.244681	0.141892	0.579905	0.999992	1
585_Snyder_PHA4_GFP_FedL1_combined_peaks.GFF3.gz	0.330865	0.216216	0.653487	0.999992	1
3155_Snyder_EOR-1_GFP_L3_combined_peaks.GFF3.gz	0.25095	0.14527	0.578881	0.999994	1
3384_Snyder_ALY-2_GFP_L1_combined.GFF3.gz	0.235599	0.131757	0.559242	0.999995	1
3372_Snyder_EOR-1_GFP_L3_combined.GFF3.gz	0.404808	0.280405	0.692688	0.999995	1
4028_Snyder_FKH-10_GFP_L4.GFF3.gz	0.134706	0.0540541	0.401276	0.999996	1
3376_Snyder_ZAG-1_GFP_L3_combined.GFF3.gz	0.099462	0.0304054	0.305699	0.999996	1
3853_Snyder_nhr-237_GFP_EMB_combined.GFF3.gz	0.0950689	0.027027	0.284289	0.999997	1
2598_Snyder_PHA4_GFP_lemb_combined_peaks.GFF3.gz	0.310627	0.192568	0.619931	0.999997	1
3217_Snyder_W03F9.2_GFP_YA_combined.GFF3.gz	0.429241	0.297297	0.692611	0.999998	1
2436_Snyder_N2_POLII_lemb_combined_peaks.GFF3.gz	0.228985	0.121622	0.531134	0.999998	1
3594_Snyder_NHR-77_GFP_L1_combined.GFF3.gz	0.244731	0.131757	0.538374	0.999999	1
3220_Snyder_ZAG-1_GFP_L2_combined.GFF3.gz	0.142949	0.0540541	0.378136	0.999999	1
582_Snyder_PHA4_GFP_emb_combined_peaks.GFF3.gz	0.305593	0.179054	0.585924	1	1
3589_Snyder_LIN-15B_GFP_L1_combined.GFF3.gz	0.136532	0.0472973	0.346419	1	1
2429_Snyder_LIN-11_GFP_L2_combined_peaks.GFF3.gz	0.120983	0.0371622	0.307168	1	1
3387_Snyder_FOS-1_GFP_L1_combined.GFF3.gz	0.22938	0.114865	0.500763	1	1
3072_Snyder_Ppie1_EFL1_GFP_YA_combined_peaks.GFF3.gz	0.329829	0.195946	0.594084	1	1
3845_Snyder_LSY-2_GFP_L1_combined.GFF3.gz	0.234118	0.114865	0.490628	1	1
3607_Snyder_DPL-1_GFP_L1v2_combined.GFF3.gz	0.234464	0.114865	0.489905	1	1
2622_Snyder_SKN-1_GFP_L1_combined_peaks.GFF3.gz	0.293647	0.162162	0.552235	1	1
3211_Snyder_EFL-1_GFP_L1_combined.GFF3.gz	0.137766	0.0439189	0.318794	1	1
3148_Snyder_F16B12.6_GFP_L1_combined_peaks.GFF3.gz	0.110568	0.027027	0.244438	1	1
3833_Snyder_Pmex-5_LIN-35_YL468_yAd_combined.GFF3.gz	0.229429	0.108108	0.471205	1	1
3846_Snyder_LSY-2_GFP_Starved_L1_combined.GFF3.gz	0.302483	0.165541	0.547272	1	1
2600_Snyder_MEP-1_GFP_emb_combined_peaks.GFF3.gz	0.348388	0.202703	0.58183	1	1
4023_Snyder_NHR-11_GFP_L1.GFF3.gz	0.128338	0.0337838	0.263241	1	1
3600_Snyder_F45C12.2_GFP_L1_combined.GFF3.gz	0.200602	0.0810811	0.404188	1	1
3149_Snyder_GEI-11_GFP_L2_combined_peaks.GFF3.gz	0.186485	0.0709459	0.380438	1	1
3373_Snyder_GEI-11_GFP_L1_combined.GFF3.gz	0.24557	0.108108	0.440234	1	1
3377_Snyder_ZAG-1_GFP_L1_combined.GFF3.gz	0.0925515	0.0101351	0.109508	1	1
4032_Snyder_LIN-39_GFP_L1.GFF3.gz	0.272422	0.128378	0.471248	1	1
3857_Snyder_CES-1_GFP_EMB_combined.GFF3.gz	0.244731	0.10473	0.427939	1	1
3073_Snyder_Ppie1_DPL1_GFP_YA_combined_peaks.GFF3.gz	0.249716	0.108108	0.432924	1	1
3858_Snyder_CEH-39_GFP_EMB_combined.GFF3.gz	0.135841	0.0304054	0.223831	1	1
3213_Snyder_LIN-35_GFP_L1_combined.GFF3.gz	0.213041	0.0777027	0.364731	1	1
3075_Snyder_Pdpl1_DPL1_GFP_L1_combined_peaks.GFF3.gz	0.250851	0.10473	0.417497	1	1
3844_Snyder_LSY-2_GFP_Emb_combined.GFF3.gz	0.179575	0.0506757	0.282199	1	1
2435_Snyder_N2_POLII_eemb_combined_peaks.GFF3.gz	0.298633	0.135135	0.452513	1	1
3605_Snyder_N2_EFL-1_Ab_combined.GFF3.gz	0.254159	0.097973	0.38548	1	1
3208_Snyder_C34F6.9_GFP_L2_combined.GFF3.gz	0.246113	0.0912162	0.370628	1	1
734_Snyder_CEH-14_GFP_L2_combined_peaks.GFF3.gz	0.212202	0.0675676	0.318412	1	1
4640_Snyder_lin-35_n745_EFL-1_Ab_L1_combined.GFF3.gz	0.229281	0.0777027	0.338898	1	1
3074_Snyder_Pefl1_EFL1_GFP_L1_combined_peaks.GFF3.gz	0.230169	0.0675676	0.293556	1	1
4035_Snyder_UNC-55_GFP_L2.GFF3.gz	0.312306	0.118243	0.378614	1	1
TF.name : Transcription factor name
perc.universe : Percentage of genes targeted by this TF in c.elegans genome
perc.observe : : Percentage of genes targeted by this TF in the significant list of genes
enrich = perc.observe/perc.universe
hyper.p = one-sided hypergeometric p-value
adj.hyper.p = Benjamini-Hochberg adjusted p-value
SIGNIFICANT = *** if adj.hyper.p < 0.05
