# Supplementary material for: Expression profile of Caenorhabditis elegans mutant for the Werner syndrome gene ortholog reveals the impact of vitamin C on development to increase life span
Source: BMC Genomics. 2014 Oct 27;15(1):940. doi: 10.1186/1471-2164-15-940 (PMC4221712; doi:10.1186/1471-2164-15-940)
Supplement: Supplementary file 9 — Additional file 9: Table S9: List of transcription factors potentially binding to the promoter of genes altered by vitamin C in wrn-1 mutant worms. (XLS 36 KB) [file 12864_2014_6625_MOESM9_ESM.xls]

## Sheet: Table S9
Table S9. List of transcription factors potentially binding to the promoter of genes altered by vitamin C in wrn-1 mutant worms
TF.name	perc.universe	perc.observe	enrich	hyper.p	adj.hyper.p	SIGNIFICANT
3216_Snyder_TLP-1_GFP_L1_combined.GFF3.gz	0.0127351	0.0450161	3.53481	1.17e-05	0.00192376	***
2944_Snyder_NHR-76_GFP_L3_combined_peaks.GFF3.gz	0.114764	0.180064	1.569	0.000232056	0.0190286	***
588_Snyder_PHA4_POLII_Starved-L1_combined_peaks.GFF3.gz	0.156276	0.221865	1.4197	0.000828464	0.0419305	***
3223_Snyder_NHR-28_GFP_L4_combined.GFF3.gz	0.321141	0.401929	1.25157	0.00102269	0.0419305	***
3596_Snyder_NHR-77_GFP_L3_combined.GFF3.gz	0.249815	0.311897	1.24851	0.00523062	0.163109
3224_Snyder_FOS-1_GFP_L2_combined.GFF3.gz	0.317489	0.382637	1.2052	0.00596739	0.163109
590_Snyder_AMA1_POLII_L4YA_combined_peaks.GFF3.gz	0.162051	0.212219	1.30958	0.00775308	0.181644
2438_Snyder_N2_POLII_L2_combined_peaks.GFF3.gz	0.121625	0.160772	1.32186	0.016012	0.308969
3386_Snyder_NHR-28_GFP_L3_combined.GFF3.gz	0.0885039	0.122186	1.38058	0.0169556	0.308969
3378_Snyder_F45C12.2_GFP_L3_combined.GFF3.gz	0.103411	0.135048	1.30594	0.029833	0.489261
589_Snyder_AMA1_GFP_L4YA_combined_peaks.GFF3.gz	0.258305	0.302251	1.17013	0.0338232	0.504273
3850_Snyder_nhr-237_GFP_L3_combined.GFF3.gz	0.00409695	0.0096463	2.35451	0.038935	0.532111
3593_Snyder_ZK377.2_GFP_L4_combined.GFF3.gz	0.27953	0.321543	1.1503	0.0435246	0.549079
3380_Snyder_DAF-12_GFP_L4_combined.GFF3.gz	0.00636754	0.0128617	2.01989	0.0489468	0.573377
3162_Snyder_EGL-5_POL-2_L3_combined_peaks.GFF3.gz	0.108643	0.135048	1.24305	0.0584004	0.638511
594_Snyder_MAB5_POLII_L3_combined_peaks.GFF3.gz	0.303026	0.337621	1.11416	0.0817997	0.812622
3222_Snyder_UNC-62_GFP_L3_combined.GFF3.gz	0.12972	0.154341	1.1898	0.0852132	0.812622
3835_Snyder_NHR-25_GFP_L2_combined.GFF3.gz	0.21161	0.241158	1.13963	0.0891902	0.812622
2437_Snyder_N2_POLII_L1_combined_peaks.GFF3.gz	0.119009	0.141479	1.18881	0.0955194	0.824483
2597_Snyder_HLH-8_POLII_L3_combined_peaks.GFF3.gz	0.302384	0.33119	1.09526	0.120184	0.985506
3382_Snyder_ALY-2_GFP_L3_combined.GFF3.gz	0.206674	0.228296	1.10462	0.154018	1
3227_Snyder_PEB-1_GFP_L2_combined.GFF3.gz	0.059381	0.0707395	1.19128	0.163965	1
3228_Snyder_SMA-9_GFP_L2_combined.GFF3.gz	0.0312454	0.0385852	1.23491	0.177577	1
3079_Snyder_NHR11_GFP_L2_combined_peaks.GFF3.gz	0.0970433	0.109325	1.12656	0.199922	1
3147_Snyder_DAF12_GFP_L3_combined_peaks.GFF3.gz	0.00547905	0.00643087	1.17372	0.242987	1
2439_Snyder_N2_POLII_L3_combined_peaks.GFF3.gz	0.24789	0.26045	1.05067	0.277538	1
3839_Snyder_F23F12.9_GFP_Emb_combined.GFF3.gz	0.0861839	0.0932476	1.08196	0.284996	1
3843_Snyder_ELT-1_GFP_L3_combined.GFF3.gz	0.0896885	0.096463	1.07553	0.29441	1
4016_Snyder_LIN-39_GFP_L4.GFF3.gz	0.0061701	0.00643087	1.04226	0.301126	1
3592_Snyder_ZK377.2_GFP_L3_combined.GFF3.gz	0.0906757	0.096463	1.06382	0.316199	1
4017_Snyder_UNC_62_GFP_L4.GFF3.gz	0.0330224	0.0353698	1.07109	0.332152	1
3601_Snyder_SPTF-1_GFP_L1_combined.GFF3.gz	0.00937855	0.0096463	1.02855	0.333863	1
4036_Snyder_BLMP-1_GFP_Emb.GFF3.gz	0.469569	0.4791	1.0203	0.345499	1
3586_Snyder_R02D3.7_GFP_L3_combined.GFF3.gz	0.301298	0.308682	1.02451	0.361216	1
591_Snyder_DAF16_GFP_L4YA_combined_peaks.GFF3.gz	0.396614	0.401929	1.0134	0.399319	1
3587_Snyder_FOS-1_GFP_L3_combined.GFF3.gz	0.215805	0.215434	0.99828	0.473633	1
2441_Snyder_N2_POLII_YA_combined_peaks.GFF3.gz	0.0957599	0.0932476	0.973764	0.511641	1
3584_Snyder_UNC-62_GFP_D4YA_combined.GFF3.gz	0.161903	0.157556	0.97315	0.545933	1
3254_Snyder_UNC-62_GFP_L2_combined.GFF3.gz	0.0883558	0.0836013	0.946189	0.567885	1
3068_Snyder_CEH-26_GFP_LE_combined_peaks.GFF3.gz	0.174244	0.163987	0.941138	0.652383	1
3383_Snyder_ALY-2_GFP_L2_combined.GFF3.gz	0.13826	0.128617	0.93026	0.654458	1
3209_Snyder_CEH-16_GFP_L2_combined.GFF3.gz	0.0699442	0.0610932	0.873457	0.684742	1
3381_Snyder_DAF-12_GFP_L3_combined.GFF3.gz	0.0500025	0.0418006	0.835972	0.694933	1
3597_Snyder_NHR-77_GFP_L4_combined.GFF3.gz	0.415568	0.398714	0.959442	0.707989	1
2451_Snyder_GEI11_GFP_L4_combined_peaks.GFF3.gz	0.0302582	0.022508	0.743867	0.72783	1
3588_Snyder_FOS-1_GFP_L4_combined.GFF3.gz	0.136828	0.122186	0.892993	0.746413	1
4022_Snyder_NHR-11_GFP_LEMB.GFF3.gz	0.117528	0.102894	0.875484	0.760583	1
3591_Snyder_ZK377.2_GFP_L2_combined.GFF3.gz	0.170986	0.151125	0.883848	0.804426	1
3595_Snyder_NHR-77_GFP_L2_combined.GFF3.gz	0.155388	0.131833	0.848412	0.859963	1
3598_Snyder_NHR-116_GFP_L2_combined.GFF3.gz	0.076065	0.0578778	0.7609	0.86878	1
4031_Snyder_NHR-67_GFP_L3.GFF3.gz	0.00656498	0	0	0.873097	1
3606_Snyder_SEM-4_GFP_L2_combined.GFF3.gz	0.248729	0.21865	0.879067	0.879999	1
2440_Snyder_N2_POLII_L4_combined_peaks.GFF3.gz	0.384669	0.350482	0.911128	0.883385	1
2943_Snyder_MML-1_GFP_L3_combined_peaks.GFF3.gz	0.0119453	0.00321543	0.26918	0.888513	1
3599_Snyder_NHR-116_GFP_L4_combined.GFF3.gz	0.0460042	0.0289389	0.629049	0.911277	1
587_Snyder_PHA4_POLII_FedL1_combined_peaks.GFF3.gz	0.143689	0.115756	0.805597	0.911572	1
2937_Snyder_AHA-1_GFP_L1_combined_peaks.GFF3.gz	0.0265067	0.0128617	0.485225	0.917973	1
4024_Snyder_NHR-28_GFP_L1.GFF3.gz	0.186732	0.154341	0.826537	0.922196	1
3376_Snyder_ZAG-1_GFP_L3_combined.GFF3.gz	0.099462	0.073955	0.74355	0.926289	1
3374_Snyder_NHR-6v2_GFP_L2_combined.GFF3.gz	0.264327	0.22508	0.851523	0.937124	1
4641_Snyder_Pmex-5_HPL-2_YL472_yAd_GFP_combined.GFF3.gz	0.0237425	0.0096463	0.406288	0.939729	1
4034_Snyder_N2_POLIII_YA.GFF3.gz	0.0945753	0.0675241	0.713972	0.943781	1
2416_Snyder_DPY27_GFP_emb_combined_peaks.GFF3.gz	0.0151044	0.00321543	0.212881	0.950443	1
3834_Snyder_pGES_HPL-2_lin-35_YL474_L1_combined.GFF3.gz	0.1081	0.0771704	0.713879	0.958012	1
3214_Snyder_NHR-12_GFP_L2_combined.GFF3.gz	0.0105138	0	0	0.963581	1
592_Snyder_DAF16_POLII_L4YA_combined_peaks.GFF3.gz	0.167728	0.128617	0.766821	0.96598	1
3379_Snyder_F45C12.2_GFP_L2_combined.GFF3.gz	0.0721655	0.0450161	0.62379	0.966571	1
3161_Snyder_PHA-4_GFP_YA_combined_peaks.GFF3.gz	0.117824	0.0836013	0.709543	0.968223	1
2942_Snyder_FKH-2_GFP_L3_combined_peaks.GFF3.gz	0.121724	0.0868167	0.713228	0.969045	1
3837_Snyder_NHR-23_GFP_L3_combined.GFF3.gz	0.225184	0.180064	0.799632	0.970247	1
3160_Snyder_EOR-1_POL-2_L3_combined_peaks.GFF3.gz	0.33748	0.286174	0.847973	0.970329	1
3371_Snyder_C01B12.2_GFP_L2_combined.GFF3.gz	0.359988	0.305466	0.848545	0.975953	1
3218_Snyder_ZTF-4_GFP_L3_combined.GFF3.gz	0.0526679	0.0257235	0.488408	0.984876	1
3585_Snyder_ZAG-1_GFP_L4_combined.GFF3.gz	0.182931	0.135048	0.738247	0.985695	1
3071_Snyder_MEF-2_GFP_L1_combined_peaks.GFF3.gz	0.0399329	0.0160772	0.402605	0.986368	1
584_Snyder_PHA4_GFP_Starved-L1_combined_peaks.GFF3.gz	0.280073	0.21865	0.780687	0.992136	1
3842_Snyder_HAM-1_GFP_L4_combined.GFF3.gz	0.271089	0.209003	0.770975	0.993262	1
3375_Snyder_UNC-62_GFP_L1_combined.GFF3.gz	0.055827	0.022508	0.403174	0.9966	1
4013_Snyder_NHR-11_GFP_L3.GFF3.gz	0.22242	0.157556	0.708374	0.997403	1
3370_Snyder_NHR-129_GFP_L2_combined.GFF3.gz	0.349277	0.273312	0.782508	0.997585	1
3849_Snyder_nhr-237_GFP_L2_combined.GFF3.gz	0.0193494	0	0	0.997811	1
3590_Snyder_ZK377.2_GFP_L1_combined.GFF3.gz	0.102276	0.0546624	0.534462	0.998099	1
3081_Snyder_CES1_GFP_L3_combined_peaks.GFF3.gz	0.0909719	0.0450161	0.494835	0.998492	1
3219_Snyder_ZTF-7_GFP_L4_combined.GFF3.gz	0.145762	0.0868167	0.595604	0.998882	1
3603_Snyder_Pges-1_LIN-35_YL398_L1_combined.GFF3.gz	0.333975	0.247588	0.741338	0.999457	1
4015_Snyder_LIN-39_GFP_L2.GFF3.gz	0.0655511	0.022508	0.343366	0.999593	1
3840_Snyder_MAB-5_GFP_Emb_combined.GFF3.gz	0.0330717	0.00321543	0.0972261	0.999688	1
4037_Snyder_GEI-11_GFP_Emb_combined.GFF3.gz	0.073202	0.0257235	0.351404	0.999782	1
3067_Snyder_GEI-11_GFP_YA_combined_peaks.GFF3.gz	0.110716	0.0514469	0.464674	0.999817	1
3366_Snyder_DPL-1_GFP_L4_combined.GFF3.gz	0.359643	0.263666	0.733132	0.999822	1
4019_Snyder_NHR-28_GFP_EMB.GFF3.gz	0.106521	0.0482315	0.452791	0.999824	1
3082_Snyder_SEA2_GFP_L3_combined_peaks.GFF3.gz	0.0551854	0.0128617	0.233064	0.999889	1
2430_Snyder_UNC-130_GFP_L1_combined_peaks.GFF3.gz	0.12434	0.0578778	0.465481	0.999931	1
3149_Snyder_GEI-11_GFP_L2_combined_peaks.GFF3.gz	0.186485	0.106109	0.568997	0.999933	1
3066_Snyder_GEI-11_GFP_L3_combined_peaks.GFF3.gz	0.244681	0.154341	0.630783	0.999938	1
3838_Snyder_SKN-1_GFP_L3_combined.GFF3.gz	0.0932425	0.0353698	0.379331	0.999938	1
2432_Snyder_LIN-39-GFP_L3_combined_peaks.GFF3.gz	0.235451	0.144695	0.614542	0.999956	1
3852_Snyder_nhr-237_GFP_L1_combined.GFF3.gz	0.0591836	0.0128617	0.217319	0.999961	1
3385_Snyder_R02D3.7_GFP_L2_combined.GFF3.gz	0.161706	0.0836013	0.516996	0.999965	1
4023_Snyder_NHR-11_GFP_L1.GFF3.gz	0.128338	0.0578778	0.450979	0.999969	1
4014_Snyder_NHR-11_GFP_L4.GFF3.gz	0.234365	0.141479	0.60367	0.999972	1
2429_Snyder_LIN-11_GFP_L2_combined_peaks.GFF3.gz	0.120983	0.0514469	0.42524	0.999977	1
3078_Snyder_LIN15B_GFP_L4_combined_peaks.GFF3.gz	0.0678217	0.0160772	0.237051	0.999982	1
593_Snyder_MAB5_GFP_L3_combined_peaks.GFF3.gz	0.169702	0.0868167	0.511582	0.999983	1
3604_Snyder_Pges-1_HPL-2_YL416_L1_combined.GFF3.gz	0.315317	0.209003	0.662836	0.999983	1
4018_Snyder_UNC_62_GFP_EMB.GFF3.gz	0.243299	0.144695	0.594718	0.999988	1
586_Snyder_PHA4_POLII_emb_combined_peaks.GFF3.gz	0.247791	0.14791	0.596914	0.99999	1
3602_Snyder_Ppie-1_LIN-35_YL402_yAd_combined.GFF3.gz	0.322721	0.212219	0.657592	0.999991	1
3377_Snyder_ZAG-1_GFP_L1_combined.GFF3.gz	0.0925515	0.0289389	0.312679	0.999993	1
3836_Snyder_NHR-6_GFP_L4_combined.GFF3.gz	0.131398	0.0546624	0.416005	0.999994	1
4033_Snyder_PHA-4_Male_L4.GFF3.gz	0.390444	0.270096	0.691768	0.999995	1
3217_Snyder_W03F9.2_GFP_YA_combined.GFF3.gz	0.429241	0.305466	0.711642	0.999996	1
3853_Snyder_nhr-237_GFP_EMB_combined.GFF3.gz	0.0950689	0.0289389	0.304399	0.999996	1
4025_Snyder_FKH-10_GFP_LEMB.GFF3.gz	0.0737944	0.0160772	0.217864	0.999996	1
3221_Snyder_CES-1_GFP_L4_combined.GFF3.gz	0.106619	0.0353698	0.331739	0.999997	1
3856_Snyder_PAX-1_GFP_EMB_combined.GFF3.gz	0.0494101	0.00321543	0.0650764	0.999998	1
3156_Snyder_ALR-1_GFP_L2_combined_peaks.GFF3.gz	0.222617	0.118971	0.53442	0.999998	1
3367_Snyder_C16A3.4_GFP_L1_combined.GFF3.gz	0.174095	0.0803859	0.461734	0.999999	1
2945_Snyder_PHA-4_GFP_L4_combined_peaks.GFF3.gz	0.152377	0.0643087	0.422037	0.999999	1
3158_Snyder_PHA-4_GFP_L2_combined_peaks.GFF3.gz	0.286934	0.170418	0.593927	0.999999	1
3594_Snyder_NHR-77_GFP_L1_combined.GFF3.gz	0.244731	0.135048	0.551824	0.999999	1
2436_Snyder_N2_POLII_lemb_combined_peaks.GFF3.gz	0.228985	0.118971	0.519559	1	1
3387_Snyder_FOS-1_GFP_L1_combined.GFF3.gz	0.22938	0.118971	0.518665	1	1
3076_Snyder_CES1_GFP_L1_combined_peaks.GFF3.gz	0.0942297	0.022508	0.238863	1	1
3159_Snyder_EGL-5_GFP_L3_combined_peaks.GFF3.gz	0.162742	0.0643087	0.395156	1	1
2622_Snyder_SKN-1_GFP_L1_combined_peaks.GFF3.gz	0.293647	0.163987	0.558449	1	1
3220_Snyder_ZAG-1_GFP_L2_combined.GFF3.gz	0.142949	0.0482315	0.337404	1	1
4032_Snyder_LIN-39_GFP_L1.GFF3.gz	0.272422	0.144695	0.531141	1	1
585_Snyder_PHA4_GFP_FedL1_combined_peaks.GFF3.gz	0.330865	0.192926	0.583095	1	1
4028_Snyder_FKH-10_GFP_L4.GFF3.gz	0.134706	0.0418006	0.310311	1	1
3859_Snyder_NHR-2_GFP_EMB_combined.GFF3.gz	0.0807542	0.0096463	0.119453	1	1
3607_Snyder_DPL-1_GFP_L1v2_combined.GFF3.gz	0.234464	0.109325	0.466276	1	1
2431_Snyder_HLH-1_GFP_emb_combined_peaks.GFF3.gz	0.388469	0.237942	0.612512	1	1
3384_Snyder_ALY-2_GFP_L1_combined.GFF3.gz	0.235599	0.109325	0.464029	1	1
3373_Snyder_GEI-11_GFP_L1_combined.GFF3.gz	0.24557	0.115756	0.471376	1	1
3589_Snyder_LIN-15B_GFP_L1_combined.GFF3.gz	0.136532	0.0385852	0.282609	1	1
3833_Snyder_Pmex-5_LIN-35_YL468_yAd_combined.GFF3.gz	0.229429	0.102894	0.448478	1	1
3155_Snyder_EOR-1_GFP_L3_combined_peaks.GFF3.gz	0.25095	0.118971	0.474082	1	1
3215_Snyder_PHA-4_GFP_L3_combined.GFF3.gz	0.326768	0.180064	0.551046	1	1
3152_Snyder_HAM-1_GFP_L1_combined.GFF3.gz	0.239153	0.109325	0.457133	1	1
3372_Snyder_EOR-1_GFP_L3_combined.GFF3.gz	0.404808	0.241158	0.595734	1	1
3605_Snyder_N2_EFL-1_Ab_combined.GFF3.gz	0.254159	0.11254	0.442795	1	1
3845_Snyder_LSY-2_GFP_L1_combined.GFF3.gz	0.234118	0.096463	0.412027	1	1
3073_Snyder_Ppie1_DPL1_GFP_YA_combined_peaks.GFF3.gz	0.249716	0.106109	0.42492	1	1
3600_Snyder_F45C12.2_GFP_L1_combined.GFF3.gz	0.200602	0.0707395	0.352636	1	1
3211_Snyder_EFL-1_GFP_L1_combined.GFF3.gz	0.137766	0.0289389	0.210059	1	1
3148_Snyder_F16B12.6_GFP_L1_combined_peaks.GFF3.gz	0.110568	0.0128617	0.116324	1	1
3157_Snyder_PES-1_GFP_L4_combined_peaks.GFF3.gz	0.269954	0.11254	0.416886	1	1
582_Snyder_PHA4_GFP_emb_combined_peaks.GFF3.gz	0.305593	0.138264	0.452444	1	1
3072_Snyder_Ppie1_EFL1_GFP_YA_combined_peaks.GFF3.gz	0.329829	0.151125	0.458194	1	1
3074_Snyder_Pefl1_EFL1_GFP_L1_combined_peaks.GFF3.gz	0.230169	0.073955	0.321307	1	1
2598_Snyder_PHA4_GFP_lemb_combined_peaks.GFF3.gz	0.310627	0.128617	0.414057	1	1
3858_Snyder_CEH-39_GFP_EMB_combined.GFF3.gz	0.135841	0.0160772	0.118353	1	1
3846_Snyder_LSY-2_GFP_Starved_L1_combined.GFF3.gz	0.302483	0.122186	0.403945	1	1
3208_Snyder_C34F6.9_GFP_L2_combined.GFF3.gz	0.246113	0.0803859	0.326622	1	1
2600_Snyder_MEP-1_GFP_emb_combined_peaks.GFF3.gz	0.348388	0.154341	0.443014	1	1
3075_Snyder_Pdpl1_DPL1_GFP_L1_combined_peaks.GFF3.gz	0.250851	0.0803859	0.320452	1	1
3213_Snyder_LIN-35_GFP_L1_combined.GFF3.gz	0.213041	0.0546624	0.256581	1	1
4035_Snyder_UNC-55_GFP_L2.GFF3.gz	0.312306	0.122186	0.39124	1	1
2435_Snyder_N2_POLII_eemb_combined_peaks.GFF3.gz	0.298633	0.096463	0.323016	1	1
3844_Snyder_LSY-2_GFP_Emb_combined.GFF3.gz	0.179575	0.022508	0.125341	1	1
3857_Snyder_CES-1_GFP_EMB_combined.GFF3.gz	0.244731	0.0643087	0.262773	1	1
4640_Snyder_lin-35_n745_EFL-1_Ab_L1_combined.GFF3.gz	0.229281	0.0514469	0.224384	1	1
734_Snyder_CEH-14_GFP_L2_combined_peaks.GFF3.gz	0.212202	0.0482315	0.227291	1	1
TF.name : Transcription factor name
perc.universe : Percentage of genes targeted by this TF in c.elegans genome
perc.observe : : Percentage of genes targeted by this TF in the significant list of genes
enrich = perc.observe/perc.universe
hyper.p = one-sided hypergeometric p-value
adj.hyper.p = Benjamini-Hochberg adjusted p-value
SIGNIFICANT = *** if adj.hyper.p < 0.05
